# Supplementary material for: Tri­methyl­phosphine oxide dihydrate
Source: IUCrdata. 2023 Apr 14;8(Pt 4):x230314. doi: 10.1107/S2414314623003140 (PMC10162029; doi:10.1107/S2414314623003140)
Supplement: Supplementary file 1 [file x-08-x230314-sup1.cif]

##############################################################################
#                                                                            #
# This CIF contains the data for a data article accepted for                 #
# publication in IUCrData. It conforms to the requirements of                #
# Notes for Authors for IUCrData, and has been                               #
# peer reviewed under the auspices of IUCrData.                              #
#                                                                            #
# Full details of the Crystallographic Information File format               #
# are given in the paper "The Crystallographic Information File (CIF):       #
# a New Standard Archive File for Crystallography" by S. R. Hall, F. H.      #
# Allen and I. D. Brown [Acta Cryst. (1991), A47, 655-685].                  #
#                                                                            #
# The current version of the core CIF dictionary is obtainable from          #
# ftp://ftp.iucr.org/pub/cif_core.dic.                                       #
#                                                                            #
# Software is freely available for graphical display of the structure(s)     #
# in this CIF. For information consult the CIF software page                 #
# http://www.iucr.org/resources/cif/software.                                #
#                                                                            #
# This file may be used for bona fide research purposes within the           #
# scientific community so long as proper attribution is given to the data    # 
# article from which it was obtained.                                        #
#                                                                            #
##############################################################################
data_I
_audit_creation_method
;
Olex2 1.5
(compiled 2023.02.24 svn.rf166f9f3 for OlexSys, GUI svn.r6725)
;
_journal_date_recd_electronic     2023-03-21
_journal_date_accepted     2023-04-04
_journal_name_full     'IUCrData'
_journal_year     2023
_journal_volume     8
_journal_issue      4
_journal_page_first     0
_journal_page_last     0
_journal_paper_category     HO
_journal_paper_doi     10.1107/S2414314623003140
_journal_coeditor_code     HB4428
_publ_contact_author_name     'Matic Lozin\<sek'
_publ_contact_author_address
;
Faculty of Chemistry and Chemical Technology, University of Ljubljana, Vecna Pot 113, 1000 Ljubljana, Slovenia; Department of Inorganic Chemistry and Technology, Jo\<zef Stefan Institute, Jamova cesta 39, 1000 Ljubljana, Slovenia
;
_publ_contact_author_email     'matic.lozinsek@ijs.si'
_publ_contact_author_fax     ?
_publ_contact_author_phone     ?
_publ_section_title
;
Trimethylphosphine oxide dihydrate
;
_publ_section_title_footnote     .
loop_
    _publ_author_name
    _publ_author_footnote
    _publ_author_address
    'Urlep, Matic' .
;
Department of Chemistry and Biochemistry,
Faculty of Chemistry and Chemical Technology,
University of Ljubljana, Ve\<cna pot 113, 1000 Ljubljana,
Slovenia
;
    'Cerkovnik, Janez' .
;
Department of Chemistry and Biochemistry,
Faculty of Chemistry and Chemical Technology,
University of Ljubljana, Ve\<cna pot 113, 1000 Ljubljana,
Slovenia
;
    'Lozin\<sek, Matic'
;
Current address.
;
;
Department of Chemistry and Biochemistry,
Faculty of Chemistry and Chemical Technology,
University of Ljubljana, Ve\<cna pot 113, 1000 Ljubljana,
Slovenia
Jo\<zef Stefan Institute, Jamova cesta 39, 1000 Ljubljana,
 Slovenia
;
_publ_section_synopsis
;
Trimethylphosphine oxide and water molecules form 16-membered hydrogen-bonded
rings interconnected into layers.
;
_chemical_name_systematic
;
(Dimethylphosphoryl)methane dihydrate
;
_chemical_name_common
;
Trimethylphosphine oxide dihydrate
;
_chemical_formula_moiety     'C3 H9 O P, 2(H2 O)'
_chemical_formula_sum     'C3 H13 O3 P'
_chemical_formula_iupac     'C3 H9 O P, 2H2 O'
_chemical_formula_weight     128.10
_chemical_melting_point     ?
_space_group_crystal_system     orthorhombic
_space_group_name_H-M_alt     'P b c a'
_space_group_name_Hall     '-P 2ac 2ab'
loop_
    _space_group_symop_operation_xyz
    'x, y, z'
    '-x+1/2, -y, z+1/2'
    '-x, y+1/2, -z+1/2'
    'x+1/2, -y+1/2, -z'
    '-x, -y, -z'
    'x-1/2, y, -z-1/2'
    'x, -y-1/2, z-1/2'
    '-x-1/2, y-1/2, z'
_cell_length_a     9.33514(8)
_cell_length_b     11.39118(9)
_cell_length_c     13.23961(11)
_cell_angle_alpha     90
_cell_angle_beta     90
_cell_angle_gamma     90
_cell_volume     1407.88(2)
_cell_formula_units_Z     8
_cell_measurement_reflns_used     18569
_cell_measurement_theta_min     3.3010
_cell_measurement_theta_max     75.3800
_cell_measurement_temperature     150.00(10)
_exptl_crystal_description     block
_exptl_crystal_colour     colourless
_exptl_crystal_size_max     0.704
_exptl_crystal_size_mid     0.242
_exptl_crystal_size_min     0.131
_exptl_crystal_density_diffrn     1.209
_exptl_crystal_density_meas     ?
_exptl_crystal_density_method     ?
_exptl_crystal_F_000     560
loop_
    _exptl_crystal_face_index_h
    _exptl_crystal_face_index_k
    _exptl_crystal_face_index_l
    _exptl_crystal_face_perp_dist
    2 1 -2 0.3209
    2 -1 -2 0.3769
    -1 0 1 0.3280
    -1 0 -2 0.0410
    1 0 2 0.0902
    1 1 -1 0.2875
    0 -1 0 0.1329
    1 0 1 0.1447
    -1 -7 1 0.1201
    1 7 -1 0.1399
    2 -6 4 0.1131
    -1 2 -8 0.1425
    3 4 6 0.0869
    3 2 7 0.0705
    0 7 2 0.1240
    -3 -4 -5 0.0755
    -2 6 -5 0.0836
    5 2 4 0.1761
    6 1 -2 0.3155
    -2 6 -4 0.0721
    0 -7 1 0.1246
_exptl_absorpt_coefficient_mu     2.881
_exptl_absorpt_correction_type     gaussian
_exptl_absorpt_process_details
;
(CrysalisPro; Rigaku OD, 2023)
;
_exptl_absorpt_correction_T_min     0.299
_exptl_absorpt_correction_T_max     1.000
_diffrn_ambient_temperature     150.00(10)
_diffrn_source     'micro-focus sealed X-ray tube'
_diffrn_radiation_type     'Cu K\a'
_diffrn_radiation_wavelength     1.54184
_diffrn_radiation_monochromator     mirror
_diffrn_measurement_device_type     'SuperNova, Dual, Cu at home/near, Atlas'
_diffrn_measurement_device     'four-circle diffractometer'
_diffrn_measurement_method     '\w scans'
_diffrn_detector     'CCD plate'
_diffrn_detector_area_resol_mean     5.2466
_diffrn_reflns_number     24977
_diffrn_reflns_av_R_equivalents     0.0230
_diffrn_reflns_av_unetI/netI     0.0076
_diffrn_reflns_theta_min     6.985
_diffrn_reflns_theta_max     75.512
_diffrn_reflns_theta_full     67.684
_diffrn_measured_fraction_theta_max     0.992
_diffrn_measured_fraction_theta_full     0.995
_diffrn_reflns_limit_h_min     -11
_diffrn_reflns_limit_h_max     11
_diffrn_reflns_limit_k_min     -14
_diffrn_reflns_limit_k_max     14
_diffrn_reflns_limit_l_min     -16
_diffrn_reflns_limit_l_max     16
_diffrn_radiation_probe     x-ray
_refine_special_details     ?
_reflns_number_total     1451
_reflns_number_gt     1417
_reflns_threshold_expression     'I > 2\s(I)'
_refine_ls_structure_factor_coef     Fsqd
_refine_ls_matrix_type     full
_refine_ls_R_factor_all     0.0212
_refine_ls_R_factor_gt     0.0208
_refine_ls_wR_factor_gt     0.0571
_refine_ls_wR_factor_ref     0.0574
_refine_ls_goodness_of_fit_ref     1.042
_refine_ls_restrained_S_all     1.042
_refine_ls_number_reflns     1451
_refine_ls_number_parameters     117
_refine_ls_number_restraints     0
_refine_ls_hydrogen_treatment     refall
_refine_ls_weighting_scheme     calc
_refine_ls_weighting_details
              'w=1/[\s^2^(Fo^2^)+(0.0320P)^2^+0.4017P] where P=(Fo^2^+2Fc^2^)/3'
_atom_sites_solution_hydrogens     difmap
_atom_sites_solution_primary     dual
_atom_sites_solution_secondary     ?
_refine_ls_shift/su_max     0.001
_refine_ls_shift/su_mean     0.000
_refine_diff_density_max     0.272
_refine_diff_density_min     -0.237
_refine_ls_extinction_method
;
<i>SHELXL2019/2</i> (Sheldrick, 2015b)
;
_refine_ls_extinction_coef     0.0019(4)
_refine_ls_extinction_expression
                                  'Fc^*^=kFc[1+0.001xFc^2^\l^3^/sin(2\q)]^-1/4^'
loop_
    _atom_type_symbol
    _atom_type_description
    _atom_type_scat_dispersion_real
    _atom_type_scat_dispersion_imag
    _atom_type_scat_source
    'C' 'C' 0.0181 0.0091
                         'International Tables Vol C Tables 4.2.6.8 and 6.1.1.4'
    'H' 'H' 0.0000 0.0000
                         'International Tables Vol C Tables 4.2.6.8 and 6.1.1.4'
    'O' 'O' 0.0492 0.0322
                         'International Tables Vol C Tables 4.2.6.8 and 6.1.1.4'
    'P' 'P' 0.2955 0.4335
                         'International Tables Vol C Tables 4.2.6.8 and 6.1.1.4'
_computing_data_collection
;
CrysAlisPro (Rigaku OD, 2023)
;
_computing_cell_refinement
;
CrysAlisPro (Rigaku OD, 2023)
;
_computing_data_reduction
;
CrysAlisPro (Rigaku OD, 2023)
;
_computing_structure_solution
;
<i>SHELXT2018/2</i> (Sheldrick, 2015a)
;
_computing_structure_refinement
;
<i>SHELXL2019/2</i> (Sheldrick, 2015b)
;
_computing_molecular_graphics
;
Olex2 1.5 (Dolomanov <i>et al.</i>,  2009), DIAMOND (Brandenburg,
2005)
;
_computing_publication_material
;
Olex2 1.5 (Dolomanov <i>et al.</i>,  2009), publCIF (Westrip,
2010)
;
loop_
    _atom_site_type_symbol
    _atom_site_label
    _atom_site_fract_x
    _atom_site_fract_y
    _atom_site_fract_z
    _atom_site_U_iso_or_equiv
    _atom_site_adp_type
    _atom_site_calc_flag
    _atom_site_occupancy
    _atom_site_disorder_assembly
    _atom_site_disorder_group
    P P1 0.29293(2) 0.43133(2) 0.43709(2) 0.01874(11) Uani d 1 . .
    O O3 0.38810(7) 0.33831(6) 0.48229(5) 0.02332(17) Uani d 1 . .
    O O1 0.50092(9) 0.18661(7) 0.33846(6) 0.02949(19) Uani d 1 . .
    O O2 0.30184(8) 0.28005(8) 0.68067(6) 0.0309(2) Uani d 1 . .
    C C3 0.12748(12) 0.37348(12) 0.39205(10) 0.0361(3) Uani d 1 . .
    C C1 0.25087(15) 0.54386(11) 0.52559(9) 0.0360(3) Uani d 1 . .
    C C2 0.37390(13) 0.50121(11) 0.33118(9) 0.0363(3) Uani d 1 . .
    H H1 0.4749(17) 0.2314(14) 0.3820(13) 0.049(4) Uiso d 1 . .
    H H3 0.3357(17) 0.2929(13) 0.6272(13) 0.044(4) Uiso d 1 . .
    H H1A 0.1928(16) 0.6023(14) 0.4936(12) 0.049(4) Uiso d 1 . .
    H H3A 0.0705(17) 0.4349(13) 0.3682(13) 0.049(4) Uiso d 1 . .
    H H2 0.5911(19) 0.2011(13) 0.3261(11) 0.048(4) Uiso d 1 . .
    H H3B 0.0772(19) 0.3342(15) 0.4489(14) 0.062(5) Uiso d 1 . .
    H H4 0.3659(17) 0.2931(12) 0.7231(12) 0.042(4) Uiso d 1 . .
    H H2A 0.3129(17) 0.5592(14) 0.3018(13) 0.050(4) Uiso d 1 . .
    H H3C 0.148(2) 0.3195(15) 0.3342(15) 0.068(5) Uiso d 1 . .
    H H2B 0.395(2) 0.4400(15) 0.2808(14) 0.063(5) Uiso d 1 . .
    H H1C 0.2035(16) 0.5079(16) 0.5804(12) 0.055(5) Uiso d 1 . .
    H H2C 0.457(2) 0.5422(15) 0.3541(14) 0.066(5) Uiso d 1 . .
    H H1B 0.337(2) 0.5830(16) 0.5464(14) 0.067(5) Uiso d 1 . .
loop_
    _atom_site_aniso_label
    _atom_site_aniso_U_11
    _atom_site_aniso_U_22
    _atom_site_aniso_U_33
    _atom_site_aniso_U_12
    _atom_site_aniso_U_13
    _atom_site_aniso_U_23
    P1 0.01726(15) 0.02106(16) 0.01790(16) 0.00154(8) 0.00075(7) 0.00121(8)
    O3 0.0247(3) 0.0246(3) 0.0206(3) 0.0062(3) 0.0018(2) 0.0022(3)
    O1 0.0265(4) 0.0370(4) 0.0249(4) 0.0048(3) 0.0004(3) -0.0075(3)
    O2 0.0240(4) 0.0472(5) 0.0214(4) -0.0027(3) 0.0013(3) 0.0014(3)
    C3 0.0252(5) 0.0464(7) 0.0366(6) -0.0071(5) -0.0062(5) 0.0026(5)
    C1 0.0422(7) 0.0322(5) 0.0336(6) 0.0156(5) -0.0049(6) -0.0071(5)
    C2 0.0336(6) 0.0393(6) 0.0359(6) 0.0022(5) 0.0068(5) 0.0174(5)
_geom_special_details
;
 All esds (except the esd in the dihedral angle between two l.s. planes)
 are estimated using the full covariance matrix.  The cell esds are taken
 into account individually in the estimation of esds in distances, angles
 and torsion angles; correlations between esds in cell parameters are only
 used when they are defined by crystal symmetry.  An approximate (isotropic)
 treatment of cell esds is used for estimating esds involving l.s. planes.
;
loop_
    _geom_bond_atom_site_label_1
    _geom_bond_atom_site_label_2
    _geom_bond_site_symmetry_2
    _geom_bond_distance
    _geom_bond_publ_flag
    P1 O3 . 1.5067(7) ?
    P1 C3 . 1.7819(11) ?
    P1 C1 . 1.7805(12) ?
    P1 C2 . 1.7809(11) ?
    O1 H1 . 0.807(17) ?
    O1 H2 . 0.873(18) ?
    O2 H3 . 0.789(18) ?
    O2 H4 . 0.834(17) ?
    C3 H3A . 0.934(16) ?
    C3 H3B . 0.993(18) ?
    C3 H3C . 1.001(19) ?
    C1 H1A . 0.957(17) ?
    C1 H1C . 0.943(17) ?
    C1 H1B . 0.96(2) ?
    C2 H2A . 0.955(17) ?
    C2 H2B . 0.985(18) ?
    C2 H2C . 0.958(19) ?
loop_
    _geom_angle_atom_site_label_1
    _geom_angle_atom_site_label_2
    _geom_angle_atom_site_label_3
    _geom_angle_site_symmetry_1
    _geom_angle_site_symmetry_3
    _geom_angle
    _geom_angle_publ_flag
    O3 P1 C3 . . 112.58(5) ?
    O3 P1 C1 . . 112.02(5) ?
    O3 P1 C2 . . 112.13(5) ?
    C1 P1 C3 . . 107.18(7) ?
    C1 P1 C2 . . 106.85(7) ?
    C2 P1 C3 . . 105.64(6) ?
    H1 O1 H2 . . 107.7(14) ?
    H3 O2 H4 . . 106.5(15) ?
    P1 C3 H3A . . 109.3(9) ?
    P1 C3 H3B . . 108.8(10) ?
    P1 C3 H3C . . 108.3(11) ?
    H3A C3 H3B . . 108.9(14) ?
    H3A C3 H3C . . 108.2(14) ?
    H3B C3 H3C . . 113.3(13) ?
    P1 C1 H1A . . 109.6(10) ?
    P1 C1 H1C . . 107.3(11) ?
    P1 C1 H1B . . 109.7(11) ?
    H1A C1 H1C . . 112.1(13) ?
    H1A C1 H1B . . 106.2(14) ?
    H1C C1 H1B . . 112.0(15) ?
    P1 C2 H2A . . 112.1(10) ?
    P1 C2 H2B . . 107.6(10) ?
    P1 C2 H2C . . 108.3(11) ?
    H2A C2 H2B . . 109.5(14) ?
    H2A C2 H2C . . 106.1(13) ?
    H2B C2 H2C . . 113.3(15) ?
loop_
    _geom_hbond_atom_site_label_D
    _geom_hbond_atom_site_label_H
    _geom_hbond_atom_site_label_A
    _geom_hbond_site_symmetry_A
    _geom_hbond_distance_DH
    _geom_hbond_distance_HA
    _geom_hbond_distance_DA
    _geom_hbond_angle_DHA
    _geom_hbond_publ_flag
    O1 H1 O3 . 0.807(17) 1.976(18) 2.7787(10) 173.2(16) yes
    O2 H3 O3 . 0.789(18) 2.046(18) 2.8261(11) 169.7(15) yes
    O1 H2 O2 4_556 0.873(18) 1.981(18) 2.8460(12) 170.6(14) yes
    O2 H4 O1 7_566 0.834(17) 1.993(17) 2.8218(11) 172.0(14) yes
_shelx_space_group_comment
;
The symmetry employed for this shelxl refinement is uniquely defined
by the following loop, which should always be used as a source of
symmetry information in preference to the above space-group names.
They are only intended as comments.
;
_shelx_estimated_absorpt_T_min     0.236
_shelx_estimated_absorpt_T_max     0.704
_shelx_hkl_file
;
   0   0   1    0.36    0.14
   0   0  -1    0.00    0.17
   0   0  -3    1.23    0.53
   0   0   3    0.47    0.66
   0   0  -3    1.94    0.96
   0   0   4  408.81    8.24
   0   0   4  402.49    7.59
   0   0  -4  396.69    7.40
   0   0  -4  420.89    8.85
   0   0  -5    0.32    0.52
   0   0   5    1.27    0.79
   0   0   5    0.39    0.91
   0   0  -5    0.68    1.11
   0   0   6 5816.10   80.72
   0   0   6 5748.28   79.43
   0   0  -6 5691.18   79.29
   0   0  -6 5969.28   82.99
   0   0   7    0.62    1.32
   0   0   7    0.33    0.93
   0   0  -7   -1.13    1.99
   0   0   8 5090.26   73.35
   0   0  -8 4978.49   76.85
   0   0  -9    0.43    1.77
   0   0  -9   -0.02    1.76
   0   0  -9    1.34    1.16
   0   0   9    0.36    1.15
   0   0   9    0.10    1.04
   0   0 -10  882.40   22.40
   0   0 -10  838.47   20.33
   0   0 -10  904.93   23.92
   0   0 -10  860.76   22.37
   0   0  10  817.53   18.42
   0   0  10  827.62   18.70
   0   0 -10  873.61   18.59
   0   0  10  846.55   18.31
   0   0 -11    1.46    1.65
   0   0 -11    1.79    1.82
   0   0 -11    0.19    2.33
   0   0 -11    0.53    1.85
   0   0  11    2.03    1.28
   0   0 -11    0.63    2.23
   0   0  11    0.15    1.25
   0   0  11    3.71    1.43
   0   0  12  760.52   17.55
   0   0 -12  690.02   23.25
   0   0 -12  747.27   22.87
   0   0 -12  756.69   17.59
   0   0 -13    1.12    3.19
   0   0 -13    3.06    2.80
   0   0  13    0.15    1.18
   0   0  13   -0.48    1.29
   0   0 -13    1.79    1.65
   0   0 -14    0.94    1.76
   0   0 -14    2.58    2.60
   0   0 -14    4.17    2.32
   0   0 -14    1.05    2.78
   0   0  14    3.47    1.40
   0   0 -14    5.32    1.45
   0   0 -15   -0.49    1.70
   0   0  15   -0.85    1.18
   0   0 -15   -1.04    1.40
   0   0 -15   -0.42    2.19
   0   0  15    1.70    0.91
   0   0 -15    0.14    1.49
   0   0 -16  458.96   11.15
   0   0 -16  452.40   11.71
   0   0  16  460.84   10.10
   0   1   0    0.37    0.16
   0   1   0    0.67    0.20
   0   1   0    0.28    0.15
   0  -1   0    0.15    0.17
   0  -1  -1    0.91    0.24
   0   1   1    0.38    0.26
   0  -1   1    1.22    0.25
   0   1   1    1.32    0.16
   0  -1   1    0.80    0.31
   0  -1  -1    0.09    0.27
   0   1  -1    1.52    0.34
   0  -1  -1    0.65    0.26
   0   1  -1    1.52    0.30
   0   1  -2    0.33    0.51
   0  -1  -2    0.63    0.48
   0  -1   2   -0.03    0.50
   0   1   2    1.48    0.55
   0  -1  -3    3.28    0.80
   0   1   3    0.93    0.71
   0   1   3    0.39    0.73
   0   1   3    0.37    0.48
   0  -1   3    0.95    0.82
   0  -1  -3    0.23    0.79
   0   1  -3    0.67    0.95
   0   1  -3    1.44    0.89
   0   1  -4   -0.35    1.06
   0  -1  -4    0.17    0.75
   0  -1  -4    1.11    0.22
   0   1   4    1.26    0.86
   0  -1  -4    0.99    0.65
   0  -1   4    0.38    0.78
   0   1  -4    1.95    0.46
   0  -1   4    0.98    0.16
   0   1   4    0.18    0.80
   0  -1   4    0.42    0.86
   0   1  -5   -0.68    1.28
   0   1   5    1.11    0.93
   0   1  -5    0.26    0.45
   0   1   5    1.03    0.92
   0  -1   5   -0.11    0.87
   0   1   5    1.91    0.73
   0  -1  -5    0.31    0.72
   0  -1   5    0.60    1.07
   0   1   6    0.24    1.16
   0   1  -6    0.12    0.53
   0  -1   6    0.17    1.14
   0  -1   6    0.58    1.19
   0  -1  -6    0.24    0.88
   0   1   6    0.09    1.18
   0  -1  -6    3.43    1.82
   0   1  -6    0.22    1.60
   0   1   7    0.69    1.04
   0  -1   7    0.04    1.30
   0   1   7   -0.35    1.24
   0   1  -7    3.15    2.09
   0  -1  -7   -0.81    1.51
   0   1   8    0.06    1.09
   0  -1   8    1.36    1.30
   0  -1   8    1.21    1.20
   0  -1  -8   -0.23    1.56
   0   1  -8    0.54    2.01
   0  -1   9    0.76    1.14
   0   1   9    1.30    1.08
   0   1   9    0.98    1.10
   0   1  -9    0.33    1.20
   0  -1  -9    1.00    1.46
   0  -1  -9    0.58    1.31
   0   1  -9    2.09    2.12
   0  -1  -9    0.25    1.56
   0  -1  -9   -0.18    1.63
   0   1  -9   -0.77    2.17
   0  -1 -10   -1.70    2.69
   0  -1 -10   -0.66    1.34
   0  -1 -10   -0.20    1.53
   0   1 -10    0.30    1.37
   0   1 -10   -0.28    1.86
   0  -1 -10   -0.10    1.87
   0   1 -10   -1.45    2.39
   0  -1 -10   -0.83    1.92
   0   1 -10    0.28    1.86
   0   1  10    1.08    1.16
   0   1  10    2.50    1.26
   0  -1  10    1.78    1.33
   0  -1  10    1.17    1.24
   0  -1 -11    0.29    1.48
   0   1 -11    2.28    2.63
   0  -1 -11   -1.23    2.59
   0  -1 -11    0.81    1.59
   0   1 -11    0.02    1.43
   0   1 -11   -1.18    1.84
   0  -1 -11    0.05    1.83
   0   1  11   -0.49    1.40
   0  -1 -11   -0.37    1.98
   0   1  11    0.15    1.09
   0  -1  11    1.36    1.23
   0   1  11    1.23    1.21
   0  -1  11    1.84    1.32
   0  -1 -12   -1.91    2.49
   0  -1 -12    0.86    1.81
   0   1 -12   -0.53    3.16
   0  -1 -12    0.37    1.74
   0   1 -12    0.87    2.72
   0  -1 -12    2.48    2.28
   0  -1 -12   -1.18    3.23
   0   1 -12    1.03    2.60
   0  -1  12    2.13    1.47
   0   1 -12   -0.52    1.52
   0   1  12    2.03    1.62
   0   1 -13    0.80    2.33
   0   1 -13   -1.31    3.20
   0  -1 -13    3.65    2.22
   0  -1 -13   -0.63    2.81
   0   1  13    2.34    1.28
   0   1 -13    1.02    2.62
   0  -1  13    1.87    1.32
   0   1  13    1.01    1.48
   0  -1 -13    2.63    3.20
   0   1 -13   -0.42    1.49
   0   1 -14    2.29    2.11
   0  -1 -14    0.31    2.29
   0   1 -14   -0.05    2.11
   0   1  14    0.57    1.05
   0  -1  14    0.95    1.43
   0  -1  14    0.51    0.92
   0   1 -14    0.30    2.42
   0   1  14   -0.59    1.34
   0  -1 -14   -1.25    2.82
   0   1 -14    0.57    0.98
   0  -1 -14    1.12    1.16
   0   1 -15   -0.01    1.43
   0   1 -15   -0.85    1.56
   0   1  15   -0.52    1.13
   0  -1  15   -0.10    1.24
   0   1 -15   -0.36    1.55
   0  -1 -15    1.70    0.98
   0  -1 -15   -0.38    2.11
   0   1 -15   -0.71    2.14
   0   1  15    0.13    0.96
   0  -1 -16   -0.44    1.16
   0   1  16   -0.12    0.70
   0   1  16    0.85    0.78
   0  -1  16    0.59    0.77
   0  -1 -16    0.21    1.11
   0   1 -16    0.41    0.91
   0   2   0  650.18   10.00
   0  -2   0  655.03   10.47
   0   2   0  630.58    9.77
   0  -2   0  659.46   10.01
   0   2   0  657.91   10.00
   0  -2   1   85.57    2.75
   0  -2   1   87.92    2.44
   0   2  -1   88.35    2.54
   0  -2  -1   93.01    2.38
   0   2   1   88.51    2.20
   0   2  -1   90.73    2.37
   0  -2   2 6959.12   93.62
   0   2  -4  312.02    8.05
   0   2  -4  318.80    7.99
   0  -2  -4  304.33    7.37
   0   2   4  316.31    7.10
   0  -2  -4  310.22    7.41
   0  -2   4  310.29    7.06
   0   2   4  313.15    7.03
   0   2  -6 4753.49   70.63
   0  -2  -6 4700.75   68.93
   0   2   6 4701.66   67.16
   0  -2   6 4726.55   67.09
   0  -2   6 4778.77   68.18
   0   2   6 4786.33   67.35
   0  -2   7   18.59    2.14
   0   2   7   14.28    1.95
   0  -2   7   13.59    2.09
   0   2   7   16.37    2.01
   0   2  -7   16.73    3.08
   0  -2  -7   17.19    2.57
   0  -2  -8  589.87   15.53
   0   2  -8  599.29   16.69
   0  -2   8  591.96   14.13
   0   2   8  573.46   13.42
   0   2   8  587.14   13.27
   0  -2   8  592.46   13.33
   0   2  -9   29.14    3.99
   0  -2  -9   31.95    3.71
   0  -2   9   30.13    2.90
   0  -2  -9   29.45    2.87
   0   2   9   27.74    2.74
   0   2  -9   32.19    2.92
   0   2   9   27.88    2.87
   0  -2   9   30.38    3.16
   0  -2  -9   29.23    4.03
   0   2  -9   31.90    4.06
   0  -2  -9   30.52    3.54
   0   2 -10  736.85   18.00
   0  -2 -10  728.08   21.62
   0   2 -10  748.21   21.42
   0  -2 -10  724.32   19.13
   0   2  10  693.56   17.41
   0  -2 -10  746.83   20.88
   0  -2 -10  728.22   19.81
   0   2 -10  762.46   21.44
   0   2  10  737.67   17.06
   0  -2  10  745.25   17.72
   0   2 -10  739.12   21.28
   0  -2  10  714.40   15.87
   0   2  10  746.09   16.54
   0  -2 -10  730.36   16.87
   0   2 -10  776.55   17.17
   0   2 -11   37.79    3.76
   0  -2 -11   30.40    4.55
   0   2  11   28.07    3.17
   0  -2 -11   28.70    3.74
   0  -2 -11   29.42    4.46
   0   2 -11   29.69    5.52
   0   2 -11   34.95    5.03
   0  -2 -11   30.80    4.05
   0   2 -11   36.40    4.92
   0  -2  11   32.25    3.54
   0   2 -11   22.92    4.27
   0   2  11   28.12    2.89
   0  -2  11   29.93    2.88
   0  -2 -11   30.73    3.29
   0  -2  11   26.90    3.06
   0   2  11   30.45    3.01
   0   2 -12  123.58    6.50
   0   2 -12  126.54    8.91
   0  -2 -12  122.28    7.09
   0   2 -12  117.05    9.28
   0  -2 -12  112.06    8.31
   0   2  12  117.01    6.16
   0  -2 -12  120.24    8.09
   0   2  12  122.41    6.45
   0  -2  12  126.37    5.86
   0   2 -12  114.52    8.41
   0  -2 -12  116.21    6.06
   0   2 -13  289.38    9.58
   0  -2 -13  306.98   12.50
   0  -2 -13  324.37   13.81
   0  -2 -13  309.79   11.00
   0   2 -13  306.18   14.37
   0   2 -13  306.52   13.29
   0  -2  13  297.58   10.32
   0   2  13  306.46   10.10
   0  -2  13  318.14    9.49
   0  -2 -13  310.33    9.83
   0  -2  14  448.38   12.28
   0   2 -14  433.95   14.83
   0   2  14  457.28   11.77
   0   2 -14  415.70   13.47
   0  -2 -14  449.10   15.22
   0   2 -14  450.26   15.85
   0   2  14  437.50   11.57
   0  -2 -14  430.71   15.29
   0   2 -14  424.26   15.28
   0   2 -15    7.74    2.13
   0   2 -15    3.99    2.00
   0   2  15    4.16    1.20
   0   2 -15    3.92    1.50
   0  -2  15    1.96    1.10
   0  -2 -15    0.33    1.69
   0   2  15    1.27    1.13
   0   2 -15    3.01    1.92
   0  -2 -15    2.20    0.93
   0   2  16  185.39    5.50
   0  -2 -16  169.25    6.17
   0  -2 -16  170.63    6.14
   0  -2  16  170.13    4.91
   0   2 -16  155.66    5.35
   0  -2  16  181.54    5.41
   0   2  16  186.17    5.16
   0  -3   0   -0.10    0.77
   0  -3   0    0.74    0.47
   0   3   0    0.76    0.69
   0   3   0   -0.01    0.49
   0  -3   1    0.23    0.59
   0   3   1    0.93    0.76
   0  -3   1    0.48    0.77
   0   3  -1    1.69    0.72
   0   3   1    0.21    0.45
   0  -3  -1    2.04    0.68
   0   3   1   -0.11    0.56
   0   3  -1    0.21    0.56
   0  -3   2    0.49    0.90
   0   3   2    0.23    0.66
   0  -3   2    0.91    0.74
   0   3   2    0.00    0.49
   0   3  -2   -0.01    0.67
   0  -3  -2    0.19    0.59
   0   3  -2    2.47    0.82
   0  -3   3    2.55    1.15
   0   3   3   -0.25    0.74
   0   3  -3    1.14    0.92
   0   3   3    1.24    0.55
   0  -3  -3    1.68    0.38
   0  -3  -3    0.14    0.75
   0   3  -3   -0.04    1.07
   0   3  -4    1.76    0.41
   0   3   4    0.29    0.81
   0  -3   4    0.08    1.02
   0   3   4    1.04    0.42
   0  -3  -4    0.30    0.97
   0   3  -4    0.17    1.18
   0   3   5    0.43    1.03
   0  -3   5    1.38    1.25
   0  -3   5    0.59    0.56
   0  -3  -5    0.35    0.93
   0   3   5    0.07    0.41
   0   3  -5    0.41    1.72
   0   3  -5    0.18    1.80
   0  -3  -5   -0.46    1.24
   0   3   6   -0.15    0.49
   0  -3   6    2.85    1.52
   0   3   6    1.00    1.12
   0  -3  -6    0.52    1.17
   0   3  -6   -2.50    2.56
   0   3  -6    0.99    2.11
   0   3  -7   -0.66    2.24
   0  -3  -7    0.69    1.28
   0   3   7    0.22    1.03
   0  -3   7    2.50    1.29
   0  -3   7    0.22    1.47
   0  -3  -8    1.10    1.62
   0   3  -8    2.29    2.03
   0  -3   8   -0.72    1.33
   0   3   8    0.22    1.08
   0  -3   8    2.02    1.36
   0   3  -9   -0.98    1.32
   0  -3  -9    2.73    1.45
   0  -3  -9    1.22    1.85
   0   3  -9    0.97    2.08
   0   3  -9    1.50    1.69
   0  -3  -9    5.95    2.37
   0   3  -9    1.74    2.28
   0  -3  -9   -1.02    1.65
   0   3  -9    3.70    2.06
   0  -3  -9    3.02    1.65
   0  -3   9    0.35    1.15
   0  -3   9    0.60    1.19
   0   3   9    0.67    1.15
   0  -3 -10    0.48    2.23
   0  -3 -10    0.81    2.12
   0  -3 -10    1.76    1.91
   0   3 -10    1.33    1.84
   0   3 -10    1.05    2.36
   0  -3 -10    1.92    1.49
   0   3 -10    0.29    2.14
   0  -3 -10   -0.36    1.49
   0   3 -10    3.08    2.26
   0   3  10   -1.19    1.00
   0  -3  10    0.89    1.46
   0   3 -11    0.37    1.56
   0  -3 -11    2.07    2.64
   0   3  11   -0.07    1.43
   0  -3 -11    0.46    1.84
   0  -3 -11    1.53    2.36
   0   3 -11   -1.23    2.76
   0   3 -11    0.67    2.62
   0   3 -11    3.32    2.56
   0  -3 -11    2.35    1.56
   0  -3 -11    0.83    1.92
   0   3 -11   -0.81    1.94
   0  -3  11    1.97    1.53
   0   3 -11   -1.66    2.47
   0   3  11    0.01    1.45
   0   3  11    1.35    1.06
   0  -3  11    2.34    1.53
   0  -3 -12   -4.03    2.97
   0   3  12   -1.05    1.59
   0   3 -12   -2.84    2.14
   0  -3  12    0.77    1.31
   0  -3 -12    1.47    1.44
   0  -3 -12    0.92    1.83
   0  -3 -12   -0.41    2.45
   0   3 -12    3.11    3.36
   0   3 -12    0.85    2.35
   0   3  12   -0.64    1.33
   0   3 -12    0.12    1.39
   0  -3 -13    1.80    2.46
   0   3  13    1.84    1.30
   0  -3 -13   -0.64    1.39
   0  -3 -13    1.50    2.20
   0  -3 -13    1.25    1.75
   0   3 -13   -0.12    3.09
   0   3  13    0.93    1.36
   0  -3  13    0.88    1.27
   0   3 -13   -0.58    1.79
   0   3 -13    0.77    2.48
   0   3  13    0.70    1.02
   0   3 -13    0.80    1.16
   0   3 -14   -0.52    2.32
   0   3 -14    1.00    2.28
   0  -3 -14    0.47    1.84
   0  -3  14   -0.32    1.30
   0   3 -14   -1.00    1.51
   0   3  14    0.64    1.25
   0   3 -14   -0.12    1.91
   0   3  14    1.02    1.53
   0  -3 -14   -1.11    2.36
   0   3  14   -0.98    1.03
   0   3 -15   -0.30    1.55
   0   3 -15   -0.62    1.48
   0   3  15   -1.02    1.01
   0  -3  15    0.76    0.95
   0   3 -15    1.26    0.88
   0  -3 -15    0.34    1.58
   0   3  15    0.95    1.07
   0  -3 -15    1.08    1.03
   0   3  16   -0.49    0.74
   0  -3 -16    0.23    0.83
   0  -3 -16    1.78    1.14
   0   3  16   -0.32    0.69
   0   3 -16    0.93    0.78
   0  -3  16   -0.45    0.78
   0   4   0  108.51    3.31
   0   4   0  110.07    3.49
   0   4   0  116.27    3.70
   0  -4   0  108.89    3.98
   0  -4   0  106.23    2.96
   0  -4   1 9999.00  133.11
   0   4   2 4939.28   67.03
   0   4  -2 4814.85   67.94
   0  -4  -2 4950.97   68.41
   0  -4  -2 4982.88   67.39
   0   4   2 4849.91   67.65
   0   4  -2 4919.37   68.22
   0  -4   2 4920.71   69.30
   0   4   2 4956.96   67.98
   0  -4   2 4895.81   67.64
   0  -4  -3 4269.65   59.34
   0   4   3 4214.10   58.24
   0   4  -3 4180.23   59.81
   0   4  -3 4176.51   60.23
   0  -4   3 4164.84   59.32
   0  -4   3 4299.53   61.00
   0   4   3 4275.18   59.48
   0  -4  -4  231.27    6.60
   0   4   4  239.36    5.80
   0   4  -4  230.74    7.50
   0  -4   4  225.99    6.51
   0   4   4  233.96    6.53
   0   4  -5  424.35   11.57
   0   4   5  444.79    9.13
   0  -4  -5  414.78   10.25
   0   4   5  423.35    9.86
   0  -4   5  416.24   10.01
   0   4   6 1537.44   24.25
   0   4  -6 1451.95   28.65
   0  -4  -6 1470.97   26.38
   0   4  -6 1505.57   28.48
   0   4   6 1472.17   25.18
   0  -4   6 1474.28   25.50
   0  -4   7 2483.76   40.18
   0   4   7 2539.26   39.64
   0  -4   7 2523.37   41.43
   0  -4  -7 2541.58   41.70
   0   4  -7 2554.10   44.86
   0   4  -8  864.33   22.23
   0  -4  -8  865.13   19.75
   0  -4  -8  829.06   17.79
   0   4   8  863.48   17.67
   0  -4   8  903.81   18.47
   0   4  -8  895.70   22.48
   0  -4  -8  852.74   22.08
   0  -4   8  862.79   19.19
   0   4  -8  824.60   18.25
   0   4   8  845.46   19.33
   0   4  -9  823.39   18.62
   0   4   9  839.02   19.28
   0   4  -9  856.10   23.22
   0  -4  -9  837.67   20.37
   0  -4  -9  868.17   22.94
   0   4   9  820.21   19.35
   0   4  -9  812.17   22.76
   0  -4  -9  845.86   22.93
   0   4  -9  824.37   22.97
   0   4  -9  805.86   21.36
   0  -4   9  820.86   19.01
   0  -4  -9  875.82   21.46
   0  -4   9  835.22   19.44
   0   4   9  861.36   17.95
   0  -4  -9  815.80   17.97
   0  -4   9  875.49   18.80
   0   4 -10   45.21    3.87
   0  -4 -10   45.13    4.52
   0   4 -10   34.22    4.77
   0  -4 -10   45.08    5.29
   0   4  10   41.13    3.86
   0   4 -10   40.72    5.45
   0   4 -10   46.96    5.52
   0  -4 -10   49.52    5.50
   0   4 -10   35.69    4.44
   0  -4  10   42.49    3.89
   0   4 -10   51.38    4.68
   0  -4  10   42.01    3.97
   0  -4 -10   40.32    3.52
   0   4  10   46.94    3.62
   0   4 -11 3348.27   52.98
   0  -4 -11 3334.35   59.80
   0   4  11 3266.69   54.85
   0   4  11 3443.85   53.89
   0   4 -11 3391.24   56.44
   0   4 -11 3274.58   58.64
   0  -4  11 3339.23   54.38
   0  -4 -11 3356.07   52.52
   0   4  11 3309.90   53.48
   0   4 -11 3264.89   62.50
   0  -4 -11 3227.96   56.62
   0  -4 -11 3371.54   60.77
   0   4 -11 3310.58   61.76
   0   4 -12   77.84    4.68
   0   4  12   66.83    4.96
   0  -4 -12   71.55    6.60
   0   4 -12   75.73    6.68
   0  -4 -12   79.55    6.79
   0   4 -12   73.90    7.32
   0  -4 -12   68.47    5.54
   0   4 -12   78.48    5.58
   0  -4  12   75.23    5.09
   0   4 -12   73.94    6.22
   0   4  12   77.08    4.83
   0  -4 -12   75.88    4.56
   0   4  13  674.16   15.98
   0  -4 -13  667.06   19.10
   0   4 -13  658.30   20.61
   0   4 -13  660.90   20.93
   0  -4 -13  671.81   19.43
   0  -4 -13  642.10   16.89
   0  -4  13  657.22   16.02
   0   4 -13  634.90   18.32
   0   4  13  651.99   16.07
   0   4 -13  658.62   16.54
   0   4  13  685.23   15.17
   0  -4 -13  656.47   14.51
   0   4 -14  164.09    8.81
   0   4 -14  174.47    9.22
   0  -4 -14  178.48    8.27
   0  -4 -14  183.52    7.18
   0  -4  14  174.00    6.60
   0   4  14  185.28    6.98
   0   4  14  177.03    6.58
   0   4  14  187.18    6.12
   0  -4 -14  178.25    8.43
   0   4  14  189.15    6.73
   0  -4 -14  176.92    8.23
   0  -4  15  262.21    7.12
   0  -4  15  294.85    8.16
   0   4 -15  290.42    9.76
   0   4  15  313.31    7.95
   0  -4 -15  276.80    8.80
   0  -4  15  277.98    7.13
   0   4  15  311.47    7.87
   0   4 -15  299.94    9.79
   0  -4 -15  309.44    7.74
   0  -5   0    1.37    1.13
   0  -5   0    4.28    0.74
   0   5   0    1.39    1.26
   0   5   0    0.69    0.88
   0   5   0    4.54    1.01
   0  -5   1    0.67    0.71
   0   5   1    0.03    1.24
   0  -5  -1    5.95    0.66
   0   5  -1    7.88    1.25
   0   5  -1   -0.40    1.01
   0  -5  -1    1.27    0.91
   0   5   1    0.22    0.77
   0   5   1    0.18    0.70
   0   5   2    0.53    1.35
   0  -5  -2    1.82    1.10
   0  -5   2    0.37    1.61
   0  -5   2    0.77    0.87
   0   5  -2    0.20    1.00
   0   5   2    0.11    0.73
   0   5  -2   -0.30    1.07
   0   5   2    1.20    0.93
   0  -5  -2    0.73    1.06
   0  -5   3    0.97    1.69
   0  -5  -3    0.13    0.94
   0  -5   3    2.11    1.14
   0   5   3    3.85    1.52
   0   5  -3   -0.10    1.29
   0   5   3    1.00    0.88
   0  -5  -3    1.28    0.88
   0   5  -3    0.94    1.26
   0   5   3    1.81    0.83
   0  -5  -3   -0.48    1.20
   0  -5   4   -0.41    0.99
   0   5   4    0.40    1.30
   0   5  -4    1.41    1.54
   0  -5  -4   -0.25    0.95
   0   5   4    0.23    0.79
   0   5   5    0.21    1.19
   0  -5   5    1.11    0.85
   0  -5   5   -1.01    1.32
   0  -5  -5    0.03    1.03
   0   5  -5   -0.05    1.82
   0  -5   6    1.58    1.33
   0  -5  -6    0.57    1.03
   0   5  -6   -0.29    1.89
   0   5  -6    1.14    1.83
   0   5  -7   -1.50    1.98
   0  -5  -7   -0.28    1.28
   0   5  -7    0.16    1.65
   0   5  -7    0.60    1.33
   0  -5   7    0.40    1.20
   0   5   7    4.59    1.42
   0  -5  -7    0.19    1.30
   0   5   7    4.60    1.77
   0   5  -8    3.90    1.44
   0   5   8    0.12    1.44
   0   5  -8   -0.47    1.83
   0  -5  -8    0.38    1.24
   0  -5  -8   -4.68    2.38
   0   5   8   -0.89    1.02
   0   5  -8    2.40    1.95
   0  -5  -8    0.24    1.75
   0  -5  -8    0.02    1.14
   0   5  -8   -0.26    2.16
   0  -5   8    1.98    1.55
   0  -5  -8    0.12    1.47
   0   5  -8    3.68    1.47
   0   5   8    6.57    1.49
   0  -5   8    0.34    1.39
   0   5  -9    0.74    1.47
   0   5   9    0.41    1.68
   0   5  -9    0.05    2.47
   0  -5  -9    2.07    1.51
   0  -5  -9    1.41    2.55
   0   5   9    2.32    1.95
   0   5  -9   -0.65    2.52
   0  -5  -9    1.91    2.69
   0   5  -9   -2.04    2.20
   0  -5  -9   -0.36    1.10
   0  -5   9    0.90    1.21
   0  -5  -9   -2.60    2.00
   0   5  -9    2.86    1.69
   0  -5   9    0.28    1.31
   0  -5   9    0.56    1.44
   0   5   9    0.05    1.23
   0   5 -10    1.09    1.34
   0   5  10   -0.52    1.41
   0  -5 -10    0.39    1.03
   0   5 -10   -3.36    2.31
   0  -5 -10   -0.18    2.61
   0   5  10   -0.20    1.27
   0   5 -10    0.65    2.72
   0  -5 -10   -1.12    2.13
   0   5 -10    0.50    2.74
   0  -5 -10   -0.32    1.28
   0  -5  10    1.16    1.45
   0   5 -10    0.95    1.95
   0  -5 -10    1.32    2.05
   0  -5  10   -0.20    1.12
   0   5  10    3.26    1.45
   0  -5 -11    0.23    2.66
   0   5  11    0.95    1.52
   0  -5 -11   -0.96    2.29
   0  -5 -11    2.16    1.96
   0   5 -11    2.02    2.91
   0   5 -11    1.80    3.46
   0  -5 -11   -0.27    1.28
   0  -5  11    2.13    1.57
   0   5  11    0.56    1.75
   0   5 -11   -1.17    1.76
   0   5 -11    2.10    1.39
   0   5  12   -0.74    1.33
   0   5 -12    1.59    2.68
   0  -5 -12    0.32    2.10
   0  -5 -12   -0.91    1.13
   0  -5 -12    0.41    1.67
   0   5 -12    1.13    2.64
   0   5 -12    6.05    2.67
   0  -5  12    0.45    1.33
   0   5  12    1.40    1.48
   0   5  12   -1.02    1.70
   0  -5 -12    0.25    2.63
   0   5 -13    0.43    2.60
   0  -5  13   -0.97    1.56
   0   5 -13    0.69    2.52
   0  -5 -13   -1.14    1.94
   0   5 -13    1.43    1.75
   0  -5 -13   -0.24    1.01
   0  -5 -13   -0.88    1.83
   0   5  13   -0.44    1.52
   0  -5  13   -0.35    1.22
   0   5  13   -0.28    1.32
   0  -5 -13    0.01    1.81
   0   5  13   -0.19    1.33
   0  -5 -13    1.64    2.53
   0  -5  14   -0.53    1.41
   0   5 -14   -0.95    2.17
   0  -5 -14   -1.48    1.55
   0  -5 -14    0.88    1.16
   0   5 -14   -1.29    1.87
   0   5  14    1.97    1.45
   0  -5 -14   -0.58    1.27
   0   5  14    0.51    0.95
   0   5  14   -0.06    1.19
   0  -5 -14    1.09    1.87
   0  -5  14   -0.07    1.14
   0   5  14    0.07    1.00
   0  -5  15    0.06    0.80
   0   5 -15    1.27    1.35
   0   5  15    0.88    0.85
   0  -5 -15   -0.37    0.91
   0   5  15    0.09    0.76
   0   5 -15    1.08    1.23
   0  -5  15    1.71    0.80
   0   6   0    7.24    1.23
   0   6   0    7.27    1.30
   0  -6   1 1815.17   27.06
   0   6   1 1775.07   29.18
   0  -6  -1 1756.13   29.71
   0  -6   1 1781.45   30.41
   0   6  -1 1799.98   28.66
   0   6   1 1830.43   28.07
   0   6   1 1742.55   27.77
   0   6  -1 1785.07   28.11
   0  -6   2  450.66    9.58
   0  -6  -2  432.61   10.72
   0   6   2  438.47   10.63
   0  -6   2  454.52   11.75
   0   6   2  440.17    9.80
   0   6   2  460.77    9.68
   0   6  -2  437.41   10.40
   0  -6  -2  449.81   10.66
   0   6  -2  449.64   10.48
   0  -6  -3  807.44   15.96
   0  -6   3  777.55   17.38
   0   6   3  778.64   15.98
   0  -6   3  807.17   15.12
   0  -6  -3  796.74   16.38
   0   6   3  801.74   15.36
   0   6  -3  789.52   16.43
   0   6   4   26.21    2.69
   0  -6   4   22.34    2.22
   0  -6  -4   22.01    2.51
   0   6   4   28.76    2.48
   0   6  -4   26.14    2.81
   0  -6  -5 4880.94   75.51
   0  -6   5 5017.61   71.25
   0  -6   5 4819.13   71.56
   0   6   5 4925.21   72.18
   0  -6  -5 5035.32   71.89
   0   6  -5 4923.55   75.06
   0  -6  -5 4810.23   73.79
   0   6  -6 5050.47   77.83
   0  -6  -6 4895.64   76.12
   0  -6  -6 5149.64   74.15
   0   6  -6 5055.26   77.86
   0   6   6 5386.78   75.00
   0   6  -6 4854.93   80.18
   0   6  -6 5260.58   79.98
   0   6  -6 4919.04   77.25
   0   6   6 4935.56   73.59
   0  -6   6 4826.15   73.34
   0  -6  -6 5113.24   77.51
   0  -6  -6 5054.28   76.61
   0   6  -7   18.32    2.27
   0   6   7    6.90    2.20
   0   6  -7    5.31    2.67
   0  -6  -7    5.26    1.98
   0  -6  -7    7.75    2.54
   0   6   7    9.17    2.17
   0   6  -7    6.71    2.43
   0  -6   7    9.13    2.11
   0  -6  -7    7.80    1.79
   0  -6  -7    9.66    2.28
   0   6  -7    8.68    2.60
   0   6  -7    7.63    2.87
   0   6  -7    7.39    2.24
   0   6   7    5.08    1.67
   0  -6  -7    7.66    2.32
   0   6   7    7.84    1.82
   0  -6   7    6.44    1.68
   0   6  -8 2402.77   40.20
   0   6   8 2394.05   43.18
   0  -6  -8 2484.30   46.95
   0   6  -8 2373.64   47.52
   0   6   8 2415.27   41.77
   0  -6   8 2366.25   42.13
   0   6  -8 2456.59   46.18
   0  -6  -8 2424.45   41.62
   0  -6  -8 2388.71   44.10
   0   6  -8 2405.33   45.45
   0   6  -8 2514.20   47.35
   0   6  -8 2304.38   46.76
   0  -6  -8 2403.87   45.79
   0  -6   8 2440.15   42.48
   0  -6  -8 2411.01   44.37
   0   6   8 2453.23   40.34
   0  -6   8 2573.05   41.25
   0   6  -9   22.93    2.78
   0   6   9   23.52    3.53
   0  -6  -9   19.43    3.97
   0   6   9   16.99    2.83
   0   6   9   21.91    3.36
   0   6  -9   23.70    4.22
   0  -6   9   20.35    3.19
   0  -6  -9   24.08    3.56
   0   6  -9   21.73    3.75
   0   6  -9   18.94    3.59
   0   6  -9   21.76    4.40
   0  -6  -9   22.83    3.86
   0  -6  -9   15.72    3.14
   0   6   9   22.41    2.66
   0  -6   9   25.41    3.16
   0   6  10  322.87   11.46
   0   6 -10  334.36   10.19
   0  -6  10  308.13   11.45
   0   6  10  312.92   11.35
   0  -6 -10  314.91   13.65
   0   6 -10  306.89   13.68
   0  -6 -10  344.02   13.87
   0   6 -10  324.48   14.55
   0  -6 -10  313.98   12.55
   0  -6 -10  327.22    9.78
   0  -6 -11  106.12    7.77
   0  -6 -11  104.52    7.36
   0   6 -11  104.06    8.01
   0   6 -11  101.55    7.97
   0   6 -11  102.77    7.83
   0  -6  11  108.67    6.48
   0   6  11  108.30    6.17
   0   6  11  106.55    6.05
   0   6  11  107.79    5.98
   0   6  12  137.64    6.29
   0  -6  12  125.79    6.62
   0   6 -12  121.60    8.08
   0   6 -12  114.18    7.84
   0   6 -12  130.47    8.53
   0  -6 -12  129.97    7.15
   0  -6 -12  129.91    7.51
   0   6  12  128.56    6.17
   0  -6 -12  138.06    8.26
   0   6  12  122.99    6.51
   0   6 -13  658.68   18.42
   0   6 -13  664.76   17.48
   0  -6  13  699.44   16.03
   0   6 -13  697.64   18.98
   0   6 -13  718.87   18.27
   0  -6 -13  686.40   16.48
   0   6  13  689.40   15.58
   0   6  13  690.90   14.85
   0  -6 -13  684.55   16.73
   0  -6  13  677.94   15.10
   0  -6 -13  678.01   17.91
   0   6  13  697.80   15.74
   0  -6 -14  391.50   11.16
   0  -6  14  393.54    9.41
   0   6  14  415.61    9.74
   0   6 -14  367.99    9.79
   0  -6  14  403.71   10.02
   0   6 -14  386.68   11.60
   0  -6 -14  398.50   10.00
   0   6  14  402.34    9.84
   0   6  14  400.13    9.15
   0   6  14  388.44    9.09
   0   6 -14  390.00   11.71
   0   6  15    1.50    0.61
   0  -6  15    1.93    0.68
   0   6  15    2.64    0.69
   0  -7   0    0.18    1.19
   0   7   0   -0.16    0.79
   0   7   0    0.95    0.85
   0  -7   1    0.15    1.43
   0  -7  -1   -0.43    1.22
   0   7   1   -0.05    1.32
   0   7  -1    0.97    0.98
   0   7  -1   -0.07    0.84
   0   7   1    0.50    0.76
   0  -7  -2    1.04    1.19
   0  -7   2    1.67    1.70
   0   7   2    0.59    0.80
   0   7  -2    0.26    1.04
   0   7   3    0.99    1.35
   0  -7   3    0.48    1.42
   0  -7   3   -0.05    0.77
   0  -7  -3    0.95    1.17
   0   7  -3    0.31    1.46
   0   7   3    0.87    0.98
   0  -7  -3    1.56    1.17
   0  -7  -4    0.10    1.10
   0   7   4    0.64    1.07
   0   7  -4    4.58    1.71
   0   7  -4    0.37    1.31
   0  -7   4    0.70    1.00
   0  -7   4    1.81    1.20
   0   7   4    1.19    1.47
   0   7  -4   -1.21    1.67
   0  -7  -4    1.81    1.37
   0  -7  -4    0.53    1.30
   0  -7  -5    1.73    1.61
   0   7  -5    1.28    2.06
   0  -7  -5    0.36    1.52
   0  -7   5    6.34    1.78
   0  -7  -5    0.54    1.52
   0   7  -5    2.83    2.02
   0   7   5    1.46    1.08
   0   7  -5   -0.25    1.36
   0   7  -5    1.77    1.69
   0  -7  -5    0.32    1.15
   0   7  -5    0.64    1.76
   0  -7  -5    0.06    1.62
   0   7   5    2.83    1.61
   0  -7  -5    0.54    1.65
   0  -7   5    0.78    1.20
   0   7   5    0.02    1.15
   0   7   6    0.41    1.90
   0   7  -6    1.03    2.31
   0  -7  -6    7.24    2.20
   0  -7  -6    1.84    1.66
   0  -7   6    0.96    1.48
   0  -7  -6    2.06    1.56
   0   7  -6    0.93    1.04
   0   7  -6    2.65    1.91
   0   7   6    0.16    1.48
   0  -7   6   11.27    2.15
   0  -7  -6   -2.41    1.61
   0   7  -6    1.00    1.84
   0   7  -6    3.12    1.84
   0   7  -6    2.11    1.44
   0   7  -6    1.15    1.88
   0   7   6    1.30    1.67
   0  -7  -6    1.46    1.75
   0   7   6   -0.26    1.28
   0  -7   6    4.78    1.51
   0   7   7   -0.44    2.08
   0   7  -7   -2.33    2.94
   0  -7  -7    4.74    1.90
   0  -7  -7    4.87    2.58
   0  -7   7    1.09    1.47
   0   7  -7    0.77    2.25
   0  -7   7    0.10    1.45
   0   7   7    1.35    1.90
   0   7  -7   -0.30    1.27
   0  -7  -7    0.68    1.29
   0   7  -7    1.00    1.57
   0   7  -7    3.46    2.49
   0   7  -7    0.44    1.82
   0   7   7    1.37    1.85
   0  -7  -7    1.26    1.53
   0  -7   7    0.01    1.06
   0   7   7   -0.16    1.34
   0   7  -8   -1.00    3.06
   0   7   8    0.25    1.95
   0  -7  -8    1.40    2.40
   0  -7   8    8.10    2.23
   0   7   8   -0.33    1.76
   0   7  -8   -1.33    2.61
   0  -7   8    0.47    1.76
   0   7  -8    2.55    1.92
   0  -7  -8   -0.47    1.79
   0   7  -8   -0.09    2.65
   0   7  -8    0.90    2.03
   0  -7  -8   -0.26    1.93
   0   7   8   -1.78    2.03
   0  -7   8    2.00    1.72
   0   7   8    0.76    1.26
   0  -7   8   -1.59    1.53
   0  -7  -9    1.21    2.54
   0  -7   9    0.47    1.58
   0   7  -9   -0.04    3.01
   0   7  -9    1.70    2.20
   0  -7   9   -0.50    1.63
   0   7   9    2.01    1.82
   0   7  -9    1.27    2.38
   0   7  -9    1.95    1.95
   0   7   9    1.57    2.28
   0  -7  -9    0.31    2.16
   0   7   9   -0.15    1.86
   0   7  -9    0.05    2.01
   0  -7  10    0.82    1.68
   0  -7 -10    3.83    3.02
   0   7 -10    1.12    2.14
   0   7 -10    0.37    2.95
   0   7  10    1.55    1.87
   0  -7  10    1.71    1.92
   0   7  10   -2.28    1.43
   0   7 -10    0.27    2.18
   0   7 -10   -0.51    1.91
   0  -7 -10    1.88    2.30
   0   7  10    0.37    1.78
   0  -7  11    3.15    2.08
   0  -7 -11   -0.99    2.61
   0   7 -11   -0.75    2.14
   0   7 -11   -0.20    2.61
   0   7  11    1.61    1.80
   0   7 -11   -0.38    1.99
   0  -7  11   -1.85    1.88
   0   7  11    1.63    1.86
   0   7  11   -0.19    1.17
   0   7 -12    0.53    1.88
   0   7  12    0.72    1.44
   0  -7  12   -0.20    1.60
   0  -7 -12   -0.28    1.75
   0   7 -12   -2.12    2.30
   0   7  12    2.48    1.79
   0  -7  12   -0.02    1.44
   0   7  12    0.36    1.59
   0  -7 -12    1.09    2.28
   0  -7 -13    0.38    1.71
   0  -7  13    1.77    1.29
   0   7  13    0.01    1.25
   0  -7  13    0.57    1.30
   0   7 -13    0.89    1.55
   0   7 -13    0.67    1.70
   0  -7 -13    0.92    1.36
   0   7  13    0.26    1.12
   0   7  13   -0.37    0.86
   0   7  13   -0.60    1.29
   0   7 -13    1.48    1.77
   0   7  14   -1.06    0.95
   0  -7 -14    0.02    1.14
   0  -7  14    0.57    0.75
   0  -7  14   -0.05    0.76
   0   7 -14   -1.65    1.19
   0   7 -14    0.17    0.74
   0   7  14    0.38    0.81
   0   7  14    0.97    0.68
   0  -7  14    0.16    0.66
   0   7 -14   -0.04    1.01
   0  -8   0 4529.55   67.85
   0   8   0 4280.35   67.90
   0   8   1  252.56    9.43
   0   8  -1  255.65    9.98
   0   8  -1  271.52    8.41
   0  -8  -1  277.53    9.55
   0  -8   1  267.29    9.79
   0  -8  -1  262.35    9.56
   0  -8  -2 1620.65   31.40
   0  -8  -2 1645.35   31.47
   0   8  -2 1704.58   29.84
   0   8   2 1662.39   31.67
   0   8  -2 1641.19   32.71
   0   8  -2 1661.86   32.21
   0  -8   2 1717.34   30.61
   0   8   2 1746.78   32.39
   0  -8  -2 1636.23   31.53
   0  -8   2 1747.76   31.35
   0  -8   2 1646.20   31.91
   0  -8  -2 1788.21   30.93
   0   8   2 1555.48   29.99
   0  -8  -3   78.09    5.43
   0  -8  -3   82.41    5.49
   0   8  -3   86.71    5.15
   0  -8   3   90.03    5.32
   0  -8  -3   89.90    5.75
   0   8  -3   85.16    6.09
   0  -8  -3   72.23    4.90
   0  -8  -3   85.40    5.46
   0   8   3   84.38    5.41
   0   8  -3   85.35    6.13
   0   8  -3   82.18    5.71
   0   8  -3   76.07    5.72
   0  -8   3   89.38    5.14
   0  -8  -3   89.09    5.72
   0  -8   3   85.41    5.25
   0   8   3   86.03    5.67
   0  -8  -3   82.23    5.62
   0   8   3   82.57    5.08
   0  -8   3   79.92    4.94
   0  -8  -4  145.60    7.45
   0  -8  -4  146.64    7.59
   0   8  -4  148.30    8.22
   0  -8  -4  150.59    7.85
   0  -8   4  148.29    7.03
   0   8   4  154.14    7.35
   0  -8  -4  152.60    7.59
   0  -8  -4  144.74    7.04
   0   8  -4  155.71    8.57
   0   8  -4  166.79    7.71
   0   8  -4  150.24    8.17
   0   8  -4  141.24    8.21
   0  -8   4  151.40    7.29
   0  -8  -4  145.91    7.63
   0   8   4  155.44    7.89
   0  -8  -4  157.50    8.19
   0  -8   4  144.55    6.69
   0   8   4  155.15    7.05
   0   8  -5   13.44    3.31
   0  -8  -5   18.74    2.88
   0  -8  -5   22.69    3.23
   0   8   5   17.13    2.73
   0  -8  -5   21.00    3.14
   0  -8   5   20.34    2.79
   0  -8   5   15.95    2.52
   0   8  -5   22.17    3.99
   0   8   5   19.33    3.04
   0   8  -5   19.07    3.04
   0  -8  -5   23.22    2.98
   0   8  -5   16.39    3.17
   0   8   5   23.27    3.41
   0  -8  -5   27.39    3.44
   0  -8   5   20.34    2.58
   0  -8  -5   28.40    3.73
   0   8   5   16.74    2.51
   0  -8  -6  194.18    9.00
   0   8   6  209.10    9.80
   0  -8  -6  199.22    9.48
   0  -8  -6  218.15   10.46
   0  -8   6  204.50    8.62
   0  -8   6  214.04    9.06
   0   8   6  208.60    8.95
   0   8  -6  205.92   10.66
   0  -8  -6  207.26    9.04
   0   8  -6  188.51    9.32
   0   8  -6  197.77   10.27
   0   8  -6  191.00   10.57
   0  -8  -6  207.27    9.75
   0   8   6  211.17    9.36
   0   8   6  219.26    8.67
   0  -8  -7  614.96   17.34
   0   8   7  625.63   16.97
   0   8  -7  598.21   19.64
   0  -8   7  611.76   16.80
   0   8  -7  643.06   17.57
   0  -8   7  613.69   16.39
   0  -8  -7  629.74   19.32
   0   8  -7  649.64   20.08
   0   8  -7  642.74   17.69
   0   8  -7  595.40   20.03
   0   8   7  613.96   17.13
   0  -8  -7  594.92   17.92
   0  -8  -7  621.65   17.51
   0   8   7  640.84   18.24
   0   8  -8 1563.01   35.52
   0   8  -8 1583.79   32.11
   0   8   8 1512.63   30.42
   0  -8   8 1522.02   30.73
   0  -8   8 1533.59   30.18
   0  -8  -8 1543.04   34.39
   0   8  -8 1523.78   34.91
   0   8  -8 1577.00   32.21
   0   8  -8 1573.42   35.24
   0  -8  -8 1500.49   32.53
   0   8   8 1560.93   30.68
   0   8   8 1499.26   31.80
   0   8   9  132.57    6.87
   0   8  -9  130.65    7.58
   0   8   9  116.03    6.91
   0  -8   9  131.25    7.11
   0   8  -9  128.79    8.57
   0  -8  -9  119.02    8.12
   0  -8   9  125.08    6.75
   0   8  -9  124.24    8.72
   0   8  -9  134.03    8.40
   0   8   9  134.76    6.71
   0  -8  -9  121.01    7.62
   0   8   9  136.11    7.59
   0   8 -10 1124.90   25.99
   0  -8  10 1178.10   24.53
   0   8  10 1163.17   24.62
   0   8  10 1182.07   23.43
   0   8 -10 1173.71   26.16
   0   8 -10 1199.91   27.10
   0  -8  10 1153.81   23.83
   0  -8 -10 1160.47   27.32
   0   8 -10 1140.37   25.38
   0   8 -10 1169.98   28.75
   0  -8 -10 1154.14   25.95
   0   8  10 1145.59   23.58
   0   8  10 1148.61   24.42
   0   8 -11  740.84   19.03
   0   8  11  754.11   17.69
   0  -8  11  762.04   17.05
   0  -8 -11  756.46   19.69
   0  -8  11  760.12   17.52
   0   8  11  737.14   17.15
   0   8 -11  767.96   19.09
   0   8 -11  753.52   20.78
   0   8  11  748.64   16.78
   0   8  11  763.59   17.08
   0  -8 -12    8.50    2.13
   0  -8  12    8.67    1.74
   0   8  12    8.50    1.91
   0   8  12    9.95    1.82
   0   8 -12    9.15    2.07
   0  -8  12    9.49    1.94
   0   8 -12    8.13    2.23
   0  -8 -12    9.47    2.18
   0  -8  12   10.34    1.38
   0   8  12    6.50    1.65
   0  -8  12    9.97    1.78
   0   8  12    7.45    1.80
   0   8 -12    6.83    2.02
   0   8  13  682.68   13.36
   0  -8 -13  662.33   14.54
   0  -8  13  680.11   13.00
   0   8 -13  639.54   14.44
   0  -8 -13  706.29   13.90
   0   8  13  662.70   13.01
   0  -8  13  601.64   12.41
   0   8  13  668.60   12.78
   0   8  13  611.86   11.42
   0   8 -13  682.13   14.37
   0   9   0   -0.23    1.59
   0   9   0   -0.04    1.48
   0   9   0   -0.31    1.62
   0  -9   0    1.45    1.19
   0  -9   0    0.50    1.31
   0   9   0    0.27    2.07
   0  -9   0   -0.27    1.68
   0   9   0   -0.01    1.40
   0  -9   0    0.34    1.57
   0  -9   0   -1.62    1.69
   0  -9   0    1.23    1.57
   0  -9  -1   -1.43    1.35
   0  -9  -1    1.75    1.66
   0   9   1   -0.98    1.71
   0   9  -1   -0.62    1.84
   0   9  -1   -0.83    1.76
   0   9   1    0.02    1.89
   0   9   1    2.11    1.85
   0  -9   1    1.74    1.54
   0   9  -1   -1.31    2.31
   0  -9  -1    1.07    1.71
   0  -9  -1    0.49    1.42
   0   9   1    0.78    2.02
   0  -9  -1   -0.24    1.49
   0  -9   1    2.02    1.45
   0   9  -1   -1.05    1.72
   0  -9   1    1.69    1.44
   0   9   1    0.97    1.70
   0  -9  -1    1.91    1.45
   0  -9   1    3.78    1.57
   0  -9  -1    0.18    1.41
   0  -9  -2   -0.61    1.44
   0  -9  -2   -1.97    1.57
   0   9  -2   -1.16    2.38
   0  -9  -2    0.48    1.67
   0   9  -2   -0.94    2.13
   0  -9  -2   -0.55    1.66
   0   9   2    3.76    2.09
   0  -9   2    0.46    1.57
   0  -9  -2   -3.32    1.53
   0   9  -2    0.64    1.83
   0   9   2   -0.52    1.81
   0  -9   2   -0.94    1.45
   0  -9   2   -0.01    1.65
   0   9   2    0.64    1.94
   0  -9  -2    3.81    2.05
   0  -9   2   -0.53    1.38
   0  -9  -2    0.90    1.53
   0   9  -3   -1.47    2.45
   0  -9  -3   -0.39    1.61
   0  -9  -3    1.39    1.52
   0   9  -3   -0.71    2.11
   0  -9  -3    2.06    1.91
   0  -9   3    1.34    1.68
   0   9   3   -2.00    2.14
   0  -9  -3    0.09    1.58
   0  -9  -3   -0.57    1.30
   0   9   3    0.89    2.24
   0   9  -3    0.84    1.97
   0   9  -3   -1.01    1.96
   0  -9   3    0.92    1.52
   0  -9  -3    0.24    1.56
   0   9   3    0.62    1.95
   0  -9   3    0.52    1.55
   0  -9   3    0.87    1.30
   0  -9  -3    0.99    1.59
   0   9  -4    3.43    2.62
   0  -9  -4   -0.05    1.76
   0  -9  -4   -1.10    1.79
   0   9   4   -0.79    1.94
   0   9  -4    3.04    2.32
   0  -9  -4    0.78    1.73
   0  -9   4    0.89    1.72
   0  -9  -4    0.80    1.53
   0   9  -4   -0.23    2.09
   0   9   4   -0.14    2.04
   0   9  -4    1.14    2.09
   0  -9   4    1.00    1.58
   0  -9   4    1.73    1.53
   0  -9  -4   -1.71    2.33
   0   9   4    1.37    2.04
   0   9   4    0.13    1.38
   0  -9  -4    0.17    0.93
   0  -9   4    1.09    1.45
   0  -9  -5   -0.21    1.86
   0  -9  -5   -0.54    1.76
   0   9  -5    1.93    2.91
   0   9   5    0.45    2.32
   0   9   5   -0.31    1.64
   0  -9   5    0.04    1.75
   0   9   5   -1.77    2.18
   0   9  -5   -2.45    3.18
   0   9  -5   -1.01    2.16
   0  -9   5    1.42    1.50
   0  -9  -5   -0.89    2.01
   0   9   5    0.99    2.29
   0  -9   5    4.31    1.99
   0   9   5   -0.83    1.29
   0   9   6    0.11    1.41
   0  -9  -6    0.39    2.10
   0  -9   6    0.44    1.78
   0   9   6    1.83    2.20
   0   9  -6   -1.55    2.84
   0   9  -6    0.36    2.29
   0  -9   6    0.07    1.37
   0  -9  -6    0.49    2.03
   0   9   6    1.55    1.98
   0  -9   6    0.50    1.70
   0  -9  -6   -0.61    2.11
   0  -9  -6   -1.16    1.88
   0   9  -6   -0.74    3.31
   0   9   6    0.52    2.36
   0  -9   7   -0.33    1.66
   0  -9  -7    0.25    2.54
   0   9   7    0.69    2.08
   0   9  -7    1.98    2.67
   0   9  -7    0.14    2.68
   0  -9   7    0.10    1.56
   0  -9  -7   -0.92    2.44
   0   9   7    1.23    1.79
   0  -9   7   -0.04    1.75
   0   9  -7    0.33    2.96
   0   9   7   -0.84    2.16
   0  -9   8   -1.17    1.77
   0  -9  -8    1.49    2.47
   0   9  -8    1.71    2.89
   0   9   8   -0.07    1.91
   0   9   8    1.37    2.26
   0   9  -8   -1.16    3.09
   0  -9   8   -0.19    1.36
   0  -9   8    0.21    1.62
   0   9   8   -0.70    1.55
   0  -9  -8    1.73    2.26
   0   9  -8    2.86    2.47
   0   9   8    1.11    2.17
   0   9  -9   -0.56    1.30
   0  -9   9    0.57    1.83
   0  -9  -9    1.19    2.40
   0   9  -9   -0.43    1.34
   0   9  -9   -0.59    2.37
   0   9   9   -0.07    1.86
   0   9   9   -0.95    1.94
   0   9  -9    1.82    2.71
   0  -9   9    0.33    1.14
   0  -9   9    0.61    1.72
   0  -9  -9   -2.13    2.50
   0   9   9    0.71    1.80
   0   9   9   -0.80    1.93
   0   9  -9    1.64    2.04
   0   9 -10   -1.56    1.35
   0  -9  10   -0.12    1.59
   0  -9 -10    0.61    1.96
   0   9  10   -0.09    1.66
   0   9 -10   -1.43    1.96
   0   9 -10    0.27    1.10
   0   9 -10    0.12    2.28
   0  -9  10    0.60    0.97
   0  -9  10    0.21    1.64
   0  -9 -10    0.93    1.96
   0   9  10   -0.98    1.51
   0   9  10    0.99    1.55
   0   9 -10   -1.08    1.61
   0   9 -11   -1.77    1.47
   0  -9  11   -0.31    1.45
   0   9  11    0.99    1.42
   0  -9 -11    1.06    1.72
   0   9  11    0.35    1.37
   0   9 -11    0.83    1.90
   0  -9 -11   -1.17    1.63
   0  -9  11    1.51    0.92
   0  -9  11    2.85    1.30
   0   9  11    1.80    1.42
   0   9  11   -0.38    1.14
   0   9 -12    0.95    1.46
   0  -9 -12    0.46    1.01
   0   9  12    0.60    0.85
   0   9  12   -1.26    1.11
   0  -9  12   -1.15    1.02
   0   9  12    0.24    1.02
   0  -9 -12   -1.14    1.21
   0  -9  12   -0.16    1.07
   0 -10   0  270.58   10.25
   0  10   0  278.29   11.67
   0 -10   0  252.60    9.95
   0  10   0  275.26   10.83
   0  10   0  278.17   10.38
   0  10   0  258.38   10.59
   0  10   0  254.80   10.73
   0 -10   0  248.06   10.37
   0 -10   0  275.42   10.73
   0 -10   1  224.20    9.22
   0 -10  -1  215.83    9.05
   0 -10  -1  217.30    9.25
   0  10  -1  222.68   10.53
   0 -10  -1  243.93    9.47
   0  10   1  211.07   10.12
   0  10   1  224.28    9.47
   0  10  -1  220.79    9.98
   0  10  -1  205.34    9.81
   0  10   1  232.46    9.58
   0 -10   1  214.37    9.27
   0  10   1  221.04   10.03
   0 -10  -1  220.71    9.83
   0  10  -1  236.17   10.22
   0 -10   1  228.13    9.72
   0 -10   1  215.50    9.50
   0 -10  -1  216.64    9.51
   0 -10  -1  235.66    9.48
   0 -10  -2 1707.72   32.17
   0  10  -2 1569.72   33.80
   0 -10  -2 1625.91   31.38
   0 -10  -2 1645.08   32.17
   0  10   2 1608.98   32.93
   0 -10   2 1613.80   31.29
   0  10  -2 1595.15   33.51
   0  10   2 1574.96   31.73
   0  10  -2 1604.28   33.92
   0 -10   2 1594.82   31.27
   0 -10  -2 1582.10   32.68
   0 -10   2 1595.75   32.03
   0  10   2 1601.69   33.01
   0 -10  -2 1595.65   32.36
   0 -10  -2 1650.75   31.75
   0  10  -3  868.76   22.98
   0 -10  -3  887.90   21.62
   0 -10  -3  895.74   20.69
   0 -10   3  870.25   20.59
   0  10   3  875.06   21.73
   0  10   3  875.61   21.27
   0  10  -3  855.70   22.90
   0  10  -3  859.36   23.18
   0 -10   3  901.46   20.75
   0 -10   3  880.37   21.19
   0  10   3  887.54   22.27
   0 -10  -3  850.45   21.97
   0 -10  -3  892.58   21.87
   0 -10  -3  896.69   21.06
   0  10  -4  532.12   16.88
   0 -10   4  516.09   14.91
   0  10   4  544.80   15.80
   0  10   4  503.02   15.32
   0  10  -4  531.74   17.47
   0  10  -4  537.61   17.89
   0 -10   4  521.60   14.67
   0  10   4  522.29   16.18
   0 -10   4  533.52   15.45
   0 -10  -4  508.84   16.17
   0  10   4  542.91   16.59
   0 -10  -4  521.76   15.98
   0 -10  -4  538.61   15.39
   0  10   5 1541.38   30.46
   0 -10   5 1529.52   30.05
   0 -10  -5 1531.84   32.26
   0  10  -5 1530.85   34.01
   0  10   5 1543.68   30.96
   0  10  -5 1497.65   34.24
   0 -10   5 1521.89   29.26
   0  10   5 1514.14   31.61
   0 -10   5 1536.39   30.57
   0 -10  -5 1504.39   32.11
   0 -10  -5 1477.86   31.54
   0 -10  -5 1528.56   30.48
   0  10   5 1568.50   32.45
   0 -10  -6  233.92   10.49
   0 -10   6  229.32    9.27
   0  10  -6  240.96   11.67
   0  10   6  233.31    9.72
   0  10  -6  233.76   11.76
   0 -10   6  232.66    8.78
   0 -10  -6  236.39   10.53
   0  10   6  220.70    9.84
   0 -10   6  227.81    9.49
   0  10   6  230.16   10.39
   0 -10  -7  544.01   16.48
   0 -10   7  539.18   14.72
   0  10   7  533.80   15.25
   0  10  -7  537.23   17.79
   0  10   7  557.75   15.35
   0  10  -7  512.52   17.61
   0 -10   7  536.86   13.68
   0 -10   7  557.69   15.09
   0  10   7  522.82   15.15
   0  10   7  533.80   13.68
   0 -10  -7  549.04   16.29
   0  10   7  516.33   15.80
   0 -10   8    9.97    2.25
   0 -10  -8    7.49    2.33
   0  10   8    6.75    2.43
   0  10   8    5.33    2.34
   0  10  -8   15.31    3.50
   0 -10   8    6.67    1.57
   0  10   8    7.21    1.83
   0 -10  -8    7.79    2.49
   0  10   8    4.92    1.95
   0 -10   8    8.82    2.15
   0  10  -8    7.92    2.89
   0  10   8    5.13    2.46
   0 -10   9  171.13    6.94
   0 -10  -9  167.41    7.81
   0  10  -9  167.95    8.34
   0  10   9  166.81    7.21
   0  10  -9  155.79    8.10
   0  10   9  171.97    7.01
   0  10  -9  163.57    7.90
   0 -10   9  164.28    5.97
   0 -10   9  161.90    6.72
   0  10   9  161.32    6.27
   0 -10  -9  174.89    7.93
   0  10   9  168.62    7.33
   0 -10  10    1.80    1.29
   0 -10 -10    0.87    1.39
   0  10  10    0.84    1.19
   0  10  10    1.84    1.32
   0  10 -10    0.51    1.74
   0 -10  10    1.16    0.82
   0 -10  10    1.92    1.31
   0  10  10    1.04    1.11
   0  10 -10    0.36    1.39
   0  10  10    1.19    1.25
   0 -10 -11  428.11   10.74
   0  10  11  444.02   10.13
   0 -10  11  463.12   10.11
   0  10  11  459.59   10.22
   0  10 -11  450.15   11.75
   0 -10 -11  471.47   11.02
   0  10  11  396.06    9.02
   0  10  11  435.74    9.50
   0 -10  11  436.65    9.74
   0  10  11  467.50   10.01
   0 -11   0    0.40    1.58
   0  11   0    1.35    2.53
   0  11   0    0.91    2.02
   0 -11   0   -0.20    2.01
   0  11   0   -0.21    1.72
   0 -11   0    2.23    1.86
   0  11   0    3.29    1.95
   0  11   0    1.36    1.52
   0  11   1   -0.74    2.12
   0 -11  -1    1.34    1.64
   0  11  -1   -1.41    2.50
   0 -11   1    0.50    1.45
   0 -11  -1   -0.30    2.04
   0  11   1   -0.42    2.23
   0  11  -1   -0.47    2.00
   0 -11   1   -1.34    2.12
   0  11   1    1.08    1.88
   0  11  -1   -0.53    2.09
   0 -11  -1    1.13    1.63
   0  11   1    0.17    1.52
   0 -11   1   -0.01    1.62
   0  11   1    4.22    2.23
   0  11  -1   -1.59    1.87
   0  11  -2   -1.40    2.71
   0  11   2   -0.98    2.30
   0 -11   2    3.34    2.04
   0 -11  -2   -0.38    1.60
   0  11   2   -0.79    1.97
   0  11  -2    2.59    2.32
   0 -11   2    0.36    1.74
   0 -11  -2   -0.36    1.99
   0  11   2    0.39    2.26
   0 -11  -2   -0.03    1.76
   0  11   2    0.05    1.65
   0 -11  -2    3.30    1.71
   0 -11   2   -1.70    1.96
   0  11  -2   -0.37    2.46
   0  11  -3    1.06    2.58
   0 -11   3   -0.80    1.37
   0  11   3    1.24    2.30
   0 -11   3    1.73    1.86
   0  11   3    4.55    2.35
   0  11  -3   -0.96    2.24
   0  11   3    0.72    2.44
   0 -11  -3   -1.85    2.31
   0 -11   3   -1.21    2.14
   0 -11  -3   -0.89    2.13
   0  11   3    2.34    2.04
   0 -11  -3    1.43    1.45
   0  11  -3   -0.76    2.62
   0  11   4   -0.14    1.82
   0 -11   4    0.98    1.67
   0 -11  -4   -1.34    1.73
   0 -11   4    1.02    1.66
   0  11   4    0.27    1.76
   0  11  -4    2.57    2.72
   0  11   4    1.10    2.29
   0 -11  -4   -1.50    2.30
   0  11   4    1.64    2.62
   0 -11   4    0.13    1.87
   0 -11  -4    0.64    1.78
   0  11   4   -0.43    2.33
   0  11  -4    3.72    2.94
   0 -11  -4   -1.11    1.48
   0 -11  -5   -0.81    1.83
   0 -11   5   -0.33    1.72
   0 -11   5   -1.41    1.72
   0  11  -5   -0.11    1.49
   0  11   5   -0.56    1.63
   0  11  -5    1.20    2.69
   0  11   5    0.28    2.05
   0 -11   5   -0.26    2.00
   0  11   5   -0.06    2.44
   0 -11  -5   -1.11    2.04
   0  11  -5    0.99    2.61
   0  11   5    0.73    1.97
   0 -11  -5    0.90    1.66
   0 -11   6    0.75    1.65
   0 -11  -6    0.46    1.37
   0 -11   6    0.38    1.35
   0  11  -6    1.16    2.54
   0  11  -6   -0.05    1.40
   0  11   6   -0.24    1.61
   0  11   6   -0.20    2.33
   0 -11  -6    0.72    1.93
   0 -11   6    0.99    1.73
   0  11   6    0.36    0.95
   0  11   6    1.14    2.24
   0  11   6   -1.11    2.26
   0  11  -6    2.12    2.67
   0 -11  -7    3.55    1.85
   0 -11   7   -1.16    1.54
   0 -11   7    0.05    1.07
   0  11   7   -0.64    2.02
   0  11   7    2.77    1.69
   0  11  -7   -0.21    1.52
   0  11  -7    3.35    2.62
   0 -11  -7   -0.36    1.80
   0  11   7    2.23    1.12
   0  11   7    0.57    1.66
   0 -11   7    0.63    1.42
   0  11   7    0.66    1.90
   0  11  -7    1.41    2.33
   0 -11  -8   -1.85    1.35
   0 -11   8    0.22    1.23
   0 -11   8    0.06    0.92
   0  11   8    0.94    1.44
   0  11  -8    0.34    1.37
   0  11  -8   -0.07    1.93
   0 -11  -8   -1.17    1.48
   0 -11   8    0.51    1.35
   0  11   8    0.60    0.92
   0  11  -8    0.15    1.82
   0  11   8   -0.79    1.52
   0 -11   9   -0.80    1.27
   0  11   9   -0.60    0.98
   0 -11  -9    1.98    1.23
   0  11  -9   -0.63    1.37
   0  11   9    0.70    1.15
   0 -11   9   -0.18    0.78
   0  11   9    0.08    0.66
   0 -11   9    1.13    1.06
   0 -11  -9    1.09    1.28
   0  11   9   -0.11    0.79
   0  11  -9   -1.24    1.37
   0  11   9   -1.59    1.25
   0 -11  10    0.79    0.78
   0  11  10   -0.26    0.78
   0 -11 -10    0.91    0.90
   0  11 -10    0.17    0.85
   0  11  10    0.30    0.80
   0  11  10    1.13    0.66
   0 -11  10   -0.63    0.83
   0  11  10   -0.46    0.74
   0 -12   0  258.93    9.16
   0  12   0  262.41   10.90
   0  12   0  267.22    9.52
   0 -12   0  257.05   10.16
   0  12   0  251.57    9.86
   0 -12   0  255.10    9.70
   0 -12   1  227.26    8.55
   0  12   1  214.66    9.73
   0 -12  -1  221.85    8.28
   0  12  -1  209.80    8.89
   0  12   1  222.39    8.32
   0  12  -1  240.81    9.11
   0 -12  -1  223.55    9.39
   0  12   1  224.55    9.40
   0 -12   1  231.54    9.44
   0  12   1  219.42    8.84
   0 -12  -1  218.72    8.96
   0 -12   1  211.98    8.71
   0 -12   2  188.40    7.70
   0  12  -2  176.39    8.42
   0  12   2  190.40    7.80
   0  12   2  181.15    8.43
   0 -12   2  195.03    8.46
   0 -12  -2  197.83    8.75
   0  12   2  181.69    8.11
   0 -12  -2  178.62    8.05
   0 -12   2  183.91    7.94
   0 -12   3 1031.67   21.14
   0  12  -3  986.65   23.15
   0  12   3  982.99   22.29
   0 -12  -3 1033.18   22.77
   0 -12   3 1005.85   21.85
   0  12   3  985.55   21.88
   0 -12  -3  958.10   21.52
   0 -12   3  997.61   21.33
   0  12   3  959.13   20.98
   0  12  -3 1018.08   23.10
   0 -12   4   19.85    2.64
   0  12   4   20.70    2.43
   0  12   4   17.76    2.79
   0  12  -4   20.39    3.38
   0  12   4   16.54    2.88
   0 -12   4   24.49    3.09
   0 -12  -4   18.82    3.09
   0 -12  -4   16.77    2.62
   0  12   4   18.69    2.93
   0  12  -4   18.22    3.40
   0 -12   4   18.33    2.61
   0 -12   5  492.63   12.56
   0  12  -5  489.80   14.78
   0 -12   5  504.07   13.18
   0  12   5  491.86   13.53
   0 -12  -5  484.60   13.79
   0 -12   5  495.22   12.80
   0  12   5  473.00   13.32
   0  12  -5  501.76   14.86
   0  12   5  484.63   12.08
   0  12   5  517.72   13.27
   0 -12   6    6.23    1.64
   0 -12  -6    1.35    1.12
   0  12   6    4.62    1.41
   0  12   6    4.71    1.17
   0 -12  -6    3.11    1.71
   0 -12   6    5.59    1.63
   0  12   6    3.49    1.70
   0  12   6    4.90    1.75
   0  12  -6    5.19    2.24
   0 -12   6    4.41    1.52
   0 -12  -7  126.73    5.09
   0  12   7  118.14    4.58
   0 -12   7  135.91    5.29
   0  12  -7  132.04    6.44
   0  12  -7  135.53    5.11
   0  12   7  127.54    5.09
   0 -12  -7  144.41    6.11
   0 -12   7  140.01    5.54
   0  12   7  137.33    5.79
   0 -12   7  131.17    5.21
   0  12   8   91.70    3.53
   0 -12   8  110.22    4.22
   0  12  -8   97.48    4.79
   0 -12   8  103.87    4.23
   0 -12  -8  108.41    4.67
   0  12  -8   92.32    3.85
   0  12   8  103.18    4.07
   0 -12   8   97.49    3.96
   0  12   8  107.79    4.53
   0 -13   0    0.73    1.65
   0 -13   0    0.63    1.27
   0  13   1   -0.74    1.35
   0 -13   1    0.43    1.46
   0 -13  -1    0.09    1.52
   0 -13  -1    0.08    1.10
   0  13  -1   -0.03    1.30
   0 -13   1   -0.77    1.18
   0 -13   1   -0.09    0.97
   0 -13   2   -0.59    1.58
   0 -13  -2   -0.78    1.52
   0  13   2    0.57    1.48
   0  13   2   -0.52    1.14
   0 -13  -2    0.57    1.12
   0  13  -2   -0.27    1.33
   0 -13   2    0.85    1.16
   0 -13   2    1.10    1.27
   0  13  -3    1.15    1.37
   0  13   3    0.04    1.41
   0 -13   3    0.82    1.42
   0 -13  -3    0.16    1.47
   0 -13   3    1.20    1.11
   0  13  -3    0.86    1.61
   0 -13  -3   -0.31    1.13
   0  13   3   -0.10    1.07
   0 -13   3   -0.83    1.10
   0  13  -4   -1.23    0.96
   0  13   4    1.14    1.12
   0 -13   4    0.88    1.10
   0 -13  -4    0.99    1.24
   0  13  -4    0.64    1.39
   0 -13   4   -0.84    0.97
   0  13   4   -0.20    1.23
   0 -13   4    0.21    0.79
   0  13   5   -0.30    0.70
   0 -13  -5   -1.14    1.20
   0 -13   5    1.17    1.04
   0 -13   5   -1.05    0.86
   0  13   5    0.13    0.99
   0  13  -5   -0.14    1.29
   0 -13   5    1.49    0.90
   0 -13   6   -0.75    0.94
   0 -13  -6   -0.28    0.95
   0  13   6   -0.59    0.83
   0  13  -6    0.38    1.06
   0 -13   6   -0.23    0.50
   0 -14   0  581.40   12.12
   0  14   0  553.35   12.18
   0 -14  -1    6.13    1.27
   0 -14   1    7.76    1.39
   0  14  -1    8.24    1.46
   0  14   1    5.77    1.33
   0 -14   2  111.20    4.29
   0 -14  -2  121.64    4.53
   0  14   2  113.35    4.38
   0 -14   3   49.41    2.61
   0 -14  -3   45.49    2.60
  -1   0   0    0.37    0.16
   1   0   0    0.02    0.24
   1   0  -1    0.55    0.27
   1   0  -1    0.81    0.30
   1   0   1    1.24    0.30
   1   0   1    0.81    0.30
   1   0   1    0.42    0.32
  -1   0  -1    1.07    0.43
  -1   0  -2 5885.27   78.83
   1   0  -3    0.01    0.73
  -1   0  -3    0.10    0.73
  -1   0  -3    0.70    0.81
   1   0  -3    0.70    0.34
  -1   0   3    1.57    0.81
   1   0   3    1.43    0.67
   1   0   3    0.92    0.35
  -1   0  -5    0.46    1.20
   1   0  -5    0.68    1.29
  -1   0  -5   -0.02    0.84
  -1   0   5    0.35    0.85
   1   0   5    0.48    1.00
  -1   0   5   -0.14    0.81
   1   0   6  365.23    8.82
  -1   0   6  353.12    8.80
  -1   0  -6  362.32    9.78
   1   0  -6  360.94   10.00
  -1   0  -6  364.11    9.25
  -1   0   6  357.37    8.16
   1   0  -7   -0.58    1.90
  -1   0  -7    3.37    2.06
  -1   0   7   -0.72    1.19
  -1   0   7    0.94    1.07
   1   0   7    0.98    1.20
  -1   0  -7    2.28    1.36
   1   0   7    0.13    0.93
  -1   0   8   69.79    4.16
   1   0   8   69.72    4.11
   1   0  -8   66.34    5.02
  -1   0  -8   68.69    4.91
   1   0   8   72.89    3.80
  -1   0   8   80.47    3.83
   1   0   9   -0.53    0.97
  -1   0   9   -0.48    0.97
  -1   0   9    0.47    1.19
   1   0   9    0.30    1.28
  -1   0   9    0.68    1.02
   1   0  -9   -0.43    1.88
  -1   0  -9    0.67    1.57
   1   0  -9    1.15    1.25
   1   0  -9    5.19    2.27
   1   0  -9    1.35    1.62
  -1   0  -9    0.57    1.15
  -1   0  -9    2.33    2.18
  -1   0 -10  436.71   14.39
   1   0 -10  431.44   15.37
   1   0 -10  412.99   13.57
  -1   0 -10  421.66   15.18
  -1   0 -10  422.25   12.66
   1   0 -10  429.25   15.86
   1   0 -10  435.43   16.60
   1   0 -10  422.05   14.95
   1   0  10  418.92   12.23
  -1   0 -10  405.60   14.03
   1   0  10  423.71   12.28
  -1   0 -10  421.25   16.08
  -1   0  10  411.84   12.11
   1   0  10  426.10   12.10
   1   0 -10  442.05   12.22
   1   0  10  424.07   11.22
  -1   0 -10  416.63   11.53
  -1   0  10  422.85   12.20
  -1   0 -11   -0.34    1.65
   1   0 -11   -1.10    1.97
  -1   0 -11    1.45    2.17
   1   0 -11    3.49    2.49
   1   0  11   -1.66    1.17
   1   0  11    0.68    1.59
   1   0 -11    1.49    2.73
  -1   0 -11    0.15    2.26
   1   0 -11    6.32    3.33
   1   0 -11   -0.01    1.75
   1   0 -11    0.81    1.70
   1   0 -11    4.07    3.35
   1   0  11    0.75    1.31
   1   0  11    1.42    1.35
   1   0  11    0.36    1.01
  -1   0  11    2.18    1.36
  -1   0  11    1.13    1.33
  -1   0 -11    5.43    1.94
  -1   0 -12 2177.00   41.01
   1   0 -12 2147.53   48.28
  -1   0 -12 2092.86   43.39
   1   0 -12 2129.12   45.04
   1   0  12 2115.23   37.35
   1   0 -12 2016.24   45.26
   1   0  12 2093.88   36.58
   1   0 -12 2121.48   37.13
   1   0 -13    0.68    1.82
   1   0 -13    4.30    2.58
  -1   0 -13   -0.65    2.20
  -1   0 -13    1.74    2.73
   1   0 -13    3.91    2.79
   1   0 -13    1.05    2.60
   1   0  13   -0.46    1.16
   1   0 -13   -0.52    2.88
   1   0  13   -0.80    1.40
  -1   0 -13   -2.00    2.47
  -1   0  13    1.18    1.30
   1   0 -13    4.84    2.29
   1   0 -14  288.48   11.82
   1   0 -14  299.08   12.06
  -1   0 -14  290.58   12.12
  -1   0 -14  298.79   11.88
   1   0 -14  288.87   12.77
   1   0 -14  296.37   12.47
   1   0  14  303.20   10.03
   1   0  14  290.85    9.19
  -1   0 -14  275.62   11.90
  -1   0  14  306.85    8.83
   1   0  14  301.71    9.33
   1   0 -14  305.95   10.02
  -1   0 -15   -1.04    1.25
  -1   0 -15    0.60    1.44
   1   0  15    0.32    1.25
  -1   0  15    1.57    1.21
   1   0 -15    0.71    1.82
   1   0 -15    1.53    1.08
   1   0  15    1.39    1.13
   1   0 -15    0.10    2.14
  -1   0  15    0.70    0.86
  -1   0 -15    2.71    1.89
  -1   0 -16    9.72    1.78
  -1   0  16   12.39    1.41
   1   0 -16    9.83    1.71
  -1   0 -16    9.49    1.56
   1   0  16   10.67    1.47
   1  -1   0    5.56    0.56
  -1   1   0    3.97    0.32
  -1   1   0    7.61    0.61
  -1   1   1 1099.80   15.49
   1  -1   1 1093.48   15.68
   1  -1   1 1150.61   16.19
   1  -1  -1 1142.62   16.29
   1   1   1 1104.54   15.83
  -1  -1  -1 1129.70   16.49
  -1  -1   1 1125.14   16.39
  -1   1   1 1126.47   16.12
   1   1   1 1123.09   16.13
   1  -1  -1 1126.24   16.42
  -1   1  -1 1096.52   16.00
  -1   1   1 1185.08   15.28
   1   1  -1 1112.96   16.56
   1   1  -1 1088.68   15.65
  -1  -1  -1 1158.03   15.52
   1  -1   2  754.17   11.71
  -1   1   2  751.16   11.58
  -1  -1   2  781.30   11.62
   1  -1  -2  734.64   11.53
  -1  -1   2  774.66   11.99
  -1  -1  -2  752.78   12.44
   1   1   2  757.60   11.58
   1   1   2  795.04   11.79
  -1  -1  -2  758.87   11.74
  -1   1  -2  761.43   11.87
   1  -1   2  790.61   11.43
   1   1  -2  742.50   11.81
   1   1  -2  761.55   12.22
  -1  -1  -2  759.72   11.70
  -1   1  -2  755.78   11.92
   1  -1  -2  764.25   12.29
  -1  -1  -2  785.63   11.86
   1   1   3  649.02   11.33
  -1   1   3  671.88   11.05
   1  -1   3  644.26   11.11
  -1   1  -3  643.26   10.95
  -1  -1  -3  667.91   11.79
   1  -1   3  684.79   11.11
  -1  -1   3  709.09   10.22
  -1  -1  -3  672.98   10.47
  -1  -1   3  666.10   11.56
   1  -1   3  681.44   10.07
  -1  -1   3  678.37   11.05
   1  -1  -3  645.90   10.25
   1   1   3  642.48   10.77
  -1   1   3  645.04   10.41
   1   1   3  659.61   10.74
  -1  -1  -3  685.33   11.39
  -1   1  -3  650.18   11.48
   1   1  -3  643.52   11.32
   1   1  -3  651.22   11.45
   1  -1  -3  663.02   11.68
  -1  -1  -3  677.01   11.13
   1  -1   4   13.34    1.36
  -1   1   4   12.87    1.36
   1   1   4   12.89    1.42
   1  -1   4   12.21    1.30
   1  -1   4   15.32    0.80
  -1  -1  -4   15.37    0.97
  -1  -1   4   13.36    1.49
   1   1   4   14.47    1.26
  -1  -1  -4   15.73    1.64
  -1   1   4   13.22    1.10
  -1  -1   4   15.11    0.82
   1  -1  -4   14.99    0.87
   1   1  -4   14.95    1.57
  -1   1  -4   13.38    1.61
  -1  -1  -4   15.91    1.56
  -1   1   5  989.15   16.90
   1  -1   5  967.44   16.97
   1   1   5  993.63   17.10
  -1  -1  -5  997.75   17.82
  -1   1   5 1011.17   15.73
   1  -1  -5  972.77   13.78
  -1  -1   5 1001.76   17.09
   1  -1   5  989.61   13.59
   1   1   5  996.04   16.39
   1  -1   5 1026.83   16.72
  -1   1  -5 1001.55   18.22
  -1  -1  -5  981.24   17.77
   1   1  -5  989.75   18.19
   1  -1  -5  984.55   18.03
  -1   1  -5  968.72   17.84
  -1   1   6  277.64    7.46
  -1  -1   6  269.69    7.69
   1  -1   6  263.24    7.37
   1   1   6  276.15    7.48
   1   1   6  270.92    6.91
  -1  -1  -6  282.26    8.27
  -1  -1   6  267.27    7.26
  -1   1  -6  275.15    7.29
  -1   1   6  275.07    6.40
  -1  -1  -6  278.16    8.24
   1   1  -6  277.56    8.69
   1  -1  -6  274.96    8.50
  -1   1  -6  279.62    8.53
   1  -1   7  123.25    5.12
   1   1   7  123.92    5.08
  -1   1   7  121.14    5.03
  -1  -1   7  113.59    5.14
  -1   1  -7  109.67    4.78
  -1  -1   7  119.52    4.83
  -1   1   7  112.86    4.09
  -1   1   7  124.84    5.27
  -1  -1  -7  120.55    5.78
   1   1   7  127.98    4.72
   1  -1  -7  118.22    5.92
  -1  -1  -7  114.69    5.59
  -1   1  -7  120.51    6.02
   1   1  -7  118.50    6.28
   1  -1   8 1583.45   27.75
  -1  -1   8 1565.40   27.97
   1   1   8 1596.49   27.58
  -1   1   8 1575.60   27.51
   1   1   8 1628.88   26.60
  -1  -1   8 1572.62   26.82
  -1  -1  -8 1594.37   30.06
  -1   1   8 1591.43   27.82
  -1   1  -8 1575.82   30.30
  -1  -1  -8 1564.18   29.71
   1   1  -8 1607.55   31.82
   1  -1  -8 1574.17   30.64
  -1  -1  -9  182.47    9.17
   1   1  -9  195.93    8.40
   1  -1  -9  200.92    8.78
   1   1  -9  211.52   10.01
   1  -1  -9  204.87   10.16
  -1   1  -9  184.81    9.27
  -1  -1  -9  191.62    8.56
  -1   1  -9  184.26    8.66
   1   1  -9  185.30    9.59
   1  -1  -9  186.48    9.00
  -1   1   9  187.89    7.20
  -1  -1   9  175.04    7.24
   1  -1   9  186.78    7.38
   1   1   9  189.74    7.30
  -1   1  -9  207.86    7.45
   1   1   9  188.62    6.26
  -1  -1  -9  184.67    6.95
  -1   1   9  184.31    7.29
   1  -1  -9  203.64    7.62
  -1  -1   9  188.35    6.91
   1   1  -9  195.78    7.38
   1  -1   9  202.15    6.94
   1   1   9  185.48    6.56
  -1  -1 -10    5.02    2.31
   1   1  10    2.33    1.43
  -1   1 -10    1.55    1.66
  -1  -1 -10    1.57    2.26
   1  -1 -10    3.79    1.97
  -1  -1 -10    2.22    1.37
  -1  -1 -10    0.75    1.45
  -1   1 -10    1.94    2.42
   1   1 -10    2.30    1.39
   1  -1 -10    1.20    2.04
   1   1 -10   -0.58    2.19
   1  -1 -10    1.44    1.58
   1   1 -10   -0.41    1.91
  -1   1 -10    2.43    2.25
   1   1 -10    0.29    2.19
  -1   1 -10    4.23    2.21
   1  -1 -10    4.28    2.07
  -1  -1 -10    0.34    1.63
  -1  -1 -10    1.26    2.04
   1  -1  10    2.38    1.20
   1   1  10    2.08    1.44
   1  -1  10    2.38    1.21
   1   1 -10    3.11    2.32
  -1  -1  10    3.02    1.38
   1  -1  10    1.15    1.08
   1  -1  10    2.29    1.49
   1   1  10    2.95    1.17
  -1   1  10    4.10    1.32
   1   1  10    3.83    1.38
   1   1  10    3.37    1.45
  -1   1  10    3.09    1.17
   1  -1 -11   -0.89    2.42
  -1  -1 -11    0.94    2.11
   1   1  11   -4.16    1.66
   1   1 -11    0.62    2.60
   1   1 -11    3.03    2.88
   1  -1 -11    0.73    1.92
   1  -1 -11    0.15    2.62
  -1  -1 -11   -0.68    2.97
  -1   1 -11    0.68    2.32
   1   1 -11    1.40    1.75
  -1  -1 -11    3.62    1.94
   1  -1 -11    0.28    1.71
  -1  -1 -11    0.19    1.41
  -1  -1 -11   -1.46    1.83
   1  -1 -11    0.98    1.84
  -1   1 -11   -0.96    2.07
   1  -1  11    0.66    1.37
   1   1  11   -1.10    1.59
   1  -1  11    0.28    1.08
   1   1 -11    2.86    2.71
  -1   1  11   -1.12    1.37
   1  -1  11    0.67    1.01
  -1  -1  11   -0.14    1.36
  -1   1  11    2.47    1.34
  -1  -1  11    2.49    1.56
   1   1  11   -0.06    1.22
   1   1  11    0.69    1.10
   1   1 -12   42.17    4.39
   1   1  12   42.84    3.83
   1  -1 -12   43.61    5.22
  -1  -1 -12   42.66    4.76
   1  -1 -12   40.90    5.42
  -1  -1 -12   45.70    4.12
   1   1 -12   46.16    6.53
   1   1 -12   46.74    6.04
  -1   1 -12   40.45    5.38
   1  -1 -12   37.24    4.29
  -1  -1 -12   38.38    5.18
   1   1  12   46.05    3.98
  -1   1  12   39.07    3.53
   1  -1  12   47.50    3.97
   1  -1  12   45.78    3.75
   1  -1 -12   43.25    5.97
   1   1 -12   39.76    5.75
   1   1  12   43.77    3.85
   1   1 -12   47.83    4.05
   1  -1 -12   43.82    3.95
   1   1  13   21.48    2.57
   1   1 -13   29.90    4.80
   1  -1 -13   18.74    3.90
  -1   1 -13   28.21    4.69
  -1  -1 -13   23.11    4.45
  -1   1 -13   19.61    4.13
  -1  -1 -13   24.47    3.96
   1  -1 -13   21.25    3.06
   1   1 -13   32.55    5.12
  -1   1  13   18.13    2.41
   1  -1  13   23.80    3.22
   1   1  13   22.28    2.79
   1  -1  13   26.25    2.91
   1  -1 -13   21.94    4.67
  -1  -1  13   25.32    2.57
   1  -1  13   20.46    2.61
  -1   1 -13   24.26    4.14
   1   1  13   22.00    2.82
   1   1 -13   20.55    4.40
   1   1 -13   20.33    3.12
   1   1 -14  217.61   10.53
   1   1 -14  214.89   10.59
  -1  -1 -14  219.25    9.44
  -1  -1 -14  214.97   10.23
  -1   1 -14  221.56   10.44
  -1   1 -14  204.05   10.12
   1  -1 -14  215.24   10.91
   1  -1  14  214.06    8.36
  -1   1 -14  212.82   10.13
   1   1  14  217.55    7.89
  -1  -1  14  212.53    7.83
   1   1 -14  200.15    9.89
   1   1 -14  211.72   10.79
  -1  -1  14  227.91    7.11
   1   1  14  224.28    7.98
   1  -1  14  213.35    7.61
  -1  -1 -14  223.76   10.71
  -1   1  14  215.59    7.38
   1  -1 -14  216.98    8.53
   1   1 -14  229.94    8.22
   1  -1 -15   68.18    3.87
   1   1 -15   67.96    3.61
  -1   1 -15   63.54    4.59
   1   1 -15   63.84    4.42
  -1   1 -15   62.07    4.57
  -1  -1 -15   63.35    4.92
   1   1  15   68.01    3.64
   1   1  15   65.13    4.02
  -1  -1  15   62.05    3.66
  -1   1 -15   61.67    4.76
   1  -1  15   68.35    4.12
  -1   1 -15   59.82    4.23
  -1  -1 -15   63.39    4.96
   1  -1 -15   68.82    5.36
   1  -1 -15   66.68    5.13
   1   1 -15   70.17    5.38
   1   1 -15   66.31    4.86
   1   1  15   74.03    4.00
  -1   1  15   71.45    3.59
   1   1 -15   61.28    4.20
  -1   1  16   28.87    1.74
   1  -1  16   29.80    2.24
  -1   1 -16   28.78    2.12
  -1  -1 -16   28.94    2.74
   1   1  16   26.00    2.12
  -1  -1 -16   28.00    2.47
  -1  -1  16   28.93    1.89
   1  -1 -16   30.81    2.72
  -1   1  16   27.85    2.04
   1   1 -16   32.20    2.51
   1  -1  16   29.07    2.05
  -1   1 -16   21.96    1.97
   1   2   0    0.63    0.66
  -1  -2   0    0.28    0.86
  -1  -2   0    2.01    0.68
   1  -2   0    2.05    0.81
  -1   2   0    1.94    0.49
   1   2   0   -0.18    0.64
  -1   2   0    0.05    0.60
   1   2   0    0.22    0.29
  -1  -2  -2 7736.57  103.39
  -1  -2  -3    2.04    0.70
  -1  -2   3    1.74    0.84
   1   2   3    3.37    0.65
  -1   2   3    3.43    0.46
   1  -2   3    2.81    0.89
  -1   2  -3    3.27    0.71
   1   2   3    1.30    0.68
  -1  -2   3    2.63    0.63
  -1  -2   3    4.94    1.22
  -1   2   3    2.51    0.90
  -1   2   3    2.23    0.72
   1  -2   3    3.02    0.60
  -1  -2  -3    8.06    1.37
   1  -2  -3    1.40    0.59
   1   2  -3    1.83    0.80
  -1   2  -3    0.47    0.87
   1  -2  -3    1.70    0.78
   1   2  -3    1.83    0.78
  -1  -2  -3    9.20    1.05
  -1  -2  -3    2.21    0.64
   1   2  -3    1.11    0.87
  -1   2   4 1457.31   22.92
   1  -2   4 1505.60   23.40
  -1  -2  -4 1459.48   22.40
   1  -2  -4 1420.14   22.19
  -1  -2  -4 1481.39   24.36
  -1  -2   4 1524.21   21.61
  -1   2   4 1494.55   21.29
  -1  -2   4 1533.38   23.53
   1  -2   4 1472.56   23.05
   1   2   4 1550.62   22.26
  -1   2   4 1528.23   23.66
  -1  -2   4 1517.97   23.98
   1   2   4 1463.98   22.78
  -1   2  -4 1493.23   22.36
   1  -2   4 1537.69   21.66
  -1  -2  -4 1524.37   23.47
  -1   2  -4 1501.72   24.02
  -1  -2  -4 1546.22   22.74
   1  -2  -4 1500.09   24.12
   1   2  -4 1474.67   24.11
   1   2  -4 1489.74   23.74
  -1   2   5  380.02    8.51
   1  -2   5  377.97    8.84
   1   2   5  395.54    8.98
   1  -2   5  384.73    8.57
   1  -2   5  397.21    6.74
  -1  -2   5  382.16    9.09
   1   2   5  373.51    8.28
  -1   2   5  401.46    7.22
   1   2   5  393.42    7.76
  -1   2   5  381.06    8.98
  -1  -2  -5  373.88    9.65
   1  -2  -5  380.64    7.14
   1   2  -5  386.98    9.91
  -1   2  -5  377.52    9.52
   1  -2  -5  380.05    9.52
  -1  -2  -5  381.57    9.11
   1  -2   6  729.99   14.65
  -1   2   6  720.14   14.15
   1   2   6  752.67   14.65
  -1   2   6  746.02   14.82
  -1  -2   6  732.83   14.67
  -1   2  -6  755.63   13.44
   1  -2   6  741.75   14.25
   1   2   6  742.28   13.00
   1   2   6  710.34   13.68
  -1  -2  -6  719.66   15.89
   1  -2  -6  743.66   15.85
  -1   2  -6  735.52   16.08
   1   2  -6  744.55   16.58
  -1  -2  -6  724.47   15.23
  -1   2  -6  737.59   15.77
   1   2   7 1440.89   25.26
   1  -2   7 1462.67   25.49
  -1   2   7 1437.52   24.94
  -1  -2   7 1445.23   26.12
   1   2   7 1481.97   23.41
   1   2   7 1467.17   24.35
  -1  -2  -7 1500.79   27.93
  -1   2   7 1499.71   25.62
  -1  -2   7 1425.61   25.16
   1   2  -7 1484.92   28.97
  -1  -2  -7 1487.51   26.82
  -1   2  -7 1476.55   27.72
   1  -2  -7 1475.19   27.49
  -1  -2   8   18.22    2.44
   1   2   8   11.53    1.68
   1   2   8   10.43    1.43
  -1  -2   8    8.98    1.78
  -1  -2  -8    7.19    2.25
   1  -2   8   16.50    2.24
   1   2   8   10.70    1.89
  -1   2   8   10.16    1.87
  -1   2   8    9.73    1.69
  -1  -2  -8    8.25    1.99
   1  -2  -8    9.24    2.39
  -1   2  -8   11.52    2.66
   1   2  -8   10.42    2.87
  -1   2  -9  860.06   21.82
  -1  -2  -9  864.99   22.02
   1  -2  -9  809.14   20.41
   1   2  -9  851.53   22.02
   1  -2  -9  839.51   22.96
  -1   2  -9  826.95   22.19
   1   2  -9  839.87   22.32
  -1  -2  -9  787.79   19.51
   1   2  -9  811.25   22.58
   1  -2  -9  838.75   20.97
  -1   2  -9  809.57   20.71
  -1   2   9  791.99   17.42
   1  -2   9  807.02   18.05
  -1  -2   9  790.51   18.43
  -1  -2   9  819.47   17.57
  -1  -2  -9  799.80   17.15
  -1   2   9  828.13   17.87
   1   2   9  852.31   15.97
   1   2   9  843.94   16.84
   1   2  -9  851.09   17.91
   1  -2  -9  833.21   18.15
   1   2 -10 3221.80   54.09
   1  -2 -10 3137.94   58.21
   1   2  10 3281.29   53.45
  -1  -2 -10 3202.32   56.62
   1   2 -10 3173.49   59.88
   1  -2 -10 3208.15   55.73
  -1  -2 -10 3235.05   54.05
  -1   2 -10 3280.08   58.11
  -1  -2 -10 3299.73   58.31
   1   2 -10 3350.54   59.10
  -1   2 -10 3228.54   58.86
   1  -2 -10 3245.23   60.25
   1   2 -10 3359.72   60.41
  -1   2 -10 3369.70   57.35
  -1  -2 -10 3260.60   55.45
   1  -2 -10 3365.57   57.65
  -1  -2 -10 3248.58   58.63
   1  -2  10 3224.50   51.13
  -1  -2  10 3298.24   53.22
   1   2  10 3282.78   51.57
   1   2 -10 3240.28   58.54
   1  -2  10 3404.53   52.97
  -1   2  10 3228.15   51.79
   1  -2 -10 3289.43   52.36
   1  -2  10 3425.22   51.53
  -1   2  10 3328.61   52.01
  -1  -2  10 3423.85   52.03
   1   2 -10 3314.47   51.92
   1   2  10 3267.32   50.33
  -1  -2 -10 3196.55   51.06
   1   2 -11    3.66    2.01
   1   2  11    1.71    1.62
   1  -2 -11    1.15    2.70
  -1  -2 -11    2.73    2.02
  -1  -2 -11    3.81    1.63
   1  -2 -11    6.45    3.32
  -1   2 -11    1.49    2.35
  -1  -2 -11    2.06    2.31
   1   2 -11    4.91    3.33
   1  -2 -11    2.06    2.25
  -1   2 -11    9.66    3.06
   1   2 -11    5.01    2.75
  -1  -2 -11    0.61    1.47
   1  -2 -11    0.32    1.62
   1  -2 -11   -1.25    1.81
   1   2 -11    0.70    2.10
  -1  -2 -11    1.89    1.81
  -1   2 -11    8.19    2.56
   1   2  11    4.37    1.85
   1  -2  11    0.57    1.36
   1   2  11    2.19    1.39
   1   2 -11    0.88    2.26
  -1  -2  11    0.01    1.33
   1  -2  11    9.90    1.97
  -1   2  11    1.82    1.02
   1   2  11    6.16    1.47
   1   2 -11    2.89    1.86
   1   2 -12  671.63   17.54
   1   2  12  683.33   17.15
   1  -2 -12  671.16   20.76
  -1  -2 -12  655.55   19.39
   1  -2 -12  659.39   18.70
  -1  -2 -12  685.64   17.51
  -1   2 -12  655.79   20.58
  -1  -2 -12  659.37   20.90
   1   2 -12  639.92   23.25
   1  -2 -12  666.44   21.82
   1  -2  12  672.96   17.38
   1   2  12  676.24   17.07
   1   2 -12  655.87   21.61
   1   2  12  709.54   15.97
  -1   2 -12  660.61   20.52
   1  -2  12  690.46   16.22
   1  -2 -12  625.61   22.16
  -1  -2 -12  683.70   15.77
   1  -2 -12  670.14   16.63
   1   2 -13   56.06    4.41
  -1  -2 -13   63.50    5.55
   1   2  13   61.22    4.47
   1   2 -13   58.88    6.50
  -1   2 -13   63.12    6.12
  -1  -2 -13   60.53    6.13
  -1   2 -13   47.41    5.64
   1   2 -13   60.72    6.87
   1  -2 -13   60.57    6.17
   1  -2 -13   58.17    4.97
  -1   2 -13   59.69    5.77
  -1  -2  13   61.23    4.35
  -1   2  13   65.34    4.31
   1  -2  13   54.33    4.43
   1   2 -13   49.77    5.25
   1   2 -13   55.26    6.00
   1   2  13   54.74    4.30
   1   2  13   58.22    4.30
   1  -2  13   63.69    4.24
   1  -2 -13   73.04    6.98
   1  -2 -13   62.48    4.44
   1   2 -14  482.63   12.15
   1   2  14  471.58   11.91
   1   2 -14  427.64   15.55
   1  -2 -14  444.08   15.25
  -1   2 -14  443.81   15.46
   1   2 -14  436.32   15.84
  -1  -2 -14  464.30   15.28
   1  -2 -14  456.65   15.92
  -1   2 -14  461.02   14.94
  -1   2  14  470.20   11.54
   1   2  14  439.69   12.09
   1  -2  14  451.75   12.67
  -1   2 -14  468.42   13.64
   1   2 -14  452.79   15.58
  -1  -2  14  466.58   12.12
   1   2 -14  438.83   14.26
   1   2  14  468.81   12.11
  -1  -2 -14  456.29   15.34
  -1   2  14  451.42   11.60
   1  -2 -14  489.33   12.07
   1   2 -15  403.57    9.29
   1  -2 -15  405.54   10.35
   1   2 -15  388.72   12.10
  -1   2 -15  385.84   12.09
  -1  -2 -15  380.34   12.09
  -1   2 -15  390.81   12.28
   1  -2 -15  402.28   12.76
   1  -2  15  406.27   10.60
   1   2  15  418.73   10.23
  -1   2 -15  381.55   10.42
   1  -2 -15  393.99   12.55
  -1   2 -15  392.08   11.88
   1   2 -15  408.15   11.57
   1   2  15  399.93   10.44
  -1  -2  15  398.91    9.79
  -1  -2 -15  405.39   12.59
   1   2  15  420.33   10.30
  -1   2  15  423.79    9.83
   1   2 -15  389.54   11.89
  -1   2  16  130.91    4.00
  -1  -2 -16  120.01    5.09
  -1   2  16  132.27    4.41
   1  -2 -16  127.32    5.24
  -1  -2 -16  123.25    5.06
   1  -2  16  135.32    4.50
   1   2  16  131.58    4.53
  -1   2 -16  116.61    4.66
  -1  -2  16  125.34    4.37
   1  -2  16  130.19    4.34
   1   3   0    3.26    0.52
  -1   3   0    0.33    0.61
   1   3   0    0.93    0.83
   1  -3   0    0.92    0.63
  -1   3   0    0.30    0.56
  -1  -3   0    1.24    0.72
  -1  -3   0    1.64    0.91
  -1   3  -1  346.67    6.95
   1   3  -1  364.58    7.73
   1   3   1  364.96    7.41
  -1   3   1  381.52    5.69
  -1   3   1  356.05    7.33
   1   3  -1  356.23    6.89
   1   3   1  352.21    6.14
   1  -3  -1  364.35    7.56
  -1   3   1  356.25    6.84
  -1  -3  -1  370.03    7.62
   1  -3   1  332.73    6.34
  -1  -3   1  362.32    7.40
   1  -3   1  363.66    7.46
  -1  -3   1  374.43    8.14
   1   3   1  357.61    7.25
  -1  -3  -1  361.25    7.55
   1  -3  -1  357.27    6.72
  -1   3   2  165.64    2.88
  -1  -3  -2  170.79    3.84
   1   3  -2  158.69    4.85
   1  -3  -2  165.29    4.60
   1   3   2  166.55    4.52
   1  -3  -2  160.93    4.82
   1   3  -2  175.42    4.86
  -1   3  -2  167.03    4.39
   1  -3   2  158.91    4.08
  -1   3   2  162.35    4.31
  -1  -3  -2  169.92    5.02
  -1  -3   2  163.66    5.09
   1  -3  -2  165.37    3.70
  -1  -3  -2  165.19    4.66
   1  -3   2  156.73    4.29
  -1  -3   2  174.14    4.48
   1  -3  -2  164.18    4.58
   1   3   2  167.25    4.49
   1   3  -3 9243.40  125.21
   1   3  -3 9203.64  124.98
  -1   3   3 9295.65  124.34
   1   3  -4  402.50   10.04
  -1  -3  -4  417.37    7.93
   1   3  -4  408.99    9.43
  -1  -3  -4  396.39    8.63
   1  -3  -4  408.78    9.41
   1   3  -4  403.68    9.72
  -1   3  -4  394.64    9.35
  -1  -3   4  395.19    9.36
   1  -3  -4  390.76    6.54
  -1  -3  -4  399.82    9.90
  -1   3   4  407.50    6.06
   1  -3   4  412.43    7.95
  -1  -3  -4  398.59    8.71
  -1  -3   4  395.23    9.36
   1   3   4  411.18    7.80
  -1  -3   4  402.25    7.85
   1  -3  -4  393.68    8.72
   1  -3   4  401.26    8.66
   1   3   4  399.31    8.54
  -1   3   4  405.65    8.95
  -1   3  -4  408.50    7.90
   1   3   5  378.92    7.60
   1  -3   5  374.27    7.29
  -1   3  -5  364.75    7.60
  -1  -3   5  364.06    9.25
  -1   3   5  358.69    8.82
   1   3   5  362.79    8.28
   1  -3  -5  359.07    8.16
   1  -3   5  344.55    8.46
  -1  -3  -5  364.35   10.04
  -1  -3  -5  381.44    7.99
  -1  -3  -5  355.54    8.80
  -1   3  -5  361.61    9.64
   1  -3  -5  356.79    9.42
   1   3  -5  352.64   10.03
   1  -3   5  353.64    8.80
  -1  -3  -6 1157.03   22.92
   1  -3   6 1146.61   20.40
   1   3   6 1190.07   18.88
  -1   3   6 1156.07   20.80
  -1  -3   6 1140.94   21.14
   1   3   6 1158.58   19.96
   1  -3  -6 1130.02   21.96
  -1   3  -6 1177.74   22.48
   1   3  -6 1145.97   23.55
  -1  -3  -6 1142.67   21.17
  -1   3  -6 1209.84   22.82
   1  -3   6 1174.15   21.05
  -1   3   6 1174.80   20.32
  -1  -3   7   27.61    2.79
   1  -3   7   24.41    2.44
  -1  -3  -7   19.77    2.86
   1   3   7   23.48    2.18
  -1   3   7   19.95    2.31
   1   3   7   20.99    1.74
  -1  -3   7   20.81    2.60
   1  -3   7   20.90    2.39
  -1   3   7   22.59    2.27
  -1   3  -7   22.12    3.21
  -1  -3  -7   22.60    2.54
   1   3  -7   19.87    3.19
  -1   3  -7   20.02    3.06
   1  -3  -7   22.06    2.88
   1  -3   8    6.12    1.62
  -1  -3   8    3.27    1.43
   1   3   8    4.77    1.32
  -1   3   8    3.80    1.49
   1   3  -8    5.12    2.17
   1   3  -8   10.41    2.43
  -1  -3   8    7.61    2.04
  -1   3  -8    3.38    2.15
   1  -3  -8    3.23    1.60
   1   3  -8    8.29    2.88
  -1  -3  -8    3.36    1.54
   1   3   9 1081.49   22.53
   1   3  -9 1075.10   22.98
   1  -3  -9 1076.10   24.65
  -1  -3  -9 1054.58   23.43
   1   3  -9 1081.43   27.64
  -1   3  -9 1103.85   25.46
  -1  -3  -9 1084.25   25.38
   1  -3  -9 1151.75   27.35
   1   3   9 1008.17   22.00
  -1   3  -9 1076.30   26.68
  -1  -3  -9 1105.26   25.92
   1  -3  -9 1072.45   27.52
  -1   3  -9 1061.69   25.39
   1   3  -9 1108.47   26.81
   1   3  -9 1155.68   26.46
   1   3  -9 1027.62   25.41
   1  -3   9 1053.77   22.47
   1   3  -9 1112.56   25.93
   1   3   9 1009.09   21.53
   1  -3  -9 1105.86   25.17
  -1  -3   9 1079.77   22.96
   1  -3   9 1092.09   22.31
  -1  -3  -9 1057.97   20.79
  -1   3   9 1065.20   21.45
   1  -3  -9 1081.62   22.12
  -1  -3   9 1082.69   21.86
   1   3  -9 1118.87   21.65
   1   3   9 1063.90   20.34
   1   3 -10   73.29    5.35
   1  -3 -10   80.25    6.16
  -1  -3 -10   85.30    5.98
  -1   3 -10   82.78    6.46
   1   3 -10   79.61    7.27
   1   3  10   80.79    5.55
   1  -3 -10   86.59    7.17
  -1  -3 -10   76.58    6.17
   1   3  10   85.10    5.22
  -1  -3 -10   81.98    6.69
  -1  -3 -10   81.44    5.66
   1   3 -10   79.74    7.30
   1  -3 -10   83.21    7.19
  -1   3 -10   72.39    6.23
  -1   3 -10   69.04    6.79
   1  -3 -10   89.35    6.48
   1   3 -10   81.31    6.60
   1  -3  10   76.90    5.30
   1  -3  10   87.21    5.34
   1  -3  10   74.76    4.57
   1   3  10   75.73    4.86
  -1  -3  10   80.01    5.39
  -1   3 -10   75.03    6.15
  -1  -3  10   83.67    5.04
  -1   3  10   78.51    4.79
   1  -3 -10   84.27    5.25
   1   3  10   84.44    4.53
  -1  -3 -10   73.22    4.46
   1   3 -11    1.16    1.88
   1  -3 -11   -4.57    2.32
   1   3 -11   -1.35    2.88
   1  -3 -11   -0.48    2.67
  -1  -3 -11   -1.16    2.24
   1   3  11    0.48    1.46
   1   3  11   -0.51    1.37
  -1  -3 -11    0.96    1.86
   1  -3 -11    2.18    1.56
  -1  -3 -11    1.86    2.44
   1  -3 -11    2.34    2.28
  -1  -3 -11    2.05    1.47
   1   3 -11    4.45    3.44
  -1   3 -11    2.18    2.23
   1  -3 -11    2.17    2.61
  -1   3 -11    1.65    2.48
  -1  -3  11    4.98    1.63
   1   3 -11    0.05    1.67
   1  -3  11   11.03    2.38
  -1   3 -11   -5.27    2.56
   1  -3  11   -0.05    1.31
   1   3 -11    2.44    2.46
   1   3  11    1.00    1.40
   1  -3  11    1.12    1.46
   1   3 -12   70.72    5.08
   1  -3 -12   69.74    6.62
   1   3  12   78.82    5.35
  -1  -3 -12   77.46    6.35
  -1   3  12   83.04    5.13
   1   3 -12   76.97    7.61
  -1   3 -12   76.45    6.77
   1  -3 -12   82.16    7.33
   1   3 -12   80.06    8.04
  -1  -3 -12   79.82    5.50
  -1  -3 -12   78.57    6.83
   1  -3 -12   72.66    5.89
  -1   3 -12   87.50    7.12
  -1   3 -12   78.47    7.63
   1   3  12   74.29    5.20
  -1  -3  12   72.44    4.84
  -1   3 -12   73.08    6.38
   1   3 -12   66.98    5.94
   1  -3  12   76.88    5.41
   1   3 -12   64.72    6.50
  -1   3  12   80.79    4.77
   1   3  12   84.96    5.01
   1  -3  12   73.97    4.63
   1  -3 -12   69.10    4.82
  -1  -3 -12   79.42    4.57
   1   3 -13   75.65    4.78
   1   3  13   82.43    5.10
  -1  -3 -13   80.25    6.14
   1  -3 -13   79.21    6.56
   1   3 -13   76.81    7.51
   1  -3 -13   70.48    5.41
  -1  -3 -13   69.57    6.24
  -1   3 -13   71.02    6.81
  -1   3 -13   84.82    6.29
   1   3 -13   65.53    6.96
   1  -3 -13   70.23    6.31
  -1  -3 -13   72.67    4.84
   1   3 -13   71.93    5.84
  -1   3  13   81.34    4.97
  -1   3 -13   79.56    6.26
   1   3 -13   76.48    6.60
  -1   3 -13   69.69    5.15
   1  -3  13   68.42    4.91
  -1  -3  13   76.98    4.74
   1   3  13   84.63    5.30
   1   3  13   76.96    4.47
   1  -3 -13   72.14    6.83
   1   3  13   77.67    4.84
   1  -3 -13   73.41    4.66
   1   3 -14   91.51    4.53
   1   3  14   92.37    4.80
  -1  -3 -14   78.02    5.52
   1   3 -14   74.44    6.24
  -1  -3 -14   85.34    6.14
  -1   3 -14   92.23    6.82
   1  -3 -14   84.75    6.07
   1   3 -14   84.04    6.71
  -1   3  14   91.35    4.63
   1   3  14   85.36    4.90
   1   3 -14   75.90    5.20
   1  -3  14   81.47    4.88
  -1  -3  14   88.74    4.56
  -1   3 -14   85.05    4.94
  -1   3 -14   88.50    5.89
   1  -3 -14   82.86    6.30
   1   3  14   87.98    4.80
  -1  -3 -14   84.56    6.28
   1  -3 -14   95.84    4.69
   1   3 -15   77.51    4.97
   1  -3  15   67.24    3.16
   1   3 -15   74.35    4.97
   1  -3  15   76.50    4.09
  -1   3 -15   66.48    4.81
  -1  -3 -15   77.15    4.85
  -1   3 -15   85.32    5.38
   1   3 -15   77.58    4.13
   1  -3 -15   81.10    5.22
  -1   3  15   81.51    3.60
   1  -3  15   76.36    3.99
   1   3  15   77.41    3.96
   1  -3 -15   78.06    4.88
   1   3  15   80.17    4.01
  -1  -3 -15   77.32    5.01
  -1   3  15   87.63    3.98
   1  -3 -15   78.57    4.06
  -1   3  16    9.29    1.21
   1   3  16   12.06    1.28
   1  -3 -16   10.50    1.47
  -1  -3 -16    9.68    1.51
  -1   3 -16   10.74    1.49
   1  -3  16   11.31    1.24
  -1  -3  16    9.87    1.22
  -1  -3 -16    9.18    1.44
  -1   3  16    9.43    1.08
   1   3  16   10.28    1.28
  -1  -3  16    9.03    1.06
  -1   4   0    0.90    0.75
   1   4   0    0.30    0.45
   1   4   0    0.18    0.89
  -1   4   0    0.62    0.66
   1   4   0    1.20    0.93
  -1  -4   0    0.69    0.99
   1  -4   0   -0.03    0.70
  -1   4  -1    9.77    1.27
   1  -4  -1    9.53    1.39
   1   4  -1   12.84    1.58
  -1   4   1   14.26    0.92
   1   4   1   11.38    1.44
   1   4   1    9.86    0.90
  -1  -4  -1   11.25    1.10
   1   4  -1   15.34    1.31
  -1   4   1   11.76    1.34
   1   4   1   12.91    1.53
  -1  -4  -1   11.11    1.44
  -1   4   1    9.90    1.19
   1  -4  -1    9.43    1.15
  -1  -4   1   10.60    1.52
   1  -4   1   13.24    1.53
  -1  -4   1   11.51    1.68
  -1  -4  -1   10.39    1.49
   1  -4   1   11.41    0.97
   1   4   2 2004.34   28.48
   1   4  -2 1966.42   30.72
   1   4  -2 1964.30   30.35
  -1   4  -2 1972.87   29.53
  -1   4   2 1927.77   30.03
   1  -4  -2 1917.75   29.67
   1  -4  -2 2001.17   30.51
   1   4   2 2004.19   29.94
  -1   4   2 2101.64   27.13
   1  -4   2 1932.11   29.68
  -1  -4   2 1923.32   30.18
   1   4   2 1937.80   29.89
  -1   4   2 1962.90   29.43
  -1  -4   2 1950.03   29.69
   1  -4   2 1924.52   28.70
  -1  -4  -2 1947.37   30.23
   1  -4  -2 1864.82   30.12
  -1  -4   2 2005.04   31.37
  -1  -4  -2 1935.75   30.80
   1  -4  -2 1921.92   28.80
  -1   4  -3  265.06    6.95
   1   4   3  264.95    6.74
  -1   4   3  258.86    4.69
   1   4  -3  262.77    7.69
  -1  -4  -3  276.79    6.17
   1   4  -3  261.87    7.35
   1  -4  -3  253.12    6.84
   1  -4  -3  261.42    7.40
  -1  -4  -3  253.70    6.93
  -1  -4   3  257.51    6.44
  -1   4   3  260.22    6.69
   1  -4  -3  249.47    7.03
  -1  -4  -3  253.11    7.60
  -1  -4   3  248.92    7.53
   1   4   3  268.79    6.83
   1  -4   3  263.07    6.49
   1  -4   3  253.12    6.31
  -1  -4   3  248.93    7.12
   1  -4  -3  280.95    5.74
   1  -4  -4  469.59   10.80
   1   4   4  458.67   10.07
   1   4  -4  460.94   10.90
   1   4  -4  474.89   12.10
   1   4  -4  462.25   11.51
  -1  -4  -4  487.60    9.03
  -1   4  -4  451.98   10.82
  -1  -4  -4  463.76    9.78
  -1   4   4  472.94   10.33
   1  -4  -4  463.50   10.89
   1   4   4  459.09   10.05
   1  -4   4  474.04    9.62
  -1  -4   4  462.13   10.79
  -1  -4   4  460.97   11.26
   1  -4   4  458.42    9.92
  -1  -4  -5 5337.75   75.32
  -1   4  -5 5250.95   77.07
   1   4  -5 5270.69   79.40
   1   4   5 5541.21   75.32
   1   4  -5 5252.69   78.77
   1  -4  -5 5329.86   76.63
   1  -4   5 5488.17   73.90
  -1   4   5 5259.37   75.47
  -1  -4  -5 5228.42   78.23
   1   4   5 5355.59   74.95
   1  -4   5 5401.37   75.18
   1  -4  -5 5227.98   76.18
  -1  -4   5 5266.02   76.38
  -1  -4   6  385.51   10.39
   1   4   6  376.09    9.31
   1  -4   6  380.86    9.67
  -1   4   6  376.93    9.78
  -1   4  -6  388.06   11.28
   1   4  -6  362.18   12.15
   1  -4  -6  369.79   10.61
   1   4   6  380.84    9.49
  -1  -4  -6  396.28   10.18
   1  -4   6  376.39   10.13
  -1  -4   7 4689.38   69.29
   1  -4   7 4798.10   68.55
  -1   4   7 4704.11   68.55
   1   4   7 4651.49   67.46
   1  -4   7 4697.91   69.38
   1   4  -7 4548.05   75.10
  -1   4  -7 4688.45   72.31
  -1   4  -7 4611.86   71.68
  -1  -4  -7 4708.50   69.51
   1   4   7 4710.16   68.04
   1  -4  -7 4599.81   70.75
  -1   4  -8    5.26    2.37
   1  -4  -8    8.44    2.13
  -1  -4  -8    6.72    1.82
   1   4   8    4.66    1.21
   1   4  -8    8.44    3.00
  -1   4   8    9.75    1.86
  -1  -4   8    9.88    2.42
   1  -4   8    4.54    1.68
   1   4   8    6.70    1.47
  -1  -4  -8    6.78    2.16
   1  -4  -8    5.05    1.65
   1   4  -8    4.87    1.93
  -1   4  -8    2.75    1.84
  -1   4  -8    9.27    2.34
  -1  -4   8    7.01    2.13
   1   4   8    3.67    1.62
   1   4  -8    8.24    2.09
   1   4  -9 1768.65   32.55
   1   4   9 1670.82   32.60
  -1   4  -9 1810.20   36.08
   1   4  -9 1703.44   38.60
   1  -4  -9 1752.39   34.50
  -1  -4  -9 1736.35   33.00
  -1  -4  -9 1822.78   36.18
   1  -4  -9 1824.22   38.33
   1   4   9 1759.50   32.91
   1  -4  -9 1727.40   38.34
   1   4  -9 1857.17   37.35
  -1   4  -9 1755.96   35.72
  -1  -4  -9 1792.10   36.18
  -1   4  -9 1725.24   37.45
   1   4  -9 1758.14   37.07
   1   4  -9 1706.97   34.07
   1   4  -9 1780.38   35.88
   1  -4   9 1709.86   32.82
   1  -4  -9 1788.65   35.47
  -1  -4   9 1769.02   33.28
   1  -4   9 1792.35   32.32
  -1   4  -9 1717.75   34.72
  -1  -4  -9 1722.28   34.39
  -1  -4  -9 1708.24   30.07
  -1  -4   9 1792.62   32.02
   1  -4  -9 1789.11   32.05
   1   4   9 1759.30   30.10
  -1   4   9 1797.75   31.27
   1   4 -10    4.17    1.97
   1   4  10    9.48    2.36
  -1  -4 -10    9.71    2.12
   1  -4 -10    5.20    1.91
  -1   4 -10   19.91    3.61
   1   4 -10   11.26    3.17
   1  -4 -10    4.91    3.07
  -1  -4 -10    4.82    2.48
   1   4  10    6.11    2.18
  -1   4  10    8.48    2.17
   1   4  10    4.96    2.01
  -1  -4 -10   15.86    3.70
  -1   4 -10    5.92    2.73
   1  -4 -10    5.78    2.94
   1   4 -10    6.76    2.71
   1  -4 -10    5.75    1.93
   1   4 -10    5.84    2.82
  -1  -4 -10    4.93    1.57
   1  -4  10    5.64    2.12
   1   4 -10    8.95    2.55
   1   4 -10    4.05    2.16
   1   4  10    4.69    1.85
  -1   4 -10    7.11    2.40
  -1   4  10    6.91    1.65
   1   4  10    4.83    1.19
   1  -4  10    5.88    1.69
  -1  -4  10    6.93    1.97
  -1  -4  10    7.31    1.73
   1   4 -11  642.86   16.46
   1   4  11  605.21   16.87
  -1  -4 -11  622.44   19.15
   1  -4 -11  639.00   20.68
   1   4  11  650.87   16.42
  -1  -4 -11  615.28   19.59
   1  -4 -11  586.66   18.20
   1   4 -11  641.10   21.74
  -1   4 -11  602.45   20.66
   1   4 -11  669.84   21.42
  -1   4 -11  633.04   20.76
  -1  -4 -11  623.11   17.47
   1  -4 -11  625.93   21.16
  -1   4 -11  623.42   18.67
   1   4 -11  638.72   19.78
   1   4 -11  617.35   18.08
  -1  -4  11  659.42   16.25
   1  -4  11  605.23   16.68
   1   4  11  624.29   15.95
  -1  -4 -11  671.07   14.86
   1  -4 -11  635.96   15.92
   1   4 -12  151.36    7.01
   1   4  12  150.21    7.46
   1  -4 -12  165.36    9.79
  -1   4  12  143.59    7.00
  -1  -4 -12  149.04    8.83
   1   4 -12  142.70    9.93
  -1  -4 -12  154.57    7.73
  -1  -4 -12  156.47    9.28
   1   4 -12  155.34   10.54
   1  -4 -12  154.45    9.55
   1  -4 -12  146.37    8.40
  -1   4 -12  165.56    9.78
  -1   4 -12  153.96   10.03
   1  -4  12  150.77    7.45
  -1  -4  12  150.35    6.87
   1   4 -12  146.96    9.01
   1   4  12  150.41    7.52
   1   4 -12  142.94    7.98
  -1   4 -12  149.45    8.47
   1  -4 -12  141.58    9.86
   1   4  12  155.35    6.89
  -1   4  12  152.60    6.74
   1  -4 -12  149.40    6.81
  -1  -4 -12  162.87    6.23
   1   4 -13  405.85   11.10
   1  -4 -13  412.22   14.76
  -1  -4 -13  388.03   13.53
   1   4  13  385.80   11.71
  -1   4  13  407.11   11.35
   1   4 -13  385.12   15.69
   1  -4 -13  389.21   12.91
  -1  -4 -13  375.83   13.90
  -1   4 -13  398.11   15.29
  -1   4 -13  417.85   14.32
   1   4 -13  392.25   15.83
   1  -4 -13  389.87   14.38
  -1  -4 -13  403.10   11.99
  -1   4 -13  394.94   13.23
  -1   4  13  375.82   11.38
   1   4 -13  410.52   12.75
   1   4  13  387.64   11.77
   1  -4  13  394.57   11.98
  -1   4  13  406.42   10.72
   1   4  13  400.90   11.00
   1   4  13  393.46   11.21
   1  -4 -13  386.91   14.95
   1  -4 -13  393.62   10.83
   1   4 -14    5.12    1.29
   1   4 -14    4.83    2.45
  -1  -4 -14    3.25    2.07
   1   4  14    2.56    1.35
   1  -4  14    1.93    1.61
   1   4 -14    0.67    2.32
  -1   4 -14    7.28    2.64
  -1   4 -14    5.32    2.53
   1  -4 -14   -0.16    1.62
  -1  -4 -14    2.90    1.86
  -1   4  14    1.37    1.21
   1   4 -14    1.19    1.12
   1   4  14    1.71    1.50
   1  -4  14    1.65    1.38
   1  -4 -14    0.01    1.84
  -1  -4 -14    3.83    2.17
   1   4  14    2.20    1.42
   1  -4 -14    1.66    1.20
   1   4 -15 1007.80   20.98
   1  -4  15  939.26   16.95
   1   4  15 1021.91   17.72
  -1  -4  15 1057.25   18.78
  -1   4 -15 1017.90   21.00
   1  -4  15 1050.36   18.80
   1   4 -15 1001.77   21.04
   1   4  15 1076.37   18.74
  -1   4  15 1018.49   17.74
  -1  -4 -15  982.22   20.01
   1  -4  15 1058.18   18.43
   1  -4 -15 1004.04   20.50
   1  -4 -15  977.17   19.00
  -1   4  15 1071.79   18.17
   1   4  15 1052.28   18.34
  -1   4 -15 1057.33   21.37
  -1  -4 -15 1004.06   20.07
   1  -4 -15 1084.78   18.88
   1   5   0    1.22    1.12
   1   5   0    3.41    0.84
  -1   5   0    3.34    1.15
  -1  -5   0    1.01    1.46
   1  -5   0    0.64    1.09
  -1  -5   0    1.91    1.64
  -1   5   0    1.49    1.02
  -1  -5  -1    3.29    0.91
   1   5   1    0.73    0.68
   1   5  -1    1.18    1.25
  -1   5  -1    0.98    1.05
   1   5   1    0.62    1.03
   1   5  -1    3.74    0.98
  -1   5   1    0.93    1.05
   1  -5   1    0.85    0.51
  -1   5   1    1.64    1.18
   1   5   1    5.31    1.41
  -1  -5   1    0.36    1.39
   1  -5  -1    0.98    0.96
  -1  -5  -1    0.40    1.40
   1  -5   1    1.34    1.20
  -1  -5   1    0.02    1.51
   1  -5  -2   11.23    1.76
  -1   5   2   12.73    1.73
   1   5   2    9.53    1.50
   1   5  -2    9.65    1.76
  -1  -5  -2    9.62    1.38
   1   5  -2    9.12    1.64
  -1   5  -2   11.17    1.61
   1   5   2   10.10    1.20
  -1   5   2    7.79    1.46
   1  -5   2   10.12    1.77
   1  -5  -2   11.80    1.43
  -1  -5   2    9.38    2.23
   1   5   2    6.88    1.67
   1  -5   2   10.69    1.21
   1  -5  -2   10.60    1.83
  -1  -5   2    9.24    1.53
  -1   5   3   80.84    3.98
   1   5   3   88.12    3.40
   1   5  -3   92.38    4.79
  -1   5  -3   87.17    4.11
   1   5   3   84.48    3.89
  -1  -5  -3   85.53    3.90
   1   5  -3   85.82    4.38
   1  -5  -3   87.47    4.41
  -1  -5   3   86.10    4.71
   1  -5   3   84.35    3.88
   1  -5  -3   90.21    3.38
   1   5   3   93.91    4.21
   1  -5   3   86.83    3.50
   1  -5  -3   80.27    4.25
  -1  -5   3   80.50    3.98
   1  -5  -4  648.19   13.85
   1   5   4  672.99   13.67
  -1  -5  -4  664.20   12.72
   1   5  -4  665.50   15.95
  -1   5  -4  680.73   14.51
   1   5  -4  647.72   14.51
   1   5  -4  664.44   15.46
   1  -5  -4  658.61   14.78
  -1   5   4  650.12   14.23
   1   5   4  675.62   13.02
  -1  -5   4  665.74   14.17
   1  -5   4  663.51   13.10
  -1  -5   4  659.10   15.12
   1   5   4  662.45   13.65
   1  -5  -4  654.14   15.18
  -1   5   4  642.74   13.48
   1  -5   4  649.10   13.09
   1  -5  -5   25.63    2.88
  -1  -5  -5   25.77    2.28
   1   5  -5   25.66    3.26
   1  -5  -5   27.09    2.64
   1   5   5   21.22    2.12
   1   5  -5   23.40    3.27
  -1   5   5   24.39    2.47
   1  -5  -5   23.54    2.90
   1   5   5   24.85    2.36
  -1  -5   5   26.49    2.66
   1  -5   5   24.53    2.32
   1  -5   5   23.02    1.99
  -1   5   6    8.78    1.77
  -1  -5   6    8.08    1.80
   1  -5   6    8.32    1.68
   1   5   6    7.32    1.60
   1  -5   6    8.43    1.73
   1  -5  -6    8.40    1.92
  -1   5  -6    8.54    2.30
   1   5   6    7.46    1.62
  -1  -5  -6    6.03    1.49
   1   5  -6    9.89    2.53
  -1   5  -7   13.06    2.64
  -1  -5  -7   10.67    1.80
  -1   5  -7    6.53    2.15
   1  -5  -7   12.11    2.11
   1   5  -7    9.25    2.64
   1   5   7    7.56    1.50
   1  -5   7    9.32    1.93
  -1  -5   7    7.87    1.91
  -1   5   7    8.52    1.78
   1   5  -7   12.05    2.62
  -1   5  -7    7.80    2.75
   1   5  -7    2.38    1.87
  -1  -5  -7    4.28    1.75
   1  -5   7    7.57    1.82
   1   5  -7    7.64    1.75
   1  -5  -7    6.87    1.92
   1  -5  -7    6.84    1.67
   1   5   7   11.31    2.33
  -1   5   8  691.59   17.73
   1   5   8  735.69   18.42
   1   5  -8  692.35   16.86
   1  -5  -8  726.01   18.28
  -1   5  -8  746.62   19.88
  -1  -5  -8  748.66   17.31
   1   5  -8  770.92   22.53
   1  -5  -8  724.42   21.43
  -1  -5  -8  751.15   20.17
  -1   5  -8  717.62   20.77
   1   5   8  737.13   18.22
   1   5   8  735.76   17.17
   1   5  -8  751.45   20.70
   1   5  -8  729.16   20.23
  -1  -5  -8  739.76   19.70
  -1   5  -8  725.32   20.92
   1   5  -8  731.72   19.26
   1  -5   8  701.34   17.80
   1  -5   8  739.76   17.36
  -1  -5  -8  710.98   18.74
   1  -5  -8  746.32   19.79
  -1  -5   8  750.71   18.43
   1  -5  -8  721.72   16.99
  -1  -5   8  721.90   17.04
   1   5   8  730.05   15.91
  -1   5   8  730.30   16.45
  -1   5   9  422.23   12.91
   1   5   9  398.42   13.07
   1   5  -9  395.22   12.28
   1  -5  -9  422.16   13.75
  -1   5  -9  425.28   14.99
   1   5  -9  402.45   16.41
  -1  -5  -9  398.42   14.63
   1  -5  -9  406.21   16.07
   1   5   9  428.66   12.35
   1   5   9  398.96   13.00
  -1   5  -9  419.83   15.98
   1   5  -9  428.20   15.64
  -1  -5  -9  399.04   14.50
   1   5  -9  395.30   15.18
   1  -5   9  412.90   13.05
  -1  -5  -9  412.89   13.82
  -1  -5   9  435.77   13.53
   1  -5   9  419.79   12.55
   1  -5  -9  406.38   14.33
  -1  -5   9  459.58   12.88
  -1   5   9  426.71   11.93
   1  -5  -9  398.85   12.05
   1   5   9  405.90   11.24
   1   5  10  101.12    6.16
   1   5 -10  107.54    6.04
   1  -5 -10   92.59    6.45
   1   5 -10   97.83    8.12
   1  -5 -10   96.17    7.78
  -1  -5 -10   93.77    7.13
   1   5 -10   81.66    7.14
   1   5  10   97.93    6.12
  -1   5  10   98.84    6.03
  -1  -5 -10  109.11    7.66
   1   5 -10   87.24    7.58
  -1   5 -10   87.45    7.45
   1   5 -10   99.34    7.75
  -1   5 -10   98.84    7.96
  -1   5 -10  108.58    7.00
   1  -5  10   90.26    5.87
   1  -5 -10   96.68    7.04
   1   5  10   95.57    5.82
   1  -5  10  103.07    6.03
  -1  -5 -10   93.84    6.53
   1   5  10  103.00    5.25
   1  -5 -10   95.06    5.52
   1   5  11   75.50    5.18
   1   5 -11   73.07    4.95
   1  -5 -11   69.62    6.89
  -1  -5 -11   66.43    6.19
   1   5  11   67.19    5.27
   1   5 -11   59.00    6.49
   1   5  11   64.79    4.83
  -1   5  11   74.34    5.03
  -1  -5 -11   76.22    5.78
   1   5 -11   80.32    7.11
   1   5 -11   60.48    6.66
  -1  -5 -11   76.48    6.50
  -1   5 -11   68.17    6.78
  -1   5 -11   74.03    7.08
   1  -5 -11   72.04    6.20
   1  -5 -11   78.74    6.83
  -1   5 -11   75.06    5.80
   1  -5  11   75.88    5.39
   1   5 -11   64.62    5.00
   1   5  11   80.34    5.26
   1  -5 -11   68.95    4.66
   1   5 -12  140.36    6.34
  -1  -5 -12  132.05    8.13
  -1   5  12  131.80    6.71
   1  -5 -12  132.34    8.74
   1   5  12  141.62    7.25
   1   5 -12  135.59    8.82
  -1   5  12  130.59    6.01
   1   5 -12  143.05    9.57
   1  -5  12  138.87    7.16
  -1  -5 -12  119.07    7.70
   1   5 -12  138.80    9.60
   1  -5 -12  131.90    7.66
  -1   5 -12  117.10    8.53
  -1  -5 -12  119.93    6.74
   1   5 -12  126.77    8.40
  -1   5 -12  121.31    8.22
   1   5  12  135.90    6.87
   1  -5  12  133.45    6.80
   1  -5 -12  136.21    8.73
   1   5  12  140.03    6.52
  -1   5  12  136.60    6.40
   1  -5 -12  128.32    5.97
   1   5 -13  111.09    5.02
   1  -5 -13  116.71    7.49
   1   5  13  118.60    6.01
   1  -5  13  115.10    5.37
  -1  -5 -13  117.65    7.03
  -1   5  13  112.04    5.54
   1  -5  13  120.51    6.13
  -1  -5  13  109.02    5.79
   1   5 -13  116.94    8.00
  -1   5 -13  107.45    7.39
   1   5 -13  117.10    6.87
  -1  -5 -13  112.76    6.86
  -1   5 -13  113.50    7.60
   1   5 -13  104.29    7.79
  -1   5 -13  116.60    7.12
  -1  -5 -13  124.22    6.12
   1  -5 -13  111.37    6.43
   1   5  13  113.31    5.87
   1  -5  13  114.00    5.80
   1  -5 -13  127.37    7.20
   1   5  13  118.93    5.54
  -1   5  13  117.02    5.33
   1   5  13  110.90    5.30
   1  -5 -13  123.09    5.23
   1  -5  14  246.35    7.27
   1   5  14  277.63    8.26
  -1  -5 -14  275.61    9.53
  -1   5  14  273.31    7.59
  -1   5 -14  242.83    7.95
   1  -5  14  266.15    8.38
  -1   5 -14  267.35   10.22
   1   5 -14  248.40   10.17
  -1  -5  14  263.86    8.24
   1  -5 -14  270.46    8.80
  -1   5 -14  258.52   10.13
  -1   5 -14  256.38    8.85
  -1  -5 -14  263.50    9.24
   1  -5  14  257.07    7.89
   1   5  14  264.13    8.19
  -1   5  14  257.07    7.85
  -1   5  14  272.94    7.20
   1   5  14  259.67    7.61
  -1  -5 -14  249.26    9.07
   1   5 -14  260.23   10.28
   1   5  15    7.50    1.11
  -1  -5  15    8.20    1.23
   1  -5  15    8.37    1.05
   1  -5  15    9.83    1.41
   1   5 -15    9.33    1.80
  -1   5 -15    5.75    1.44
  -1  -5  15    9.92    1.36
   1  -5 -15    8.35    1.36
  -1   5  15    8.20    1.15
   1   5  15    6.59    1.22
   1   5  15    9.71    1.30
  -1   5  15    8.74    1.23
   1   5  15    9.29    1.29
  -1  -5 -15    7.09    1.26
   1  -5 -15    7.64    1.28
  -1   5 -15   10.64    1.87
   1   5 -15    8.04    1.71
  -1   6   0    0.98    1.07
   1   6   0   -0.60    1.09
   1   6   0    0.33    0.65
  -1  -6   0    0.49    0.81
  -1   6   0    0.25    1.04
  -1  -6   0    2.73    1.81
   1  -6   0    1.03    1.14
   1   6   1  146.55    4.40
  -1   6  -1  141.10    5.08
   1   6  -1  132.13    4.81
  -1   6   1  142.77    5.13
   1   6   1  142.45    5.42
   1   6  -1  146.85    5.71
   1  -6   1  139.62    5.77
  -1  -6  -1  143.54    6.11
   1  -6  -1  144.41    5.94
   1  -6  -1  146.74    5.36
   1  -6   1  147.77    5.86
  -1   6   1  141.83    5.21
  -1  -6   1  139.00    4.95
  -1  -6   1  151.48    6.42
   1   6   1  140.43    5.69
  -1   6  -2  250.94    7.26
   1   6  -2  240.65    7.41
  -1  -6  -2  241.28    6.91
   1  -6  -2  245.79    7.73
  -1   6   2  239.64    7.26
   1   6  -2  230.27    7.64
   1   6   2  252.97    6.19
   1   6   2  246.20    7.37
  -1   6   2  235.81    7.16
   1  -6  -2  232.09    7.95
   1   6   2  245.42    7.71
  -1  -6  -2  243.95    8.20
   1  -6   2  239.32    7.59
   1  -6   2  251.05    6.21
  -1  -6   2  239.82    7.09
  -1  -6   2  241.31    8.55
   1  -6  -2  248.09    7.08
   1   6  -3  583.27   13.80
   1   6   3  580.89   12.71
  -1   6   3  558.61   12.72
   1   6  -3  552.25   13.34
  -1   6  -3  578.64   13.03
   1  -6  -3  547.33   13.37
   1   6   3  595.18   11.43
  -1  -6  -3  584.07   12.70
  -1   6   3  549.76   12.49
   1  -6   3  559.06   12.77
   1  -6   3  575.73   11.59
  -1  -6   3  579.91   12.78
   1   6   3  566.36   13.08
  -1  -6   3  576.81   14.46
   1  -6  -3  545.26   13.92
   1   6  -4 3804.72   58.00
   1   6  -4 3936.70   57.44
   1   6  -4 3597.00   55.84
   1   6   4 3739.92   54.64
  -1   6   4 3687.63   55.38
  -1  -6  -4 3662.07   55.27
   1  -6  -4 3489.36   56.18
  -1   6  -4 3594.25   55.81
  -1  -6   4 3600.76   57.22
   1  -6  -4 3602.12   57.88
   1  -6   4 3597.62   54.34
   1   6   4 3594.44   54.94
   1  -6   4 3794.69   53.60
  -1   6   4 3588.80   54.67
  -1  -6   4 3641.10   55.02
  -1   6   5   14.99    2.27
  -1   6  -5   11.76    2.29
   1  -6  -5   12.60    2.34
   1   6  -5   15.90    2.77
   1   6  -5   11.14    2.24
  -1  -6  -5   14.03    2.18
   1   6   5   10.32    1.85
   1  -6   5   15.05    1.86
  -1   6   5   10.34    1.94
   1  -6  -5   11.61    2.55
  -1  -6   5   10.49    2.00
   1  -6   5   13.80    1.90
  -1  -6   6  278.31    9.20
  -1   6   6  275.29    8.91
   1  -6   6  292.76    8.79
   1   6   6  277.51    8.78
  -1   6  -6  272.96   10.39
   1   6  -6  275.89   12.12
   1   6  -6  289.82   11.41
  -1   6  -6  299.49   11.77
  -1   6  -6  281.08   11.69
   1   6  -6  285.30   10.79
  -1  -6  -6  287.15   10.37
   1   6  -6  277.39    9.08
   1  -6  -6  293.40   10.78
   1  -6  -6  280.85    9.31
  -1  -6  -6  276.57   10.39
   1   6   6  296.39   10.73
  -1  -6  -6  274.36    9.98
   1  -6  -6  286.37   10.50
   1  -6  -6  290.14   10.49
  -1   6  -6  299.81   10.64
   1  -6  -6  285.16    9.46
   1   6  -6  303.77   11.61
  -1   6   6  292.92    9.85
   1   6  -7 1010.35   21.15
   1   6   7 1042.60   23.54
   1  -6  -7 1039.26   23.40
  -1   6   7 1054.87   22.55
   1  -6  -7 1062.56   23.84
   1  -6  -7 1009.92   21.96
   1   6  -7 1106.25   26.12
  -1   6  -7 1045.06   23.86
  -1   6  -7 1049.93   24.08
   1  -6  -7 1105.50   23.15
  -1  -6  -7 1086.87   24.84
   1  -6  -7 1001.04   26.24
   1  -6   7 1047.62   22.79
   1   6   7 1011.33   21.94
   1   6  -7 1025.92   24.12
   1   6  -7 1013.25   25.90
  -1  -6   7 1031.06   21.96
  -1   6  -7 1010.58   25.73
  -1   6  -7  956.33   23.63
   1   6  -7 1077.11   25.45
  -1   6  -7  958.87   24.98
  -1  -6  -7 1028.78   23.78
   1   6  -7 1050.35   27.82
  -1   6  -7 1029.67   25.60
   1   6  -7 1029.13   24.44
   1  -6   7 1027.02   22.61
   1  -6  -7 1051.69   24.43
   1  -6   7 1045.60   21.84
   1   6   7 1028.13   22.43
  -1   6   7 1001.08   21.88
  -1  -6  -7 1012.04   23.41
  -1  -6   7 1007.73   21.37
  -1   6   7 1016.41   20.85
   1   6   7 1016.88   20.56
   1   6   8  443.36   14.10
   1  -6  -8  442.39   14.18
   1   6  -8  422.82   12.44
  -1   6   8  424.98   13.63
   1  -6  -8  429.45   14.52
  -1   6  -8  440.22   15.04
   1  -6  -8  435.95   13.33
  -1  -6  -8  431.31   15.05
   1  -6  -8  414.85   16.22
   1   6   8  446.48   13.86
   1   6  -8  425.86   14.92
   1   6   8  416.62   12.82
   1  -6   8  440.58   13.59
  -1  -6   8  418.50   12.83
   1   6  -8  449.66   16.68
  -1   6  -8  392.12   15.66
   1   6  -8  419.60   16.90
   1   6  -8  450.23   15.36
  -1   6  -8  409.53   14.67
   1   6  -8  439.96   15.71
  -1   6  -8  414.59   15.76
  -1  -6  -8  428.79   14.63
  -1   6  -8  450.03   15.83
   1  -6   8  432.58   13.40
   1  -6   8  439.61   12.95
   1   6   8  434.67   13.07
   1  -6  -8  429.63   14.77
  -1  -6  -8  437.57   14.28
  -1  -6   8  434.06   13.76
   1   6   8  440.49   11.89
  -1  -6   8  464.04   12.98
   1  -6  -8  425.80   12.40
  -1   6   8  456.04   12.42
  -1   6   9 1330.75   27.74
   1   6  -9 1325.79   26.27
   1   6   9 1314.79   28.16
   1  -6  -9 1325.51   28.03
  -1   6   9 1310.31   27.82
  -1   6  -9 1360.35   30.79
   1  -6  -9 1418.22   30.67
   1  -6  -9 1317.02   32.42
  -1  -6  -9 1321.04   30.53
   1   6   9 1311.49   27.93
   1   6  -9 1267.70   30.37
   1   6   9 1390.22   27.11
  -1   6   9 1375.33   26.69
  -1  -6   9 1274.81   27.00
   1  -6   9 1304.54   27.77
  -1   6  -9 1437.22   32.32
  -1   6  -9 1299.40   32.05
   1   6  -9 1341.50   31.85
   1   6  -9 1312.33   30.98
  -1  -6  -9 1349.28   30.03
  -1   6  -9 1256.74   30.25
   1  -6   9 1283.54   27.35
  -1  -6  -9 1268.22   28.67
   1  -6  -9 1296.88   29.59
   1   6   9 1231.23   26.37
   1  -6   9 1348.80   27.08
  -1  -6   9 1372.46   28.57
  -1   6   9 1398.31   26.31
   1   6   9 1359.29   25.53
   1  -6  -9 1321.87   25.89
  -1  -6   9 1464.59   27.48
   1   6 -10  656.61   16.27
  -1   6  10  663.05   16.96
   1   6  10  669.92   17.63
  -1  -6 -10  673.34   20.03
   1  -6 -10  653.10   21.05
   1   6 -10  633.85   20.24
   1  -6  10  634.39   17.45
   1   6  10  649.01   17.42
  -1   6  10  611.98   16.90
  -1  -6  10  648.80   17.18
  -1  -6 -10  638.78   19.23
   1   6 -10  657.73   20.75
   1   6 -10  657.92   21.00
  -1   6 -10  628.20   20.03
  -1   6 -10  647.08   21.32
   1  -6  10  686.84   17.68
  -1  -6 -10  666.09   18.71
   1   6  10  651.93   16.86
   1  -6 -10  645.81   19.11
   1  -6 -10  675.20   15.98
  -1  -6 -11    2.51    2.54
   1  -6  11   11.84    2.40
   1   6  11    3.48    2.27
   1  -6 -11    4.24    3.04
  -1  -6  11   -0.28    1.60
   1   6 -11    3.65    2.77
  -1   6  11    1.37    1.52
   1  -6  11    2.18    1.85
   1   6  11    1.47    1.77
  -1  -6 -11    2.15    2.04
  -1   6 -11    3.88    2.74
   1  -6 -11    1.95    2.33
  -1   6 -11    1.87    2.85
   1   6 -11    0.26    2.64
   1   6 -11   -1.25    2.90
   1  -6 -11    2.09    1.44
   1  -6  11    2.85    1.61
   1   6  11    1.66    1.76
   1   6  11    2.09    1.85
   1   6 -11    3.33    1.54
   1   6  12 1921.13   32.52
   1   6 -12 1910.63   31.52
   1   6  12 1832.04   33.67
  -1   6  12 1838.27   33.44
  -1  -6 -12 1828.47   36.49
   1  -6 -12 1876.08   37.91
   1  -6  12 1823.03   32.20
   1  -6  12 1806.40   33.66
  -1  -6  12 1794.89   33.17
   1   6 -12 1817.50   38.22
   1   6  12 1865.65   32.92
   1   6 -12 1689.44   37.46
  -1   6 -12 1759.44   37.02
  -1   6  12 1907.18   32.28
  -1   6 -12 1800.51   37.77
   1   6 -12 1836.60   38.63
  -1  -6 -12 1818.32   35.85
  -1  -6 -12 1818.44   34.07
   1   6 -12 1835.77   37.98
  -1   6 -12 1849.39   37.80
   1  -6 -12 1813.04   35.47
   1  -6  12 1882.29   33.35
   1   6  12 1911.64   33.61
   1   6  12 1841.47   32.54
  -1   6  12 1828.25   32.28
   1  -6 -12 1906.59   31.05
   1   6 -13   44.98    4.73
   1  -6 -13   35.27    4.09
  -1  -6  13   36.84    3.11
   1  -6  13   38.01    3.05
   1   6  13   38.66    3.42
  -1  -6 -13   45.30    4.43
  -1   6  13   40.55    3.27
   1   6 -13   42.66    4.00
  -1  -6  13   37.89    3.28
   1  -6  13   39.59    3.56
  -1   6 -13   36.10    4.11
   1   6 -13   34.28    4.22
  -1   6 -13   36.25    4.22
  -1  -6 -13   39.53    3.35
  -1  -6 -13   39.33    3.76
  -1   6 -13   39.14    4.13
   1  -6 -13   37.99    3.64
   1   6  13   40.51    3.39
   1  -6  13   40.23    3.05
   1   6  13   41.50    3.22
   1   6  13   39.58    2.93
  -1   6  13   37.64    3.00
   1  -6 -13   40.23    2.60
  -1  -6 -14  634.38   14.60
   1  -6  14  593.27   12.16
  -1  -6  14  609.84   12.69
   1   6  14  666.62   13.35
  -1   6  14  626.68   12.47
   1   6 -14  628.66   15.46
   1   6 -14  587.31   12.82
  -1  -6  14  630.14   13.05
  -1   6 -14  566.45   12.97
   1  -6  14  632.89   13.35
  -1   6 -14  623.54   15.10
  -1   6 -14  607.75   13.83
  -1  -6 -14  606.90   13.53
   1  -6 -14  640.91   13.84
   1   6  14  633.24   13.20
   1  -6 -14  600.87   13.35
  -1   6  14  645.83   13.05
  -1  -6 -14  577.36   13.09
  -1   6  14  595.07   12.21
   1   6  14  612.32   12.20
  -1   6  14  644.43   12.21
   1   6 -14  628.38   15.55
   1   6  15  269.45    6.31
   1  -6  15  279.89    6.38
  -1   6  15  269.46    5.94
  -1  -6  15  267.25    6.00
   1  -7   0    1.67    1.23
   1  -7   0    1.05    1.49
  -1  -7   0    3.24    1.71
   1   7   0    0.06    0.98
  -1   7   0    0.85    0.99
  -1  -7  -1    2.81    1.60
   1  -7   1    1.69    1.29
  -1  -7   1    0.64    1.51
   1  -7  -1    2.08    1.47
  -1   7   1    1.20    1.25
   1  -7  -1    0.03    0.93
  -1   7   1    0.90    0.93
  -1   7  -1    0.88    1.13
   1   7   1    3.09    1.16
   1   7  -1    1.11    1.23
  -1  -7  -2  770.39   17.61
   1  -7   2  729.97   16.69
   1   7   2  752.46   16.78
   1  -7  -2  744.78   17.55
  -1  -7   2  808.04   15.62
  -1   7   2  746.47   16.08
  -1  -7   2  759.52   18.21
   1   7  -2  786.10   16.83
   1   7   2  788.51   16.23
  -1   7  -2  760.48   15.96
  -1   7   2  755.95   15.65
  -1  -7   3    7.57    2.22
   1  -7  -3   11.38    2.39
  -1   7   3    8.02    1.74
   1   7   3    8.10    1.89
  -1  -7   3   12.77    1.82
  -1  -7  -3    9.63    1.96
   1  -7   3   11.65    2.03
   1   7  -3   10.55    1.96
  -1   7  -3    9.03    1.79
  -1   7   3   10.66    1.76
  -1  -7  -3    6.59    1.42
  -1   7  -4   57.45    4.30
   1  -7  -4   57.72    4.32
  -1   7   4   63.99    4.09
   1   7  -4   62.72    4.52
  -1  -7  -4   64.45    4.11
   1   7  -4   56.53    4.83
   1   7  -4   65.81    5.47
  -1   7  -4   63.02    5.18
  -1   7  -4   52.07    4.72
   1  -7  -4   61.24    5.04
   1  -7   4   59.25    3.99
  -1  -7   4   62.14    3.91
   1   7   4   56.28    4.03
  -1  -7  -4   64.57    4.39
  -1  -7   4   56.90    4.65
   1  -7  -4   61.80    4.76
   1   7   4   62.33    4.85
   1  -7  -4   60.74    4.02
  -1  -7  -4   60.48    4.58
  -1  -7  -5  506.77   14.31
   1  -7  -5  512.10   13.42
   1  -7  -5  534.57   15.36
  -1  -7  -5  518.23   15.14
   1   7   5  550.67   15.72
   1  -7  -5  522.46   15.20
   1  -7  -5  520.38   14.71
  -1  -7  -5  550.51   14.13
   1   7  -5  545.70   15.59
  -1   7   5  555.23   13.94
  -1   7  -5  532.18   14.78
  -1  -7  -5  533.01   15.29
   1  -7  -5  547.07   15.03
  -1  -7   5  524.98   13.75
   1  -7   5  560.24   14.71
   1   7  -5  554.18   16.64
   1  -7   5  561.89   15.02
   1   7   5  528.31   14.51
  -1   7  -5  541.25   16.71
   1   7  -5  562.59   16.53
  -1  -7  -5  524.44   14.43
   1   7  -5  537.06   16.79
  -1   7  -5  540.58   16.32
  -1   7  -5  511.28   16.31
   1  -7  -5  533.85   15.65
   1   7   5  528.92   14.97
  -1  -7  -5  523.77   14.97
   1   7   5  524.00   13.56
   1  -7   5  526.83   13.24
   1  -7  -5  572.81   17.12
  -1  -7   5  544.89   13.41
  -1   7   5  520.10   13.47
  -1  -7  -6    7.30    2.19
   1  -7  -6   14.26    2.75
   1   7   6   12.80    2.79
   1   7  -6   11.57    3.33
  -1   7  -6   12.44    3.05
   1   7  -6   11.20    2.23
  -1  -7  -6    9.92    2.24
   1  -7  -6    9.66    2.26
  -1  -7  -6   12.93    2.40
  -1   7   6    8.60    1.96
   1  -7  -6    7.53    2.01
  -1   7  -6   11.56    2.52
  -1  -7   6   15.55    2.44
   1  -7  -6    7.95    2.85
   1  -7   6   12.67    2.33
   1  -7  -6   11.32    2.58
   1  -7   6    9.49    2.35
  -1   7  -6    9.99    2.84
   1   7  -6   11.94    3.16
   1   7  -6    8.92    2.39
  -1  -7   6   15.51    2.53
   1   7   6   12.08    2.37
   1   7  -6   10.54    2.89
  -1   7  -6   12.58    3.12
  -1  -7  -6   11.72    2.41
   1   7  -6   10.20    2.37
   1  -7   6   10.11    2.06
   1   7   6   12.70    2.60
  -1  -7  -6    9.62    2.51
   1  -7  -6   14.26    2.98
  -1   7   6   16.10    2.77
  -1   7   6   12.01    2.01
   1   7   6   13.45    2.10
  -1  -7   6   10.11    1.93
  -1   7   7  710.05   18.82
   1  -7  -7  705.26   18.91
   1   7  -7  689.62   16.70
   1   7   7  715.32   19.21
   1  -7  -7  691.88   18.88
  -1   7  -7  731.10   19.61
  -1  -7  -7  684.31   18.03
  -1   7   7  725.54   17.70
  -1   7  -7  735.19   19.57
  -1  -7  -7  718.03   20.11
   1  -7  -7  711.29   21.87
   1  -7   7  729.77   17.86
   1   7   7  727.36   18.05
   1   7  -7  694.38   19.12
   1  -7   7  718.80   18.42
   1   7  -7  723.72   21.41
  -1  -7   7  677.09   17.38
  -1   7  -7  721.81   21.29
   1   7  -7  674.27   21.78
   1   7  -7  708.94   19.44
   1   7  -7  741.57   20.97
  -1   7  -7  721.46   19.21
  -1  -7  -7  713.46   19.13
  -1   7  -7  682.87   20.75
  -1   7  -7  676.34   20.64
   1  -7   7  688.02   17.79
   1   7   7  701.05   18.22
  -1   7   7  712.87   18.00
   1  -7   7  737.96   17.55
   1  -7  -7  708.64   19.66
  -1  -7  -7  698.26   18.96
  -1  -7   7  727.47   17.08
   1   7   7  699.49   16.61
  -1   7   7  707.62   16.88
   1   7  -8  239.14    8.94
  -1   7   8  241.18   10.26
   1   7   8  242.30   10.59
  -1   7  -8  255.00   11.36
  -1  -7  -8  227.07    9.96
   1  -7  -8  237.86   10.61
   1  -7  -8  237.66   12.15
   1  -7   8  225.11    9.27
  -1  -7  -8  240.34   11.25
  -1   7   8  238.69    9.51
   1   7   8  241.54   10.24
   1   7   8  251.51    9.83
   1   7  -8  255.43   11.25
   1  -7   8  246.01   10.12
  -1  -7   8  243.53    9.58
  -1   7  -8  232.74   11.84
   1   7  -8  248.76   12.41
  -1   7  -8  249.19   10.90
   1   7  -8  239.44   10.98
   1   7  -8  243.15   12.60
  -1  -7  -8  261.06   10.95
   1   7  -8  241.09   11.90
  -1   7  -8  224.18   11.44
  -1   7  -8  242.52   12.05
   1  -7   8  252.77    9.89
   1   7   8  240.24    9.73
  -1  -7  -8  227.81   10.31
   1  -7  -8  253.77   11.21
  -1   7   8  247.54    9.59
  -1  -7   8  256.39   10.46
   1   7   8  252.05    8.97
   1  -7  -8  248.04    8.89
  -1   7   8  245.70    9.08
  -1  -7   8  256.36    9.37
   1  -7   9    9.36    2.55
  -1  -7  -9    7.64    3.29
   1  -7  -9   10.45    3.52
  -1  -7   9    5.65    1.87
   1   7  -9    7.74    2.88
   1   7   9    8.12    2.27
   1   7  -9    9.10    3.11
   1   7   9    9.34    2.59
  -1   7   9   10.83    2.49
   1  -7   9    7.16    2.40
  -1   7  -9    7.55    2.78
  -1  -7  -9   13.02    2.83
  -1   7  -9    5.87    2.46
   1  -7  -9   11.89    2.17
   1   7  -9    9.17    2.89
  -1   7  -9   10.28    3.67
   1   7  -9    9.38    3.21
   1  -7   9   11.77    2.47
   1  -7  -9    8.64    2.99
  -1  -7  -9    5.11    2.42
   1   7   9   10.10    2.67
   1   7   9    7.86    2.66
   1   7  -9    8.58    2.13
  -1   7   9   13.96    2.86
   1   7  -9   13.07    3.29
  -1   7  -9   12.46    3.03
  -1  -7 -10    9.93    3.22
   1  -7  10    4.00    1.92
   1  -7 -10    1.95    2.52
  -1   7  10   -0.55    1.53
   1  -7  10    2.02    2.00
  -1   7 -10    5.11    2.37
  -1   7 -10    1.10    2.19
   1   7 -10    2.10    2.39
  -1   7  10    3.42    1.91
  -1  -7  10    1.72    1.76
   1   7  10    1.62    2.00
  -1  -7 -10    0.52    1.86
   1   7 -10    3.05    2.52
  -1   7 -10    3.73    2.22
   1  -7 -10    2.96    1.42
  -1   7 -10    0.68    2.63
   1  -7  10    4.65    1.77
   1   7  10    1.94    2.01
   1  -7 -10    5.51    2.42
  -1  -7 -10    5.85    2.32
   1   7 -10    2.09    1.47
  -1   7  10    2.39    1.82
   1   7  10    1.03    1.73
   1   7  11   49.71    4.08
  -1   7  11   49.66    3.93
   1   7 -11   53.93    5.57
   1  -7  11   54.73    4.26
   1   7  11   52.96    4.60
  -1  -7  11   54.87    4.33
  -1  -7 -11   46.87    5.13
   1  -7 -11   60.68    5.95
   1   7  11   57.47    4.51
  -1   7 -11   47.34    4.96
   1   7 -11   57.69    5.57
   1  -7  11   56.95    4.70
  -1  -7  11   53.93    4.34
  -1   7  11   55.71    4.32
  -1   7 -11   52.70    5.26
   1  -7 -11   53.38    5.11
  -1   7 -11   55.63    5.86
   1   7 -11   43.42    5.24
  -1  -7 -11   59.23    4.97
   1  -7  11   56.01    4.25
   1   7  11   53.79    4.26
   1  -7 -11   53.26    3.39
   1   7 -12   25.76    3.81
  -1  -7  12   25.31    2.92
  -1   7  12   22.97    2.95
   1   7  12   29.40    3.28
   1  -7 -12   22.44    3.62
  -1  -7 -12   20.38    3.45
   1  -7  12   28.37    2.88
   1   7 -12   26.89    3.96
   1   7 -12   26.69    3.94
  -1   7 -12   29.34    3.80
  -1  -7  12   27.54    2.94
  -1   7  12   31.65    2.91
   1  -7  12   24.24    3.04
  -1   7 -12   24.13    3.80
  -1  -7 -12   32.19    3.52
  -1  -7 -12   26.18    3.08
  -1   7 -12   23.42    3.41
   1  -7 -12   26.08    3.50
   1   7  12   29.11    3.07
   1  -7  12   23.93    2.55
   1   7  12   27.92    2.47
   1   7  12   26.92    2.91
   1  -7 -12   29.15    2.75
  -1   7  12   28.53    2.94
   1   7  12   27.78    2.68
  -1   7  13   13.28    1.93
   1   7  13   14.91    2.11
   1  -7  13   12.74    1.75
  -1  -7  13   12.50    1.96
  -1  -7 -13   14.29    2.53
   1  -7 -13   13.70    2.49
   1  -7  13   11.92    2.06
   1   7 -13   14.46    2.66
  -1  -7  13   10.55    1.73
   1   7 -13   11.68    2.31
  -1   7 -13   13.43    2.45
  -1  -7 -13   15.66    2.03
   1  -7 -13   12.12    2.23
  -1   7 -13   11.29    2.32
   1   7  13   14.07    2.00
  -1   7  13   11.98    1.95
  -1   7  13   12.70    1.77
   1   7  13   11.83    1.82
   1   7  13   12.84    1.57
  -1   7 -13   14.59    2.50
   1   7 -13   14.14    2.77
  -1   7 -14   92.95    4.18
   1   7  14   87.74    3.61
  -1   7  14   94.75    3.69
  -1   7  14   90.25    3.29
   1   7  14   83.86    3.00
  -1  -7  14   87.97    3.53
  -1   7  14   87.81    3.21
  -1   7 -14   85.71    4.19
   1   7 -14   90.80    4.42
  -1   7  14   90.01    3.39
   1  -7  14   83.89    3.24
  -1  -7  14   85.39    3.45
   1   7  14   93.37    3.74
  -1  -7 -14   92.34    4.26
  -1  -8   0    0.76    1.54
  -1   8   0    0.58    1.42
   1   8   0   -1.36    1.88
  -1   8   0    1.05    1.04
   1   8   0    0.84    1.25
  -1   8  -1  314.73    9.27
  -1   8   1  304.92    8.93
   1   8  -1  307.99    9.70
   1   8   1  318.21   11.09
  -1   8   1  317.54   10.88
   1   8  -1  294.01   10.88
   1   8   1  265.70    9.87
  -1   8  -1  291.74   10.76
  -1   8   1  286.61   10.02
  -1  -8  -1  298.24    9.93
  -1  -8   1  312.80    9.87
   1  -8   1  294.78   10.21
  -1  -8   1  296.30   10.83
  -1  -8  -1  309.32   10.84
   1  -8  -1  296.11   10.52
   1  -8  -1  304.22   10.33
  -1  -8  -1  306.19   10.57
  -1  -8  -2  456.17   13.48
   1  -8  -2  438.99   13.13
   1   8  -2  427.82   12.23
  -1   8   2  438.21   11.43
  -1   8  -2  442.59   12.03
  -1  -8  -2  470.20   13.06
  -1  -8  -2  453.28   13.39
   1  -8   2  449.08   13.04
   1   8  -2  443.18   14.28
   1  -8  -2  453.43   13.62
  -1   8   2  481.86   13.67
  -1   8  -2  447.29   13.88
   1  -8  -2  442.05   13.21
   1   8   2  461.55   13.80
   1   8   2  475.59   13.49
  -1   8  -2  447.43   14.21
   1   8  -2  464.30   14.37
  -1   8  -2  442.74   14.08
  -1   8  -2  431.52   13.31
   1   8  -2  473.51   14.57
   1  -8   2  462.03   12.96
  -1  -8   2  478.89   12.63
   1   8   2  446.06   13.72
   1  -8  -2  455.51   13.70
   1  -8   2  474.15   13.30
  -1  -8   2  460.84   12.94
  -1  -8  -2  433.09   12.97
   1  -8  -2  431.09   13.51
  -1  -8  -2  475.88   13.62
   1  -8   2  440.32   12.83
  -1   8   2  421.40   12.03
  -1  -8   2  450.31   13.88
   1  -8  -3  269.08   10.18
  -1  -8  -3  257.38    9.46
  -1  -8  -3  259.17   10.03
   1  -8  -3  252.04   10.20
  -1   8  -3  270.98    9.39
  -1   8   3  275.57    8.75
  -1   8  -3  259.33   10.56
  -1   8   3  273.20    9.96
  -1  -8  -3  258.20    9.74
   1  -8  -3  276.24   10.42
  -1  -8  -3  286.40   10.40
   1  -8   3  264.74    9.72
  -1  -8   3  261.04    9.08
   1  -8  -3  254.26    9.84
   1   8   3  270.10   10.12
   1   8  -3  262.39   11.08
   1   8   3  259.55    9.80
  -1   8  -3  280.59   11.21
   1   8  -3  276.44   11.05
   1   8  -3  273.49   11.05
  -1   8  -3  259.99   10.75
  -1   8  -3  246.84   10.19
   1   8  -3  262.37   10.61
   1  -8   3  280.28    9.61
  -1  -8   3  255.35    9.43
   1  -8   3  268.85    9.74
   1   8   3  275.73   10.56
   1  -8  -3  255.41   10.28
  -1  -8  -3  260.50    9.94
  -1  -8   3  272.28   10.65
   1  -8  -3  284.00   10.92
   1  -8   3  258.65    9.35
  -1   8   3  260.03    9.12
  -1  -8  -3  282.64   10.09
   1   8   3  276.83    9.75
   1  -8  -4 2090.73   40.01
  -1  -8  -4 2053.21   38.29
   1  -8  -4 2094.29   36.86
  -1  -8  -4 2236.77   40.21
   1  -8  -4 2173.63   40.03
   1   8   4 2231.69   40.64
  -1   8  -4 2238.68   39.08
  -1   8   4 2297.65   37.22
   1   8  -4 2209.36   42.62
  -1   8  -4 2273.37   41.14
   1  -8  -4 2302.85   40.24
  -1   8   4 2216.79   38.89
   1   8   4 2170.50   39.18
  -1  -8  -4 2193.00   39.86
   1  -8   4 2229.98   39.19
  -1  -8   4 2237.22   38.08
   1  -8  -4 2082.17   39.18
  -1   8  -4 2136.32   42.02
   1   8  -4 2301.72   42.46
   1   8   4 2238.81   39.50
   1   8  -4 2236.17   41.66
   1   8  -4 2221.73   42.12
  -1   8  -4 2208.57   42.01
  -1   8  -4 2170.58   41.02
   1  -8   4 2244.47   38.01
  -1  -8   4 2243.89   38.94
  -1  -8  -4 2193.24   39.88
   1   8   4 2246.81   40.35
   1  -8  -4 2215.91   40.78
   1  -8   4 2213.36   39.11
   1  -8   4 2161.47   37.90
  -1   8   4 2193.10   37.94
   1   8   4 2223.62   38.50
   1  -8  -4 2213.00   41.75
   1   8   5    5.11    2.28
   1  -8  -5   -0.38    1.82
   1  -8  -5   -1.15    1.79
   1   8  -5    0.94    2.66
  -1  -8  -5   -0.56    2.04
  -1   8  -5    1.07    2.50
  -1  -8  -5    0.83    1.69
  -1   8  -5   -1.23    1.51
  -1   8   5   -0.49    1.02
  -1   8   5   -0.87    1.54
   1  -8   5    1.07    1.52
  -1  -8   5   -0.63    1.30
   1  -8  -5    0.20    1.61
   1  -8  -5    3.41    2.45
   1   8   5   -0.55    1.51
  -1   8  -5   -0.07    2.36
  -1  -8   5   -0.18    1.55
   1  -8   5   -0.08    1.59
   1   8   5   -0.86    2.02
   1   8  -5    1.19    2.12
  -1  -8  -5    0.95    1.44
  -1   8  -5    3.07    2.37
   1   8  -5    0.20    2.15
   1  -8   5    0.69    1.49
  -1   8   5    3.68    2.05
   1  -8  -5    0.42    1.93
   1  -8   5    2.13    1.61
  -1  -8  -5    0.46    1.67
   1   8   5    1.15    1.87
  -1   8   5    0.02    1.42
   1   8   5    0.61    1.21
  -1  -8   5    2.83    1.55
   1  -8  -5   -0.62    2.11
   1  -8   5   -0.20    1.02
   1  -8  -6 1016.39   23.99
   1   8   6 1040.23   24.84
   1  -8  -6 1024.59   24.48
  -1  -8  -6 1040.38   24.54
   1  -8  -6 1094.50   24.19
   1  -8   6 1028.01   22.99
   1  -8  -6 1052.85   27.13
  -1  -8   6 1014.76   22.21
   1   8  -6 1033.71   26.23
  -1  -8   6 1033.89   22.65
  -1   8  -6 1012.44   26.29
   1   8   6 1018.86   23.24
   1   8  -6 1025.60   23.28
   1  -8   6 1045.33   23.66
   1  -8  -6 1032.11   23.89
  -1   8  -6 1063.45   24.68
   1   8  -6 1002.18   23.23
  -1   8  -6 1097.94   24.85
   1   8  -6 1026.97   26.98
  -1  -8  -6 1064.48   23.77
   1   8  -6 1034.48   26.10
  -1   8  -6 1006.72   25.82
  -1   8  -6 1030.48   26.66
  -1  -8  -6 1009.03   24.12
   1  -8   6 1015.08   22.84
   1   8   6 1044.16   24.04
  -1   8   6 1022.30   23.53
   1  -8  -6 1033.43   24.93
   1   8   6 1052.74   22.36
  -1  -8   6 1052.93   21.55
  -1   8   6 1045.03   22.37
   1   8  -7  327.21   12.05
   1   8  -7  314.92   11.78
   1   8   7  305.21   11.36
  -1  -8   7  312.36   10.98
   1   8   7  311.19   11.77
  -1   8  -7  308.11   13.64
  -1   8   7  285.55   10.96
   1  -8   7  308.51   11.56
   1   8  -7  309.43   13.67
  -1  -8  -7  303.53   12.56
   1  -8   7  324.61   11.34
   1  -8  -7  319.43   14.02
  -1  -8   7  308.54   10.73
  -1  -8  -7  340.91   12.24
   1   8  -7  324.70   13.58
  -1   8  -7  320.12   13.60
  -1   8  -7  301.38   13.48
   1   8  -7  292.98   13.94
   1  -8  -7  310.88   12.56
  -1   8   7  310.49   11.36
  -1  -8  -7  312.86   12.05
   1   8   7  320.25   11.84
   1   8   7  307.88   12.28
  -1   8   7  305.73   12.00
   1  -8  -7  321.03   12.16
   1   8  -8   17.19    3.16
  -1   8   8   15.20    2.92
  -1   8  -8   14.73    3.73
   1   8   8   16.05    2.97
   1   8  -8   12.24    2.86
   1  -8   8   12.02    2.85
  -1   8  -8   15.73    2.77
  -1  -8   8   13.38    2.40
   1   8  -8   12.27    3.46
   1   8   8   16.94    3.34
   1  -8   8   16.38    2.88
  -1  -8   8   16.90    2.77
   1  -8  -8   18.97    3.80
  -1  -8  -8   14.14    3.65
  -1   8  -8   14.42    3.83
  -1   8  -8   14.97    2.68
   1   8  -8   13.59    3.79
  -1  -8  -8   19.64    3.26
  -1  -8  -8   13.66    3.06
   1   8   8   15.75    2.80
   1  -8  -8   13.40    3.22
  -1   8   8   22.71    3.15
   1   8   8   14.59    2.80
  -1   8   8   16.43    3.12
   1   8   8   16.09    3.38
   1   8  -8   18.08    4.25
  -1   8  -8   14.40    3.59
   1   8  -9  530.26   16.52
  -1  -8   9  504.62   14.43
   1  -8   9  555.10   15.06
  -1  -8  -9  528.28   17.20
   1  -8  -9  519.60   17.97
  -1   8  -9  540.91   17.87
   1   8   9  543.65   14.99
   1  -8   9  532.97   15.51
  -1   8   9  513.30   14.47
   1   8  -9  516.82   16.29
  -1   8  -9  564.35   16.34
  -1  -8   9  533.76   14.78
   1   8  -9  538.49   18.31
   1   8   9  527.88   15.54
  -1   8  -9  542.75   16.25
  -1   8  -9  556.41   17.34
  -1  -8  -9  562.81   16.35
  -1   8  -9  539.86   18.43
   1   8  -9  503.52   17.40
   1   8  -9  564.46   18.63
  -1  -8  -9  532.72   16.08
  -1   8   9  546.67   14.49
   1   8   9  521.70   14.42
   1  -8  -9  501.91   16.53
   1   8   9  533.35   15.96
  -1   8   9  523.23   15.39
   1   8 -10  606.55   17.71
   1   8  10  637.75   16.85
   1  -8 -10  649.17   19.38
  -1  -8  10  635.02   15.90
   1  -8  10  675.87   16.23
  -1  -8 -10  638.67   18.47
  -1   8  10  622.48   16.48
  -1   8  10  609.72   15.27
  -1  -8  10  631.64   15.89
   1   8  10  628.75   16.53
  -1   8 -10  625.71   18.15
   1  -8  10  653.47   16.87
  -1   8 -10  650.63   17.54
   1   8 -10  627.00   17.82
   1   8 -10  643.70   17.59
   1   8 -10  604.32   19.21
  -1  -8 -10  673.19   17.37
  -1   8 -10  648.99   17.68
  -1   8 -10  635.62   19.79
   1  -8  10  636.26   13.76
   1  -8 -10  628.97   17.92
   1   8  10  669.83   16.01
  -1  -8 -10  626.10   17.12
  -1   8  10  630.59   16.26
   1   8  10  601.45   16.41
   1   8 -11   -0.42    2.01
   1  -8 -11    0.82    2.10
  -1  -8  11   -0.21    1.48
  -1  -8 -11    0.13    2.20
   1  -8  11   -0.18    1.46
   1   8  11   -0.47    1.66
   1  -8  11    0.04    1.60
   1   8 -11    1.55    2.50
   1   8 -11    4.98    2.14
  -1   8  11    1.15    1.61
  -1   8  11    1.06    1.29
  -1  -8  11    1.40    1.43
  -1   8 -11    1.17    1.66
   1   8  11   -0.44    1.62
  -1   8 -11   -0.40    2.28
   1  -8 -11    1.73    1.95
   1   8  11    3.26    1.48
   1   8  11    1.04    1.01
  -1   8  11    1.15    1.65
   1   8  11   -0.97    1.70
   1  -8  11   -0.23    1.22
  -1   8  11    2.68    1.38
   1   8  11   -0.74    1.36
  -1  -8  12 1173.83   21.33
   1  -8  12 1152.01   21.10
   1  -8 -12 1137.34   23.74
   1   8  12 1174.34   22.01
  -1   8  12 1163.40   21.95
  -1  -8 -12 1138.98   23.64
   1  -8  12 1193.16   22.17
   1   8 -12 1112.82   24.52
  -1   8 -12 1194.19   22.98
  -1   8  12 1185.05   21.19
  -1  -8  12 1185.09   21.37
  -1  -8 -12 1159.82   22.17
  -1   8 -12 1174.22   24.86
   1  -8 -12 1153.00   23.13
   1   8  12 1113.94   21.06
   1  -8 -12 1166.78   20.28
  -1   8  12 1133.69   20.96
   1  -8  12 1063.30   20.34
   1   8  12 1109.17   19.15
   1   8  12 1175.32   21.33
  -1   8 -12 1179.34   23.26
   1   8 -12 1193.92   23.81
  -1   8  13    0.37    0.87
   1  -8  13    0.94    0.85
  -1  -8  13    0.97    0.95
  -1  -8 -13    1.21    1.24
   1  -8 -13    0.49    1.07
   1   8  13    0.03    0.96
   1   8 -13   -0.31    1.05
  -1   8 -13   -0.39    1.19
  -1   8 -13    1.12    0.88
   1  -8 -13   -0.61    1.04
  -1  -8 -13    0.60    0.79
  -1   8  13    0.81    0.91
  -1  -8  13    0.97    0.53
   1   8  13    0.22    0.80
  -1   8  13    1.42    0.70
  -1   8  13    0.12    0.83
  -1  -8  13    0.70    0.92
   1  -8  13    1.49    0.74
  -1   8 -13    1.93    0.91
   1   8 -13    1.10    1.17
   1  -9   0   -0.88    1.65
  -1   9   0    0.72    1.85
   1   9   0   -1.47    1.77
  -1  -9   0    0.58    1.61
   1   9   0    0.51    2.14
  -1   9   0    1.38    1.89
  -1  -9   0    1.01    1.14
   1  -9   0   -0.34    1.59
   1  -9   0   -0.36    1.52
  -1  -9   0   -1.41    1.63
   1   9   0   -1.73    1.54
  -1   9   0    0.37    1.38
   1   9   0    0.16    1.57
  -1  -9   0   -0.11    1.55
  -1  -9   0   -1.90    1.55
   1   9   0    0.50    1.68
   1  -9   0    0.46    1.47
   1  -9   0    1.28    1.58
  -1  -9   0    1.55    1.43
   1  -9  -1  290.37   10.56
  -1  -9  -1  288.04   10.88
  -1   9  -1  292.45    9.60
  -1  -9   1  282.97    9.81
   1  -9   1  300.79   10.82
   1  -9   1  285.53   10.75
  -1   9   1  300.30   11.32
  -1   9  -1  310.68   11.72
  -1  -9  -1  279.32    9.72
  -1  -9  -1  288.22   10.60
   1   9  -1  279.99   11.54
   1  -9  -1  285.60   10.90
   1  -9  -1  287.50   10.70
   1   9   1  284.59   11.36
  -1  -9  -1  310.98   10.47
  -1   9  -1  291.05   11.27
   1   9   1  284.17   10.64
   1   9  -1  301.62   11.57
   1   9   1  286.44   10.71
   1  -9  -1  270.40   10.15
   1   9   1  296.14   10.77
   1   9  -1  275.32   11.03
  -1   9  -1  288.14   11.29
  -1   9   1  279.13   10.38
  -1  -9  -1  282.44   10.32
  -1  -9   1  289.52   10.19
   1  -9   1  300.77   10.86
   1   9   1  286.05   11.24
   1   9  -1  317.15   11.58
  -1  -9   1  295.79   10.64
   1  -9   1  294.08   10.81
  -1  -9  -1  274.99   10.47
   1  -9  -1  297.46   11.17
  -1  -9   1  288.72   11.19
   1  -9   1  297.78   10.98
  -1  -9  -1  300.63   11.20
   1  -9  -1  297.93   11.24
  -1  -9  -2  486.12   14.81
   1  -9  -2  485.21   14.56
   1   9   2  486.84   15.10
   1  -9  -2  464.50   14.80
  -1   9  -2  494.56   13.56
   1   9  -2  499.54   15.95
   1  -9  -2  463.83   14.43
  -1   9   2  481.26   14.71
  -1  -9  -2  519.29   14.46
   1   9   2  485.65   14.96
  -1  -9   2  473.77   13.36
   1  -9   2  490.65   14.50
   1  -9  -2  474.49   14.57
  -1   9  -2  484.18   15.33
   1   9   2  493.97   14.63
   1   9  -2  483.86   15.52
  -1   9  -2  483.05   15.56
  -1   9  -2  492.96   14.62
  -1   9  -2  472.88   15.48
   1   9  -2  474.81   15.50
   1  -9   2  492.38   14.21
  -1  -9   2  511.86   13.91
  -1  -9  -2  494.71   14.78
   1  -9  -2  505.35   15.23
  -1  -9   2  509.24   14.43
   1   9   2  492.62   15.17
   1  -9   2  504.77   14.65
  -1  -9  -2  516.16   14.99
   1  -9  -2  505.83   15.51
   1  -9   2  503.00   14.59
  -1  -9   2  502.89   15.47
  -1  -9  -3  921.64   20.73
   1  -9  -3  871.63   21.73
   1  -9  -3  912.53   21.68
  -1  -9  -3  900.81   21.85
   1   9   3  924.53   22.30
  -1   9  -3  932.26   20.98
  -1   9  -3  885.88   22.55
   1  -9   3  906.22   21.18
   1  -9  -3  919.47   21.88
  -1  -9  -3  867.55   21.04
   1  -9  -3  888.20   21.41
  -1   9   3  913.24   21.51
  -1  -9   3  895.89   20.21
   1   9  -3  900.00   23.33
   1   9   3  898.33   21.69
   1   9  -3  879.72   21.04
   1   9   3  903.18   21.44
  -1   9  -3  901.51   23.19
   1   9  -3  907.81   23.17
  -1   9  -3  892.18   23.26
  -1   9  -3  913.86   22.10
   1   9  -3  880.00   23.10
  -1  -9   3  928.82   20.36
   1  -9   3  919.63   20.72
   1  -9   3  906.97   21.20
   1  -9  -3  931.77   22.55
  -1  -9  -3  889.09   21.58
  -1   9   3  914.79   22.27
  -1  -9   3  921.18   21.08
   1   9   3  905.23   22.26
   1  -9  -3  938.91   23.13
   1  -9   3  907.57   21.06
  -1   9   3  900.07   20.67
  -1  -9  -4    2.38    1.94
   1  -9  -4    1.62    1.60
   1   9  -4    2.37    2.82
   1  -9  -4    2.46    2.00
  -1  -9  -4    1.00    1.40
   1   9   4    1.51    2.45
  -1   9  -4    9.20    3.03
  -1   9  -4   -1.39    1.64
   1   9   4    1.70    1.94
  -1   9   4    1.58    1.72
  -1  -9  -4    2.16    1.84
   1  -9  -4    0.09    1.63
  -1  -9   4    0.15    1.44
   1   9  -4    0.73    1.88
   1  -9  -4    3.03    2.27
  -1   9  -4    1.22    1.72
   1  -9   4   -0.49    1.87
   1  -9  -4    1.22    1.98
  -1   9  -4   -1.30    2.06
   1   9   4    2.20    2.11
   1   9  -4    1.28    1.99
  -1   9  -4    1.61    1.76
   1  -9   4    0.30    1.58
  -1  -9   4    1.47    1.51
  -1   9   4    2.37    2.23
  -1  -9  -4    0.31    1.81
  -1  -9   4    0.75    1.78
   1  -9  -4    2.84    2.01
   1  -9   4    1.74    1.69
   1   9   4    6.36    2.60
  -1   9   4    2.06    1.54
  -1  -9  -4    2.58    1.43
  -1  -9   4    3.98    1.70
   1  -9   4    3.25    1.76
   1  -9  -4    0.94    1.14
  -1   9   5   19.42    3.04
   1   9   5   19.65    3.08
   1  -9   5   20.85    3.36
  -1  -9   5   18.40    2.78
   1  -9  -5   17.39    3.13
   1  -9  -5   16.66    3.37
   1   9  -5   24.40    4.09
  -1   9  -5   18.43    3.92
   1   9   5   22.24    3.52
  -1   9  -5   20.62    3.63
  -1  -9   5   20.40    2.95
   1  -9   5   21.06    3.23
   1   9   5   20.84    2.61
   1  -9  -5   27.59    3.94
  -1  -9  -5   18.16    3.13
  -1  -9   5   19.23    2.95
   1   9   5   20.84    3.52
  -1   9   5   23.57    3.81
   1  -9  -5   18.78    3.15
  -1  -9  -5   19.57    2.86
  -1  -9  -5   21.29    3.54
   1   9   5   15.75    3.48
   1   9  -5   19.15    3.89
   1  -9  -5   24.52    3.55
  -1   9  -5   17.08    3.94
  -1  -9   6    4.56    1.87
   1  -9  -6    4.72    2.53
  -1   9   6    2.67    1.53
   1  -9   6    3.92    1.91
  -1   9   6    3.63    2.15
   1   9   6    2.91    2.12
   1   9   6    5.01    2.29
   1   9  -6    1.56    2.66
  -1   9  -6   13.28    3.81
   1   9  -6    2.31    2.53
  -1   9  -6    7.04    2.88
   1  -9   6    1.67    1.42
  -1   9   6    1.78    2.04
  -1  -9  -6    2.66    1.96
   1  -9   6    2.35    1.75
   1   9   6    6.71    2.04
   1  -9  -6    2.27    2.24
  -1  -9   6    2.00    1.96
   1   9   6    3.83    2.48
  -1   9   6    2.45    2.55
   1  -9  -6    3.00    2.08
  -1   9  -6    5.02    3.16
   1   9  -6    3.82    3.05
  -1  -9  -6    2.72    2.23
   1   9   6    6.88    3.04
  -1  -9   7   42.85    3.96
   1  -9   7   41.25    4.16
  -1  -9  -7   39.93    4.68
   1  -9  -7   41.37    5.08
   1   9  -7   42.34    5.36
   1   9   7   43.44    4.43
   1   9   7   39.72    4.40
  -1   9  -7   41.72    5.37
  -1   9   7   39.36    4.29
   1   9  -7   45.32    5.28
   1   9  -7   56.10    6.20
  -1   9  -7   53.01    5.53
   1  -9   7   55.11    3.96
  -1  -9   7   41.56    4.12
   1   9   7   41.44    3.72
  -1   9   7   44.88    4.47
  -1  -9  -7   46.87    4.75
   1   9   7   45.41    4.46
   1  -9   7   40.72    3.98
   1  -9  -7   48.14    5.12
   1   9   7   43.29    4.81
  -1   9  -7   33.83    4.98
   1  -9  -7   44.82    4.71
  -1   9   7   37.46    4.34
   1   9  -8   39.00    3.79
  -1  -9   8   41.01    3.92
   1  -9   8   40.90    3.99
  -1  -9  -8   43.20    4.81
   1  -9  -8   54.96    5.59
   1   9   8   48.22    4.56
  -1   9  -8   54.47    5.87
   1   9  -8   45.01    5.49
  -1   9   8   43.27    4.27
   1   9   8   42.72    4.27
  -1   9  -8   54.49    5.82
   1   9  -8   47.42    5.58
  -1   9  -8   48.27    5.29
   1  -9   8   49.35    3.59
   1   9   8   42.69    4.14
  -1  -9  -8   42.78    4.52
   1  -9  -8   46.62    4.89
  -1  -9   8   46.33    4.22
  -1   9   8   47.09    4.17
   1   9   8   54.67    4.22
   1  -9   8   45.18    4.05
  -1   9   8   44.96    4.61
   1   9   8   47.83    4.88
   1   9  -9  102.64    6.10
  -1  -9  -9  110.06    7.17
   1  -9   9  114.28    6.19
  -1  -9   9   95.11    5.47
   1  -9  -9  109.55    7.20
  -1   9   9   90.92    5.50
  -1   9   9  106.75    6.34
   1   9  -9  121.76    7.89
   1   9   9  113.04    6.54
  -1   9  -9   96.94    6.89
   1   9  -9  112.61    7.56
  -1   9  -9  107.92    6.89
  -1   9  -9  118.56    8.08
   1   9  -9  104.55    7.11
   1  -9   9  104.04    4.83
   1  -9   9  103.34    5.71
  -1   9   9  101.19    5.49
   1   9   9  111.17    5.72
  -1  -9  -9   99.83    6.22
   1  -9  -9  106.71    6.90
  -1  -9   9  107.36    6.07
  -1   9   9  115.36    6.48
   1   9   9  106.49    6.43
   1   9 -10  103.01    5.80
  -1  -9  10   99.97    5.32
  -1  -9 -10   88.32    6.08
   1   9  10   98.20    5.52
   1  -9  10   97.89    5.30
   1  -9 -10  101.30    6.48
   1   9 -10  100.66    6.96
  -1   9 -10  101.23    6.23
   1   9  10  105.23    5.69
  -1   9  10   99.45    5.59
  -1   9  10  103.41    5.19
  -1   9 -10  105.02    7.07
  -1   9 -10   97.71    5.58
   1   9 -10  104.94    6.02
   1   9  10  101.80    5.17
  -1  -9 -10  104.63    5.93
  -1  -9  10  103.27    5.50
   1  -9  10   99.42    5.13
  -1   9  10   98.36    5.19
   1  -9 -10   97.00    6.09
  -1   9  10   95.94    5.42
   1   9  10  108.70    5.80
   1   9 -11   10.69    1.99
  -1   9 -11    9.43    1.83
   1   9  11   11.34    2.09
  -1  -9  11    7.80    1.73
   1  -9  11    6.91    1.64
   1  -9 -11    6.92    1.94
  -1   9  11    6.46    1.78
  -1  -9 -11    9.81    2.39
  -1   9  11    4.51    1.52
   1   9 -11   11.16    2.68
   1   9  11    8.43    1.89
  -1  -9 -11    6.37    1.84
   1  -9 -11    7.32    2.16
  -1   9 -11    4.94    2.10
  -1  -9  11    9.13    1.46
   1   9  11    8.03    1.55
   1   9  11    7.52    1.70
   1  -9  11    8.34    1.53
  -1  -9  11    9.20    1.85
  -1   9  11    9.45    1.84
   1   9  11    9.69    1.81
  -1   9  11    6.60    1.48
  -1   9  12   66.12    3.48
  -1  -9  12   70.27    3.38
  -1  -9 -12   64.84    3.95
   1  -9 -12   64.32    3.72
   1   9  12   65.37    3.45
   1  -9  12   71.71    3.43
  -1   9  12   66.77    3.28
  -1   9 -12   70.08    4.28
   1   9 -12   69.27    4.33
  -1  -9 -12   72.80    3.65
   1  -9 -12   65.72    3.83
   1   9  12   64.08    3.09
  -1   9  12   64.13    3.27
  -1  -9  12   63.76    2.73
   1   9  12   65.30    3.24
  -1   9  12   56.76    2.38
   1  -9  12   60.25    2.90
  -1   9  12   63.29    3.20
  -1  -9  12   68.05    3.40
   1   9 -12   66.90    3.49
   1  10   0   -0.14    2.39
  -1  10   0    0.01    2.42
  -1 -10   0   -1.88    1.91
   1 -10   0   -0.83    1.85
  -1 -10   0   -0.16    1.47
   1 -10   0    1.77    1.69
  -1  10   0   -0.84    1.58
   1  10   0   -0.40    2.01
   1  10   0   -3.60    2.02
  -1  10   0   -0.11    1.54
  -1 -10   0    0.36    2.03
   1  10   0    0.86    1.93
  -1  10   0    4.23    2.17
  -1 -10   0   -0.72    2.00
   1 -10   0   -0.96    2.46
   1 -10   0   -1.48    1.92
   1  10   0    1.15    2.19
   1  10   0    2.32    1.97
  -1  10   0    0.35    2.19
  -1 -10   0    0.13    1.94
   1  10   1 1467.53   31.24
  -1 -10   1 1453.83   28.36
  -1  10  -1 1457.13   31.40
   1 -10  -1 1453.70   29.83
   1 -10  -1 1453.47   29.79
  -1 -10  -1 1439.14   28.18
  -1 -10  -1 1506.67   29.09
  -1 -10   1 1527.67   28.28
   1  10  -1 1482.09   31.92
   1 -10   1 1476.93   29.88
   1 -10   1 1476.75   29.45
  -1  10   1 1441.82   30.86
  -1  10   1 1419.98   29.36
   1  10  -1 1425.03   30.71
  -1  10  -1 1464.43   30.66
   1  10   1 1479.29   29.78
   1  10  -1 1436.52   30.74
  -1  10  -1 1436.53   30.89
  -1  10   1 1471.62   29.45
   1  10   1 1458.57   29.55
  -1 -10   1 1429.64   29.02
   1 -10  -1 1447.03   30.44
  -1 -10  -1 1419.73   29.84
   1  10  -1 1442.33   30.44
   1 -10   1 1481.76   30.26
   1  10   1 1436.78   30.62
  -1  10  -1 1446.00   30.54
  -1  10   1 1449.39   30.67
  -1 -10   1 1453.86   29.66
   1  10   1 1453.61   30.08
  -1 -10   1 1452.51   30.05
   1 -10   1 1479.63   29.63
   1 -10  -1 1443.30   29.51
  -1 -10  -1 1464.22   30.28
   1 -10  -1 1487.43   30.42
  -1 -10   2  107.51    6.05
  -1  10   2   94.03    6.63
   1 -10  -2   90.22    6.20
   1 -10  -2  100.61    6.44
   1 -10   2   98.31    6.38
  -1 -10   2  111.84    5.81
  -1  10  -2   97.97    7.09
   1  10  -2   97.63    7.23
  -1 -10  -2  106.57    6.39
   1  10   2   93.34    6.74
  -1  10  -2   96.38    6.82
   1  10   2  101.67    6.44
  -1  10   2   97.38    6.34
   1  10  -2   85.37    6.56
  -1  10  -2   96.52    6.99
   1  10  -2  103.80    7.12
  -1 -10   2  101.20    6.15
   1 -10   2   97.85    6.13
   1 -10   2  100.97    6.46
   1 -10  -2   92.69    6.62
   1  10   2   98.93    6.87
  -1 -10   2   96.44    6.16
  -1  10  -2  104.44    6.59
  -1 -10  -2   91.09    6.26
  -1  10   2   98.10    6.76
  -1 -10  -2   91.22    6.42
   1 -10  -2  100.65    6.33
   1  10   2  105.12    6.77
   1 -10  -2   96.99    6.37
  -1 -10  -3 1091.64   24.47
  -1 -10   3 1105.69   23.39
   1 -10  -3 1143.50   25.29
   1 -10  -3 1122.90   24.85
   1 -10   3 1089.93   24.56
  -1  10  -3 1103.08   26.21
  -1  10   3 1102.95   25.07
   1  10   3 1086.79   25.21
   1  10   3 1068.42   23.60
  -1  10  -3 1079.27   26.40
   1  10   3 1127.92   24.85
  -1  10   3 1076.64   24.46
   1  10  -3 1138.73   26.93
   1  10  -3 1085.15   26.64
  -1  10  -3 1096.08   26.91
   1 -10   3 1113.64   23.93
  -1 -10   3 1087.12   23.69
  -1 -10  -3 1077.23   25.03
  -1 -10   3 1082.50   24.25
   1 -10  -3 1107.62   25.90
   1 -10   3 1096.41   24.58
   1  10   3 1082.69   25.43
  -1  10   3 1087.13   25.40
   1 -10  -3 1154.67   25.24
  -1 -10  -3 1074.00   25.21
   1 -10  -3 1112.74   25.18
   1  10   3 1081.52   25.29
   1 -10   4  216.74    9.53
  -1  10  -4  233.98   10.40
   1 -10  -4  216.31    9.77
  -1 -10   4  217.76    8.83
   1  10   4  214.62    9.59
  -1  10   4  214.26    9.46
   1  10  -4  195.40   10.31
   1  10   4  212.40    9.06
  -1  10   4  208.03    9.30
  -1  10  -4  217.74   10.81
   1  10  -4  222.38    9.41
   1  10   4  230.80    9.76
  -1  10  -4  219.05   10.08
   1  10  -4  218.09   10.98
  -1  10  -4  207.00   10.76
  -1 -10   4  214.97    8.87
   1 -10   4  211.14    8.62
  -1 -10  -4  214.34    9.83
   1 -10  -4  215.91   10.15
   1 -10   4  204.31    9.13
  -1  10   4  223.32   10.16
   1  10   4  207.88    9.98
  -1 -10   4  199.41    8.97
   1 -10  -4  216.90    9.65
   1  10   4  211.82    9.99
   1 -10  -4  221.12    9.71
  -1 -10  -4  219.44    8.82
  -1 -10  -4  224.07   10.08
  -1  10   5  133.41    7.10
  -1 -10   5  140.86    6.99
   1 -10  -5  133.14    7.93
  -1  10  -5  144.06    7.70
   1 -10   5  135.79    7.30
   1  10  -5  129.64    7.36
   1  10  -5  139.12    8.82
  -1  10   5  133.07    7.58
  -1  10  -5  129.94    8.59
   1  10   5  136.28    7.59
   1  10   5  125.19    6.94
  -1  10  -5  143.01    8.31
  -1  10  -5  126.77    8.62
   1  10  -5  135.16    8.85
  -1 -10   5  140.78    7.02
   1 -10   5  137.06    6.66
   1 -10   5  128.10    7.08
  -1  10   5  130.07    7.59
  -1 -10   5  141.27    7.40
   1 -10  -5  138.36    8.19
  -1 -10  -5  135.86    7.80
   1  10   5  138.42    8.05
   1 -10  -5  133.48    7.54
   1  10   5  145.19    8.18
  -1 -10  -5  129.43    7.71
   1 -10  -5  135.60    7.54
  -1  10   5  129.21    7.86
   1 -10   6   67.91    5.20
   1 -10  -6   78.73    6.12
  -1  10   6   74.75    4.96
  -1 -10  -6   68.25    5.65
  -1 -10   6   77.59    5.11
  -1  10   6   72.28    5.57
   1  10   6   74.16    5.69
   1  10  -6   73.35    5.77
  -1  10  -6   69.38    6.60
   1  10  -6   72.87    6.69
   1  10   6   81.63    5.57
   1  10  -6   84.56    7.16
  -1  10  -6   69.13    5.94
  -1  10  -6   67.95    6.37
   1 -10   6   77.10    4.77
  -1 -10   6   78.83    5.17
   1  10   6   73.41    5.74
   1  10   6   78.48    4.63
   1 -10  -6   69.77    5.87
  -1 -10  -6   83.03    6.03
   1 -10   6   70.25    5.18
  -1  10   6   70.85    5.56
  -1 -10   6   75.10    5.25
   1 -10  -6   75.19    5.65
  -1  10   6   70.12    5.88
  -1 -10  -6   76.93    5.87
   1  10   6   74.05    5.95
   1 -10  -7  651.75   18.40
  -1 -10   7  630.99   15.83
   1 -10   7  637.08   16.58
  -1 -10  -7  621.52   17.79
   1  10   7  644.87   16.86
   1  10   7  662.49   16.95
  -1  10   7  636.27   16.67
   1  10  -7  648.86   19.69
  -1  10  -7  672.10   19.87
   1  10  -7  633.94   18.09
  -1  10  -7  632.96   18.76
   1  10  -7  581.88   19.11
  -1  10  -7  620.91   19.14
   1 -10   7  637.45   14.99
  -1 -10   7  644.05   15.63
   1 -10   7  657.01   16.38
   1  10   7  635.70   14.94
  -1 -10   7  657.25   16.54
  -1 -10  -7  631.89   17.41
  -1  10   7  634.19   16.88
   1  10   7  645.22   17.14
   1 -10  -7  663.90   18.35
  -1  10   7  606.44   17.29
   1  10   7  629.17   17.59
   1 -10  -8   24.64    3.38
   1 -10   8   20.65    2.93
  -1 -10   8   18.02    2.60
  -1 -10  -8   19.87    3.24
  -1  10  -8   24.12    3.93
   1  10  -8   21.87    3.63
   1  10   8   16.23    2.80
  -1  10   8   27.34    3.58
   1  10  -8   21.67    3.89
  -1  10   8   22.32    3.06
  -1  10  -8   20.65    3.76
  -1 -10   8   20.91    2.57
   1 -10   8   23.13    2.34
  -1 -10   8   20.30    2.93
   1 -10  -8   22.39    3.52
   1  10   8   22.79    2.51
  -1 -10  -8   15.49    2.88
  -1  10   8   20.61    2.82
   1 -10   8   19.60    2.65
  -1  10   8   21.57    3.19
   1  10   8   23.56    3.32
   1  10  -8   21.93    3.81
  -1  10  -8   23.02    3.64
   1 -10   9  604.86   14.33
  -1 -10  -9  561.16   15.49
   1  10   9  572.83   14.04
   1 -10  -9  611.18   15.80
  -1 -10   9  601.47   14.06
  -1  10  -9  581.77   16.35
   1  10  -9  577.03   16.42
  -1  10   9  584.13   14.06
   1  10   9  597.58   14.58
  -1  10   9  585.28   14.60
  -1  10  -9  610.17   17.01
   1  10  -9  559.59   15.85
  -1  10  -9  573.28   15.58
   1 -10   9  593.35   12.24
  -1 -10   9  581.56   13.18
   1  10   9  567.58   12.76
  -1  10   9  556.09   13.24
   1 -10  -9  601.85   15.82
   1  10   9  583.04   13.23
   1 -10   9  581.74   13.83
  -1 -10   9  599.08   14.32
  -1 -10  -9  587.99   15.00
  -1  10   9  590.10   13.73
   1  10   9  591.54   15.01
  -1  10   9  584.20   14.75
   1 -10 -10   46.39    3.60
   1  10 -10   43.46    3.29
   1 -10  10   43.70    3.21
  -1 -10 -10   41.70    3.64
   1  10  10   45.33    3.21
  -1 -10  10   43.95    3.17
   1  10 -10   46.74    4.10
  -1  10  10   51.30    3.59
   1  10  10   44.41    3.31
  -1  10 -10   45.05    3.63
  -1  10 -10   42.05    3.91
  -1  10 -10   40.40    3.18
   1 -10 -10   40.72    3.55
   1  10 -10   44.68    3.39
  -1 -10  10   42.19    2.72
   1  10  10   38.47    2.56
   1  10  10   41.97    2.85
  -1  10  10   42.38    2.94
   1 -10  10   43.03    2.92
  -1 -10  10   43.43    3.20
  -1  10  10   36.93    3.00
   1  10  10   40.80    3.23
  -1 -10  11  272.23    6.95
  -1 -10 -11  259.10    7.82
   1 -10  11  250.72    6.89
   1  10  11  254.48    6.91
   1 -10 -11  234.63    6.86
  -1  10  11  252.36    7.07
   1  10 -11  271.02    8.50
  -1  10  11  262.25    7.02
  -1  10 -11  250.04    8.10
   1  10  11  224.38    5.85
  -1 -10 -11  280.46    7.59
   1 -10 -11  268.31    7.81
  -1 -10  11  239.65    5.94
  -1  10  11  243.52    6.48
   1  10  11  223.70    5.78
   1 -10 -11  260.02    6.60
  -1  10  11  247.48    6.52
  -1 -10  11  258.78    6.97
   1 -10  11  241.66    6.28
   1  10  11  266.77    7.08
   1  11   0    1.97    2.53
  -1  11   0   -0.33    2.81
  -1 -11   0   -0.03    1.48
   1 -11   0   -0.53    1.63
   1 -11   0    0.81    1.57
  -1 -11   0    1.96    1.55
  -1 -11   0    1.74    2.16
  -1  11   0    1.54    2.11
   1  11   0    0.31    1.93
   1 -11   0    0.27    1.99
   1 -11   0    0.84    1.60
   1  11   0    2.08    1.85
  -1  11   0   -0.87    1.95
   1 -11   0   -0.31    1.57
  -1 -11   0    1.31    1.92
  -1  11   0    0.59    1.85
  -1  11  -1    0.86    2.60
  -1  11   1    0.58    2.31
  -1 -11   1    2.58    1.43
   1 -11  -1    0.59    1.77
  -1 -11  -1   -0.81    1.66
   1 -11   1    1.74    1.79
   1 -11  -1    1.28    1.52
  -1 -11   1   -0.43    1.24
   1  11   1   -2.10    2.90
   1 -11   1   -0.23    1.46
  -1  11   1    0.71    1.72
  -1  11  -1    0.74    1.80
   1  11   1    1.33    1.65
   1  11   1    0.36    2.33
  -1 -11   1    1.38    2.12
   1  11  -1   -1.61    1.91
   1 -11   1   -1.76    2.41
  -1  11  -1    0.07    1.79
   1 -11  -1    1.87    2.34
  -1  11   1   -0.37    2.30
  -1 -11  -1    1.90    2.14
   1  11   1   -2.02    1.89
   1 -11  -1    0.83    1.60
   1  11  -1    0.94    1.70
   1  11   1   -0.27    1.63
   1 -11  -1    2.17    1.84
  -1  11   1   -1.58    2.01
   1 -11   1   -1.14    1.55
  -1 -11  -1    2.40    2.24
   1 -11   1   -0.88    1.77
  -1  11  -1   -3.32    1.99
  -1 -11   1   -1.15    1.98
  -1 -11  -2  124.13    6.78
   1 -11  -2  122.78    6.92
  -1 -11   2  123.93    6.05
   1 -11  -2  126.33    7.01
   1 -11   2  124.06    6.96
  -1  11   2  112.96    7.23
  -1 -11   2  122.59    6.29
  -1  11  -2  124.16    7.75
  -1  11   2  131.08    7.11
  -1  11  -2  116.06    7.24
   1  11   2  127.63    7.03
   1  11  -2  123.38    7.57
  -1  11  -2  114.93    7.47
   1  11  -2  115.31    7.40
  -1 -11   2  116.39    6.68
  -1  11  -2  131.55    7.11
   1 -11   2  118.25    6.97
  -1 -11   2  118.98    6.91
  -1 -11  -2  112.49    6.91
   1  11   2  126.30    7.46
  -1  11   2  118.25    7.37
   1 -11  -2  119.23    7.37
   1  11   2  121.64    7.06
   1 -11   2  115.74    6.44
   1 -11  -2  122.95    6.87
  -1 -11   2  124.01    7.15
   1 -11   2  124.29    6.79
  -1 -11  -2  111.79    6.97
   1 -11  -2  126.47    6.94
  -1  11   3   42.34    4.47
   1 -11   3   49.43    4.59
  -1 -11   3   54.17    4.22
   1 -11  -3   49.54    4.55
  -1  11  -3   44.79    4.98
  -1  11  -3   53.51    5.32
   1  11  -3   56.92    5.34
  -1  11   3   48.38    4.57
   1  11   3   46.27    4.45
   1  11  -3   52.26    5.41
  -1  11  -3   51.50    5.46
  -1 -11   3   54.01    4.58
  -1  11   3   46.98    4.86
   1 -11   3   47.61    4.47
  -1 -11   3   53.31    4.65
   1  11   3   52.10    5.04
   1 -11  -3   54.31    5.08
  -1 -11  -3   47.10    4.63
   1 -11   3   55.86    4.44
   1 -11  -3   48.97    4.39
   1 -11  -3   53.18    4.54
  -1 -11  -3   52.43    4.89
   1  11   3   57.74    4.94
  -1 -11   4  289.17    9.81
  -1  11   4  276.81   10.48
   1 -11   4  300.95   10.77
  -1  11  -4  283.55   11.06
  -1  11   4  273.13   10.57
   1  11  -4  291.73   12.20
   1  11   4  284.24    9.79
   1  11   4  283.54   10.66
  -1  11  -4  285.20   11.98
  -1  11  -4  265.28   11.83
   1  11  -4  278.59   11.99
   1 -11   4  278.45    9.80
  -1 -11   4  284.25   10.07
  -1 -11  -4  281.60   10.98
   1  11   4  277.14   11.00
   1 -11   4  276.48   10.34
  -1 -11   4  288.02   10.51
  -1  11   4  259.91   10.79
   1 -11  -4  283.32   11.33
   1 -11  -4  266.43   10.27
   1  11   4  261.80   10.60
   1 -11  -4  273.97   10.32
  -1  11   4  285.03   11.21
  -1 -11  -4  267.03   10.76
  -1 -11   5   14.26    2.27
  -1 -11  -5   12.30    2.68
  -1  11   5   11.60    2.40
   1 -11   5   12.77    2.69
  -1  11  -5   14.63    2.57
  -1  11   5   15.03    3.12
   1  11  -5   15.51    2.45
   1  11   5   14.41    2.80
   1  11   5   15.80    2.46
   1  11  -5   16.13    3.46
   1  11  -5   17.22    2.69
  -1  11  -5   15.63    3.52
  -1 -11   5   17.43    2.74
   1 -11   5   11.20    2.02
   1 -11   5   14.63    2.59
   1 -11  -5   13.95    3.22
  -1 -11  -5   13.15    2.88
  -1 -11   5   14.28    2.72
   1  11   5   14.69    3.07
  -1  11   5   18.57    3.33
   1  11   5   15.80    3.10
   1  11  -5   12.52    3.63
  -1  11   5   15.31    3.26
  -1 -11  -5   12.58    2.82
   1 -11  -5   12.20    2.39
  -1  11  -5   15.28    3.58
  -1 -11   6   71.58    4.51
   1 -11   6   64.25    4.71
  -1 -11  -6   72.12    5.30
  -1  11  -6   77.07    5.08
   1  11   6   69.59    4.65
   1  11  -6   77.65    5.21
  -1  11   6   71.17    5.11
   1  11   6   77.32    5.30
   1  11  -6   71.93    6.13
   1  11   6   75.63    4.55
  -1  11  -6   74.42    6.11
   1  11  -6   71.55    6.03
  -1  11  -6   65.40    5.81
   1 -11   6   71.54    4.32
  -1 -11   6   72.53    4.67
   1 -11   6   68.57    4.66
  -1 -11   6   72.77    4.91
  -1  11   6   79.09    4.26
  -1  11   6   66.75    5.14
   1  11   6   76.50    5.48
   1 -11  -6   77.55    5.64
  -1 -11  -6   70.90    5.16
   1  11   6   75.36    5.46
  -1  11   6   74.44    5.57
  -1 -11   7   11.54    2.02
   1 -11   7   10.32    2.27
  -1 -11  -7    8.51    2.22
   1  11   7    8.31    1.71
  -1 -11   7    7.57    1.76
   1 -11   7    7.74    1.49
  -1  11  -7   11.73    2.28
  -1  11   7    9.38    2.35
   1  11  -7   10.70    2.37
   1  11   7   10.94    2.18
  -1  11   7   12.45    2.64
  -1  11  -7    8.95    2.75
  -1 -11  -7    9.23    2.25
  -1 -11   7    8.56    2.07
   1  11   7    9.36    1.48
   1 -11  -7    9.94    2.64
  -1  11   7    8.62    2.12
   1 -11   7    9.05    1.98
  -1  11   7    9.76    1.65
  -1  11   7   10.19    2.37
  -1  11  -7   11.96    2.91
   1  11  -7    8.93    2.68
   1  11   7    9.43    2.39
  -1 -11  -8    9.81    2.20
  -1 -11   8   10.46    1.84
   1 -11   8    7.64    1.83
   1  11   8    8.13    1.58
  -1  11   8   10.18    2.04
  -1  11  -8    8.71    1.99
   1  11  -8    8.53    2.03
  -1  11  -8    8.97    2.27
   1  11   8    8.45    1.81
  -1  11   8    7.53    1.96
  -1 -11   8    9.93    1.75
  -1 -11  -8    7.61    1.91
  -1  11   8   10.58    1.55
   1 -11  -8    6.99    2.06
  -1  11   8    9.89    1.84
   1 -11   8    9.07    1.72
  -1 -11   8    9.90    1.95
   1  11   8    8.17    1.34
   1  11   8    7.11    1.87
   1  11  -8    8.73    2.33
  -1  11   8    7.62    2.04
  -1  11  -8    8.15    2.26
  -1 -11   9   39.27    2.68
   1  11   9   34.87    2.52
   1 -11   9   36.54    2.79
  -1 -11  -9   35.20    3.01
  -1  11   9   31.92    2.72
  -1  11  -9   35.25    3.30
   1  11   9   35.16    2.78
  -1  11  -9   37.39    3.20
   1  11  -9   36.28    3.22
   1  11  -9   32.07    3.00
  -1  11  -9   33.96    3.04
  -1 -11   9   32.00    2.36
  -1 -11   9   36.50    2.78
   1 -11   9   33.76    2.50
  -1  11   9   35.08    2.34
  -1 -11  -9   39.66    3.03
   1 -11  -9   40.52    3.30
   1  11   9   35.14    2.26
  -1  11   9   40.37    3.02
   1  11   9   37.94    2.96
  -1 -11  10    9.12    1.23
   1 -11  10   10.39    1.36
  -1 -11 -10    9.82    1.53
  -1  11  10    8.57    1.30
   1  11  10    9.33    1.20
  -1  11 -10    8.55    1.48
   1  11 -10    9.31    1.58
  -1  11  10    9.70    1.41
   1  11  10   11.43    1.29
  -1 -11  10    9.53    1.06
   1 -11  10    8.00    1.07
  -1 -11  10    8.75    1.28
  -1  11  10    8.83    1.08
   1  11  10   11.07    1.48
   1 -11 -10    8.97    1.48
  -1 -11 -10   13.45    1.64
   1 -12   0   -1.40    1.93
  -1  12   0    0.05    2.45
  -1 -12   0    0.64    1.41
   1 -12   0   -1.09    2.19
  -1 -12   0    1.15    1.92
   1  12   0   -0.23    1.54
  -1  12   0    5.53    2.22
  -1 -12   0   -0.28    1.87
   1  12   0   -1.41    1.49
   1 -12   0   -1.37    1.38
  -1  12   0   -0.09    1.25
  -1  12   0    1.41    1.60
   1 -12   0    6.62    1.72
  -1  12  -1  944.92   22.85
   1 -12   1  967.40   21.33
  -1  12   1 1005.44   23.07
   1 -12  -1  986.30   21.27
  -1 -12   1  958.56   19.62
   1  12  -1  940.12   21.57
  -1  12  -1  966.67   21.79
  -1  12   1  987.65   20.42
  -1  12  -1  978.75   21.41
  -1  12   1  930.58   21.86
   1 -12  -1  961.92   22.14
   1  12   1  937.59   21.67
  -1 -12  -1  997.06   22.13
  -1 -12   1  992.72   21.88
  -1  12  -1  943.84   21.26
   1 -12   1  966.39   21.99
  -1 -12  -1  968.21   21.93
   1 -12   1  956.89   20.80
  -1 -12   1  955.25   21.64
  -1  12   1  940.91   21.55
   1 -12  -1 1017.71   20.71
   1 -12  -1  969.35   21.06
  -1 -12   2  308.44    9.41
  -1  12   2  302.12   11.19
   1 -12   2  290.46   10.26
  -1  12  -2  287.48   11.14
  -1  12  -2  301.07   11.11
   1  12  -2  311.07   11.19
  -1  12   2  306.13   10.08
  -1  12  -2  287.34   10.65
   1 -12   2  305.04   10.69
  -1 -12  -2  307.45   10.86
   1 -12  -2  305.06   11.09
   1  12   2  305.48   10.92
  -1  12   2  293.78   10.92
  -1 -12   2  297.53   10.53
   1  12   2  309.61   10.30
   1 -12  -2  307.35    9.93
  -1  12   2  294.36   10.69
  -1 -12  -2  309.72   10.93
   1 -12  -2  303.36   10.29
  -1 -12   2  298.16   10.53
   1 -12   2  307.37   10.05
   1 -12   3   51.66    4.18
  -1 -12   3   54.72    3.74
  -1  12   3   52.68    4.53
  -1  12  -3   48.68    4.47
   1  12  -3   49.99    4.63
  -1  12  -3   52.33    4.80
  -1  12   3   50.47    3.69
  -1  12   3   50.09    4.10
  -1  12  -3   53.77    4.73
   1 -12  -3   49.26    4.48
   1  12   3   50.35    4.47
  -1 -12   3   52.55    4.26
   1 -12   3   51.28    4.24
  -1 -12  -3   42.46    3.96
  -1  12   3   48.75    4.58
   1 -12  -3   52.41    3.95
  -1  12   3   45.82    4.23
  -1 -12  -3   49.49    4.33
   1 -12  -3   43.55    3.78
   1  12   3   47.25    4.02
  -1 -12   3   46.56    3.99
   1 -12   3   50.06    3.83
   1 -12   4  146.79    6.74
  -1 -12   4  142.24    5.97
  -1  12   4  149.32    6.89
  -1 -12  -4  142.07    6.63
   1  12  -4  139.12    6.90
  -1  12   4  135.94    6.54
  -1  12   4  138.52    6.14
  -1  12  -4  143.96    7.62
  -1  12  -4  148.67    7.82
   1  12  -4  153.98    7.94
   1 -12   4  142.47    6.70
   1 -12  -4  148.11    7.34
  -1 -12   4  136.34    6.56
  -1  12   4  145.53    7.29
   1  12   4  144.33    7.11
  -1 -12  -4  143.46    7.02
   1 -12   4  140.07    6.21
   1 -12  -4  147.82    6.46
  -1  12   4  133.63    6.91
  -1 -12   4  137.15    6.64
  -1 -12  -4  137.89    6.89
   1  12   4  140.54    6.71
  -1 -12   5   53.67    3.55
  -1 -12  -5   48.94    3.89
   1 -12   5   63.64    4.32
  -1  12   5   53.52    3.75
  -1  12  -5   53.31    4.71
   1  12   5   56.59    3.83
  -1  12   5   56.53    4.16
   1  12   5   57.21    3.52
   1  12  -5   53.56    4.80
  -1  12  -5   51.77    4.71
  -1 -12   5   56.00    3.92
   1 -12   5   51.53    3.88
  -1 -12  -5   55.38    4.19
  -1 -12   5   58.60    4.10
  -1  12   5   54.28    4.32
   1 -12  -5   55.57    4.42
  -1  12   5   51.23    4.27
   1 -12   5   59.18    3.84
   1  12   5   56.46    4.14
  -1 -12   5   58.78    4.16
  -1 -12   6  466.51   10.84
   1 -12   6  453.82   11.57
  -1 -12  -6  431.24   11.62
  -1  12   6  424.76   11.07
   1  12   6  436.00   10.25
  -1  12   6  447.34   11.67
   1  12   6  420.20   10.46
  -1  12  -6  458.64   13.43
  -1  12  -6  435.46   13.14
   1  12  -6  442.70   13.30
  -1 -12   6  427.25   10.91
  -1 -12  -6  444.99   12.01
  -1  12   6  445.55   11.88
  -1 -12   6  461.10   11.67
   1 -12  -6  441.16   12.39
   1 -12   6  454.30   11.42
  -1  12   6  424.65   11.97
   1  12   6  438.96   11.79
  -1 -12   6  434.50   11.49
   1 -12   6  436.15   10.79
   1 -12   7  476.60   11.19
  -1 -12  -7  421.60   10.94
  -1 -12   7  471.11   10.34
   1  12  -7  443.35   10.41
   1  12   7  441.83   10.28
  -1  12   7  464.17   11.16
  -1  12   7  435.57   10.63
  -1  12  -7  473.56   12.90
   1  12  -7  447.16   12.58
  -1  12  -7  465.32   12.63
  -1 -12   7  443.47   10.39
  -1  12   7  465.69   11.18
  -1 -12   7  465.38   11.07
   1 -12  -7  463.52   11.93
   1 -12   7  447.88   10.68
  -1 -12  -7  479.69   11.59
   1 -12   7  441.92   10.08
  -1 -12   7  460.79   11.08
  -1  12   7  454.71   11.48
   1  12   7  458.59   11.36
  -1 -12  -8  146.11    5.18
  -1 -12   8  153.26    4.69
  -1  12   8  135.61    4.68
   1 -12   8  161.78    5.34
   1  12  -8  157.31    6.05
  -1  12  -8  150.76    5.88
  -1 -12  -8  167.77    5.51
   1 -12  -8  174.74    6.02
   1 -12   8  158.51    5.02
  -1 -12   8  164.74    5.38
   1  12   8  162.55    5.53
  -1  12   8  164.07    5.62
  -1 -12   8  161.74    5.34
  -1  12   8  154.89    5.15
   1 -13   0    1.23    1.42
   1  13   0    0.93    1.89
  -1  13   0    0.36    1.21
  -1 -13   0   -0.33    1.47
   1 -13   0    0.52    1.56
  -1 -13   0   -1.15    1.35
   1 -13   0    0.45    1.03
   1 -13   1  311.60    9.14
  -1  13  -1  296.33    9.02
   1  13  -1  290.97    8.84
   1 -13  -1  313.08    9.91
  -1 -13   1  318.13    9.69
   1 -13   1  310.94    9.71
  -1  13   1  283.83    9.17
  -1 -13  -1  302.51    9.61
  -1 -13  -1  300.28    9.48
   1 -13   1  292.66    8.54
   1 -13  -1  288.70    8.55
  -1  13   1  280.74    8.73
  -1 -13   1  299.37    9.36
   1  13  -1  296.65    9.97
   1  13   1  298.85    9.95
   1 -13   2    5.49    1.44
   1 -13  -2    5.78    1.91
  -1 -13   2    6.99    1.95
  -1 -13  -2    4.82    1.62
   1 -13   2    6.03    1.69
  -1  13   2    7.48    1.91
  -1  13  -2    4.88    1.68
   1 -13   2    3.43    1.25
  -1 -13  -2    4.95    1.55
   1 -13  -2   10.29    1.67
  -1 -13   2    4.75    1.56
  -1  13   2    7.49    1.73
   1  13  -2    4.46    1.59
   1  13  -2    6.29    1.95
   1  13   2    6.26    1.99
   1 -13   3    8.22    1.68
   1  13   3    7.64    1.84
   1  13  -3    7.66    1.77
   1 -13  -3    8.59    1.99
  -1  13   3    7.57    1.98
  -1 -13  -3    8.17    1.81
   1 -13   3   10.94    1.91
  -1 -13   3    7.27    1.69
  -1 -13  -3    7.52    1.77
   1  13  -3    8.35    1.88
  -1  13  -3    6.61    1.87
  -1 -13   3    8.39    1.68
   1 -13   3    8.96    1.49
  -1  13   3    7.28    1.67
   1  13   3    6.62    1.38
   1 -13   4   34.90    2.69
   1  13  -4   33.34    3.15
  -1  13  -4   28.88    2.90
   1  13   4   29.23    2.54
   1  13  -4   30.16    2.48
  -1  13  -4   30.10    2.46
  -1  13   4   33.76    2.98
   1 -13   4   31.09    2.69
   1 -13  -4   34.05    3.04
  -1 -13   4   33.84    2.82
  -1 -13  -4   31.97    2.83
  -1  13   4   28.31    2.63
   1 -13   4   27.23    2.16
   1  13   4   29.75    2.49
  -1 -13   4   27.56    2.47
   1 -13   5   29.19    2.29
   1  13  -5   23.80    2.63
  -1  13  -5   26.41    2.70
   1 -13  -5   27.14    2.57
  -1  13   5   26.50    2.50
  -1 -13  -5   28.32    2.49
   1 -13   5   28.05    2.36
  -1 -13   5   28.71    2.42
  -1  13   5   26.66    2.03
   1  13   5   27.87    2.04
  -1 -13   5   29.20    2.34
   1  13   5   27.65    2.35
  -1  13   5   29.53    2.52
   1  13   6    6.64    1.19
   1 -13   6    5.40    1.05
  -1 -13  -6    5.74    1.16
   1 -13  -6    4.74    1.28
  -1 -13   6    6.97    1.28
   1  13  -6    5.10    1.34
  -1  13   6    6.62    1.30
  -1 -13   6    6.45    1.17
  -1  13  -6    5.15    1.44
   1 -13   6    6.70    1.16
   1 -14   0    1.27    0.94
  -1 -14   0   -0.04    0.90
  -1  14   0   -1.13    1.00
   1  14   0   -0.68    1.02
  -1 -14   1    1.64    0.83
  -1 -14  -1    0.79    0.84
   1 -14   1    2.45    0.92
   1 -14  -1    2.33    0.98
   1  14  -1    1.28    0.93
   1  14   1    0.52    0.83
  -1  14  -1    2.90    1.09
  -1  14   1    1.12    0.99
   1 -14   2  307.08    7.54
   1 -14  -2  305.12    7.74
  -1 -14  -2  326.61    7.74
  -1 -14   2  322.11    7.70
   1  14   2  318.45    7.85
  -1  14   2  313.36    7.85
   1 -14  -3   15.62    1.56
   2   0  -1    0.56    0.45
   2   0  -1    2.39    0.64
   2   0  -1    0.19    0.50
   2   0   1    0.82    0.72
   2   0  -1    0.27    0.76
  -2   0  -1    2.12    0.99
   2   0   1    0.27    0.64
  -2   0  -2 6537.33   88.59
   2   0  -3    0.35    0.75
  -2   0  -3    0.59    0.70
   2   0  -3    6.79    0.87
  -2   0  -3    4.83    1.11
   2   0   3    1.25    0.61
  -2   0  -3    1.05    1.03
   2   0  -3    0.55    0.52
   2   0   3    0.21    0.49
  -2   0   3    1.83    0.47
   2   0   3    4.34    0.51
   2   0   3    0.63    0.62
   2   0   4 1945.78   29.13
   2   0  -4 1917.28   29.86
  -2   0  -4 1980.60   29.37
   2   0  -4 1957.60   27.95
   2   0   4 1953.97   27.70
   2   0   4 1937.17   29.01
   2   0   4 2009.11   27.87
  -2   0   4 1912.95   29.37
  -2   0   5    0.03    0.93
  -2   0  -5    3.16    1.39
   2   0  -5   -0.29    1.19
   2   0   5    1.49    0.88
  -2   0   5    1.19    1.07
   2   0   5    0.47    0.88
  -2   0   5    1.69    0.65
   2   0   5    4.09    0.79
  -2   0  -5    1.12    0.64
  -2   0   6 2125.79   33.65
   2   0   6 2167.40   33.41
  -2   0  -6 2136.43   34.59
   2   0  -6 2185.19   35.25
   2   0   6 2210.13   31.86
  -2   0   6 2123.31   33.01
  -2   0  -6 2114.90   33.98
  -2   0  -7    1.58    1.61
   2   0  -7    3.74    1.62
  -2   0  -7    0.10    1.27
   2   0   7    0.60    1.11
  -2   0   7    0.08    0.90
   2   0   7    4.50    1.22
   2   0   7    2.63    0.78
   2   0   8 4044.59   61.74
  -2   0   8 4087.66   62.18
  -2   0  -8 4039.69   64.13
   2   0  -8 4234.39   66.09
   2   0   8 4311.30   60.00
  -2   0   8 4163.89   60.70
   2   0   8 4044.94   60.61
   2   0   9    0.33    1.16
  -2   0   9    1.31    1.15
  -2   0   9    5.86    1.27
   2   0   9   -0.08    1.03
   2   0  -9    0.73    1.79
  -2   0  -9    1.19    1.56
  -2   0  -9    7.71    2.40
   2   0  -9   -2.25    1.84
  -2   0  -9   -2.56    1.66
   2   0  -9    3.17    1.71
   2   0  -9   -0.06    1.20
   2   0  -9    0.56    1.58
  -2   0 -10  144.95    7.75
   2   0 -10  110.52    7.82
   2   0  10  116.23    6.34
   2   0 -10  115.40    7.86
  -2   0 -10  111.78    6.74
   2   0 -10  126.75    8.12
  -2   0 -10  111.01    7.26
  -2   0 -10  118.46    7.74
   2   0 -10  104.28    6.82
   2   0 -10  109.97    7.73
  -2   0 -10  115.89    8.15
   2   0  10  121.21    6.32
  -2   0  10  119.30    6.06
   2   0 -10  113.88    7.98
   2   0  10  112.37    5.70
   2   0  10  108.96    5.73
  -2   0  10  110.56    6.08
  -2   0  10  115.92    5.27
   2   0 -10  116.02    6.14
   2   0  10  107.20    5.23
  -2   0 -11    1.06    1.59
   2   0 -11   -1.98    2.32
  -2   0 -11    0.24    1.47
   2   0  11    0.62    1.37
   2   0 -11    0.08    2.53
   2   0 -11    0.27    2.41
   2   0 -11   -0.98    2.57
   2   0 -11   -0.40    1.61
  -2   0 -11   -2.03    2.65
  -2   0 -11    3.61    2.67
   2   0  11    1.03    1.55
   2   0 -11   -0.64    2.27
   2   0  11   -0.84    1.43
  -2   0  11    3.61    1.49
  -2   0  11    4.97    1.98
   2   0  11    2.36    1.08
   2   0  12   92.57    5.67
   2   0 -12   80.69    7.57
   2   0 -12   89.25    8.05
  -2   0 -12   79.64    6.94
   2   0 -12   86.83    7.94
   2   0  12   76.69    5.23
   2   0  12   89.97    5.48
   2   0 -12   86.67    5.46
   2   0  13    1.17    1.29
   2   0 -13   -0.06    2.16
   2   0  13    1.59    1.09
   2   0  13   10.32    2.61
   2   0 -13   -0.20    3.35
   2   0 -13    0.43    2.38
   2   0 -13    1.43    1.89
  -2   0 -13   -0.17    2.58
   2   0 -13    3.52    3.25
   2   0  13    3.91    1.72
   2   0 -13    0.24    1.99
   2   0  14  114.35    5.65
   2   0 -14   98.84    7.57
   2   0 -14  107.28    7.56
   2   0  14  120.76    6.08
  -2   0 -14   99.66    6.84
  -2   0 -14  105.88    6.62
  -2   0  14  114.89    4.78
  -2   0 -14   98.30    6.79
   2   0  14  114.09    5.63
   2   0 -14  107.99    5.97
  -2   0  15    0.27    0.82
   2   0  15    1.15    1.02
   2   0 -15   -1.33    1.90
   2   0  15   -0.92    1.37
  -2   0 -15    0.80    1.62
  -2   0 -15    2.21    1.47
  -2   0 -15    0.25    1.60
   2   0 -15    0.36    1.13
  -2   0 -16 1084.43   19.78
   2   0 -16 1096.94   20.00
   2   0  16 1103.53   18.82
   2   1   0 4692.79   64.57
  -2  -1   0 4800.86   64.56
  -2  -1   1 1288.49   18.29
   2   1  -1 1229.15   18.79
   2   1   1 1232.23   18.72
  -2  -1  -1 1252.37   19.31
   2  -1  -1 1221.71   18.77
  -2   1   1 1249.44   17.88
   2  -1   1 1262.24   18.67
   2  -1   1 1210.23   18.61
   2   1  -1 1209.78   17.40
   2  -1  -1 1209.71   17.31
   2   1  -1 1199.48   18.81
   2   1   1 1204.50   18.84
   2  -1  -1 1197.65   18.38
  -2   1  -1 1202.58   18.64
  -2   1  -1 1245.16   17.98
  -2  -1  -1 1252.28   16.89
   2  -1  -1 1210.83   18.31
  -2   1   1 1267.65   16.88
  -2   1  -2  888.39   14.59
  -2  -1   2  925.24   13.21
   2   1   2  855.38   13.08
   2  -1  -2  850.85   14.07
   2  -1   2  906.45   13.92
   2  -1   2  878.78   14.31
  -2  -1  -2  866.68   14.42
   2   1   2  882.11   14.37
  -2  -1   2  906.80   14.44
  -2  -1  -2  912.59   13.07
   2  -1  -2  860.26   12.78
   2   1  -2  872.20   13.53
  -2   1  -2  865.65   13.59
   2  -1  -2  871.00   14.35
   2   1  -2  863.06   14.38
  -2   1   2  862.07   13.14
   2  -1   2  855.57   13.31
  -2   1  -3  353.27    7.78
   2   1   3  355.84    6.54
   2   1   3  368.87    7.61
  -2  -1   3  355.58    7.28
  -2  -1  -3  350.32    7.38
   2  -1  -3  349.96    7.19
   2  -1   3  370.53    6.96
  -2  -1   3  384.00    6.08
  -2  -1   3  353.83    7.16
   2   1  -3  341.51    7.60
  -2  -1  -3  365.92    7.25
   2   1  -3  408.68    7.68
  -2   1  -3  356.63    7.34
   2  -1  -3  372.28    7.96
  -2  -1  -3  387.86    7.84
  -2   1   3  358.61    7.00
   2  -1   3  356.70    7.04
  -2  -1   4 2823.20   37.65
  -2   1  -4 2735.98   41.05
   2  -1   4 2891.50   39.32
   2   1   4 2835.36   39.29
  -2  -1  -4 2775.52   39.85
   2  -1  -4 2781.51   39.67
  -2  -1   4 2874.20   39.93
   2   1   4 2837.88   40.48
  -2  -1   4 2935.43   39.73
  -2   1   4 2804.50   40.03
   2   1  -4 2783.69   40.86
   2   1  -4 2750.62   41.04
  -2  -1  -4 2830.72   41.15
  -2   1  -4 2770.12   40.92
   2  -1  -4 2774.90   41.64
  -2  -1  -4 2866.30   40.89
   2  -1   4 2823.03   40.31
  -2   1   4 2831.39   40.33
   2   1   4 2839.21   40.97
   2  -1  -5  878.78   14.08
  -2  -1  -5  862.54   16.81
   2  -1   5  904.60   13.81
  -2   1   5  909.81   15.06
  -2  -1   5  899.05   16.44
  -2  -1   5  927.19   14.09
  -2  -1  -5  914.49   14.45
   2   1   5  888.65   14.55
   2   1   5  895.06   15.40
  -2   1  -5  868.65   16.38
   2  -1  -5  873.56   16.93
  -2  -1  -5  881.82   16.28
   2   1  -5  858.53   16.54
   2  -1   5  862.98   15.51
  -2   1   5  882.15   15.62
   2   1   5  859.84   15.93
   2   1   6 1105.70   18.76
  -2  -1   6 1125.87   20.00
  -2   1   6 1133.37   18.38
   2   1   6 1117.55   18.15
  -2  -1  -6 1076.22   20.67
  -2   1  -6 1070.93   20.41
  -2  -1  -6 1081.18   20.35
  -2   1  -6 1105.48   20.82
   2   1  -6 1118.81   21.12
   2  -1  -6 1134.30   21.36
   2  -1   6 1121.21   19.49
   2   1   6 1123.57   19.75
  -2   1   6 1107.47   19.40
  -2  -1   6 1098.49   20.20
  -2   1  -7 2090.33   33.01
  -2   1   7 2006.04   33.57
   2  -1   7 2063.36   31.08
  -2  -1   7 2034.48   32.78
  -2   1   7 2014.60   31.02
   2   1   7 2071.86   31.02
  -2  -1  -7 2070.50   34.45
   2   1   7 2011.36   31.54
   2  -1  -7 2084.07   35.48
  -2   1  -7 1975.70   34.42
  -2  -1  -7 2007.47   34.13
   2   1  -7 1978.69   35.08
   2   1   7 1999.65   32.80
  -2  -1   7 1965.10   33.34
   2  -1   7 2027.54   32.58
  -2   1   7 2008.10   32.53
  -2   1   8  249.32    8.56
  -2  -1   8  245.57    7.82
  -2   1   8  266.51    7.10
   2  -1   8  267.50    7.21
  -2  -1  -8  269.61    9.38
   2   1   8  250.03    7.34
   2   1   8  264.54    7.12
   2   1   8  246.43    8.05
   2  -1   8  242.67    7.99
  -2   1   8  240.43    7.94
  -2  -1   8  240.24    8.39
  -2   1  -8  240.63    9.18
   2  -1  -8  248.04    9.75
   2   1  -8  250.75    9.97
  -2  -1  -8  252.91    9.13
   2   1  -9    2.22    1.87
  -2  -1  -9    0.57    1.47
  -2   1  -9    1.79    1.83
   2  -1  -9   -0.26    1.60
   2  -1  -9    0.73    1.91
  -2  -1  -9    0.34    1.12
  -2  -1  -9    4.09    2.41
   2   1  -9   10.15    2.49
   2  -1  -9    2.64    1.85
  -2   1  -9    3.13    1.91
   2   1  -9   -0.41    1.87
   2   1  -9    0.32    1.40
   2  -1  -9    1.41    1.31
  -2   1  -9   -2.34    1.77
   2  -1  -9    1.39    1.89
  -2   1  -9   -4.33    2.41
   2   1   9   -0.18    1.25
   2   1  -9   -2.20    2.36
   2   1   9    0.37    0.92
  -2  -1   9    0.19    1.16
  -2   1   9    1.10    1.24
  -2   1   9    0.15    1.34
   2  -1   9    0.08    1.13
  -2  -1   9    0.21    1.04
   2   1   9    1.81    1.32
   2  -1   9    2.27    1.23
   2   1   9    2.49    1.13
  -2   1 -10    0.19    1.62
   2  -1 -10    1.40    2.08
  -2  -1 -10   -0.54    1.60
   2   1 -10    0.72    1.95
   2  -1 -10    0.49    2.41
   2   1  10    1.22    1.61
   2  -1  10    1.05    1.43
  -2  -1 -10   -1.08    1.72
   2  -1 -10   -0.08    1.72
   2   1 -10   -0.82    2.03
   2  -1 -10   -3.54    2.00
  -2   1 -10    4.16    2.69
  -2  -1 -10   -0.67    2.14
   2   1 -10    1.34    2.24
   2  -1 -10    0.62    1.93
  -2   1 -10    3.87    2.32
   2   1 -10   -2.25    1.90
   2  -1  10    2.00    1.52
  -2   1 -10   -0.62    2.72
   2   1  10    0.66    1.22
  -2  -1 -10   -1.20    2.50
   2   1 -10   -1.40    2.35
   2  -1  10   -0.19    1.36
   2  -1 -10   -0.52    1.91
   2   1  10   -0.05    1.08
  -2   1  10   -1.55    1.11
   2  -1  10    4.94    1.64
   2   1  10   -0.34    1.10
  -2  -1  10    0.01    1.17
  -2  -1  10    0.83    1.16
  -2   1  10    0.51    1.18
   2  -1  10    1.14    1.16
  -2  -1 -11  592.58   17.59
  -2   1 -11  627.90   18.44
   2  -1 -11  663.85   20.70
   2   1 -11  653.16   21.81
   2  -1 -11  602.12   19.84
  -2  -1 -11  592.68   17.51
   2  -1  11  618.95   16.28
   2   1  11  606.73   16.26
   2   1 -11  607.64   20.85
   2  -1 -11  616.53   20.77
   2  -1 -11  579.11   17.88
  -2  -1 -11  622.13   19.41
   2   1 -11  650.29   21.76
  -2   1 -11  638.51   19.34
  -2   1 -11  612.75   19.23
   2  -1  11  582.50   15.78
   2   1 -11  584.09   20.04
   2   1  11  598.96   16.05
  -2  -1 -11  605.51   19.52
   2  -1 -11  610.68   21.28
  -2  -1  11  614.09   16.12
  -2   1  11  568.37   15.17
   2   1  11  592.98   15.22
   2  -1  11  601.52   15.33
   2  -1  11  655.64   16.07
   2  -1  11  607.23   14.87
   2   1 -11  610.86   15.58
   2  -1 -11  610.92   15.89
   2   1  11  584.64   14.20
  -2  -1  11  635.10   16.61
  -2   1  11  603.69   15.87
   2   1 -12   46.65    4.81
   2   1  12   51.49    4.32
  -2  -1 -12   46.85    4.63
   2   1 -12   46.88    6.67
  -2   1 -12   49.92    5.52
   2   1 -12   44.37    6.29
   2  -1 -12   54.16    6.40
  -2  -1 -12   49.78    5.79
  -2   1 -12   51.66    4.99
   2   1  12   45.18    4.20
   2   1 -12   47.97    6.14
   2  -1  12   50.29    4.48
   2  -1  12   48.66    4.20
   2   1 -12   44.16    5.71
   2  -1 -12   44.48    6.38
   2  -1  12   59.30    4.44
   2   1  12   45.93    4.01
   2  -1 -12   46.40    4.26
   2   1 -12   48.30    4.07
   2   1 -13   58.23    4.83
   2   1 -13   53.70    6.29
   2   1  13   64.98    4.64
   2   1 -13   61.00    6.76
   2   1 -13   53.30    6.28
  -2   1 -13   62.72    5.93
  -2  -1 -13   56.18    5.76
   2  -1 -13   58.33    6.77
   2  -1  13   60.99    4.76
   2   1 -13   62.95    6.72
   2  -1  13   59.30    4.33
   2   1 -13   57.42    6.03
   2   1  13   55.55    4.41
  -2   1 -13   60.00    5.82
   2  -1  13   60.03    4.34
   2   1  13   68.53    4.72
   2  -1 -13   56.26    4.41
   2  -1 -14   14.17    2.64
   2   1 -14   19.43    2.72
   2   1 -14   12.66    2.91
   2   1  14   15.12    2.41
   2   1 -14   16.02    3.24
   2   1  14   19.02    2.68
   2   1  14   13.01    2.25
   2  -1  14   18.84    2.35
   2   1 -14   13.06    3.37
   2  -1  14   11.67    2.42
   2  -1 -14    8.93    3.09
  -2  -1  14   15.84    2.02
  -2  -1 -14   12.23    2.56
  -2   1 -14   18.09    3.36
  -2  -1 -14   12.43    3.12
  -2   1 -14    9.11    2.66
  -2  -1 -14   17.31    3.48
   2  -1 -14    9.90    3.06
   2   1  14   15.91    2.34
   2   1 -14   11.92    3.40
  -2   1 -14    8.98    2.59
  -2   1  14   14.50    2.00
   2  -1 -14   13.05    2.30
  -2  -1 -15    3.04    1.80
  -2   1 -15    4.66    1.85
   2   1 -15    4.43    1.94
   2  -1 -15    5.51    2.35
   2   1  15    3.14    1.44
  -2   1 -15    1.60    1.15
  -2  -1  15    4.94    1.13
   2  -1  15    2.06    1.38
   2   1  15    3.21    1.16
  -2  -1 -15    1.97    1.82
   2   1  15    2.60    1.15
  -2   1 -15    2.87    1.48
  -2   1  15    5.28    1.13
   2   1 -15    4.12    1.35
   2  -1 -15    3.28    1.44
  -2  -1 -16   83.50    3.74
   2  -1  16   84.43    3.59
  -2  -1 -16   87.69    4.16
   2  -1 -16   78.86    4.01
  -2   1 -16   85.94    3.86
   2   1  16   88.18    3.63
   2   1 -16   80.15    3.80
   2  -1  16   72.10    2.85
   2   2  -1 1707.81   23.21
   2   2  -1 1720.69   26.08
   2   2   1 1718.92   25.87
  -2   2  -1 1728.85   24.98
  -2   2   1 1698.69   25.50
   2  -2  -1 1721.24   25.49
  -2  -2  -1 1703.89   25.97
   2  -2   1 1731.68   25.45
   2  -2   1 1691.57   25.24
  -2  -2   1 1732.45   25.90
  -2   2   1 1694.44   24.32
   2  -2  -1 1719.59   25.66
   2   2   1 1699.87   24.94
   2  -2   1 1742.46   23.30
  -2  -2  -2 5753.65   78.25
  -2  -2   2 5840.50   77.51
  -2   2   2 5659.63   76.82
  -2  -2  -2 5678.03   77.69
   2  -2  -2 5690.85   77.51
   2   2   2 5688.70   77.84
   2  -2  -2 5753.05   77.66
   2   2  -2 5739.23   78.14
   2  -2  -2 5729.83   77.68
   2  -2  -3 4125.79   58.82
  -2  -2  -3 4198.39   57.10
  -2   2  -3 4104.76   57.91
   2   2  -3 4067.07   58.87
  -2  -2  -3 4199.30   58.00
   2   2  -3 4086.68   57.37
  -2  -2   3 4213.41   57.74
  -2   2  -3 4077.72   58.20
   2  -2   3 4254.60   57.43
  -2  -2  -3 4061.99   59.32
   2   2   3 4175.27   57.32
  -2   2   3 4152.59   58.15
   2  -2  -3 4108.25   58.05
  -2   2   3 4269.96   56.19
  -2  -2  -3 4146.93   58.17
   2   2   3 4263.95   58.08
  -2  -2   3 4174.26   58.54
   2  -2   3 4141.31   57.04
  -2   2   3 4232.18   56.76
   2  -2  -4  102.67    4.29
  -2   2  -4  104.35    4.09
   2   2  -4  104.55    4.20
  -2  -2  -4  108.64    3.73
   2   2  -4  106.67    3.91
  -2  -2  -4  101.14    3.77
  -2   2  -4  105.69    3.90
  -2  -2  -4   97.24    4.48
   2  -2  -4  102.57    3.61
  -2   2   4  103.17    2.92
   2   2   4  102.30    3.67
   2  -2   4  105.91    3.29
  -2   2   4   99.63    3.98
   2   2   4  103.25    3.33
  -2  -2   4  110.55    4.01
  -2  -2   4  106.99    3.47
  -2  -2  -4  101.61    3.64
   2  -2   4  103.66    3.57
  -2   2   4  107.37    3.48
   2   2  -5  794.60   15.56
  -2  -2  -5  811.33   15.09
   2   2  -5  788.78   15.47
  -2   2  -5  777.40   15.59
  -2  -2  -5  808.33   14.99
   2  -2  -5  792.98   16.19
  -2  -2  -5  801.65   16.55
   2  -2  -5  804.29   13.84
  -2   2  -5  796.12   14.93
  -2   2   5  801.54   13.07
  -2  -2   5  792.51   14.81
  -2  -2   5  812.93   15.95
   2   2   5  792.41   13.79
   2  -2   5  835.62   13.28
  -2  -2   5  876.42   13.60
  -2  -2  -5  811.24   14.06
   2   2   5  826.37   14.53
  -2   2   5  794.30   15.55
   2  -2   5  791.16   14.57
  -2   2   5  847.95   14.61
  -2   2  -6  327.20    9.34
   2   2  -6  326.50    9.41
  -2  -2  -6  330.16    8.90
  -2   2  -6  321.39    9.45
   2  -2  -6  322.53    9.70
  -2  -2   6  339.34    9.28
  -2   2   6  312.66    8.81
  -2   2   6  331.43    6.83
   2   2   6  322.69    7.44
  -2  -2  -6  318.58    9.73
   2   2   6  323.59    7.83
   2  -2   6  313.62    8.18
  -2   2   6  314.49    8.06
  -2  -2  -7  578.47   13.76
  -2   2  -7  558.74   14.05
  -2   2  -7  572.89   14.47
   2   2  -7  577.09   14.79
   2  -2  -7  624.19   15.20
  -2  -2  -7  577.32   14.71
  -2  -2   7  563.45   13.42
  -2   2   7  570.58   13.53
   2   2   7  583.11   12.07
   2   2   7  607.31   11.81
   2  -2   7  581.31   12.90
  -2   2   7  585.52   12.74
  -2  -2   7  563.96   13.82
  -2   2  -8  344.44   11.36
  -2  -2  -8  330.47   10.52
   2  -2  -8  338.06   11.59
   2   2  -8  349.25   12.15
   2  -2   8  339.10    9.72
  -2   2   8  330.96    9.38
  -2  -2   8  322.35   10.33
  -2  -2  -8  341.30   11.35
  -2  -2   8  341.80    9.94
   2   2   8  350.90    8.64
  -2   2   8  332.74   10.11
   2   2   8  333.67    8.76
   2   2   9    1.87    1.46
   2   2  -9    2.46    1.69
   2  -2  -9    0.54    2.17
  -2  -2  -9   10.69    2.44
   2   2   9    2.41    1.30
   2  -2  -9    3.27    1.86
  -2   2  -9    0.46    1.83
   2  -2  -9    2.14    1.37
   2   2  -9    3.96    2.18
   2   2  -9    3.22    1.56
   2  -2  -9    1.14    1.77
  -2   2  -9    2.78    2.26
  -2  -2  -9    1.38    1.29
  -2  -2  -9    2.43    1.82
   2   2  -9    0.97    1.83
  -2  -2  -9    2.11    1.59
   2  -2  -9    9.81    2.61
  -2   2  -9    3.92    1.75
  -2   2  -9   10.34    3.07
   2   2   9    3.22    1.44
  -2  -2  -9    6.60    2.40
   2   2  -9    5.90    2.47
   2  -2   9    3.67    1.36
   2   2   9    1.92    1.13
   2   2   9   11.18    1.57
  -2  -2  -9    4.29    1.79
  -2  -2   9    2.77    1.42
  -2   2   9    1.78    1.10
   2  -2   9    1.21    1.16
  -2  -2   9    2.67    1.38
  -2   2   9    2.44    1.44
   2   2   9    1.63    0.94
   2   2 -10  916.82   22.26
  -2  -2 -10  914.40   22.12
   2   2 -10  973.62   26.65
  -2   2 -10  993.25   23.75
   2  -2 -10 1028.24   25.10
   2  -2 -10  944.23   25.85
   2   2  10  931.21   21.50
  -2  -2 -10  933.69   23.16
   2  -2 -10  923.10   23.72
   2   2 -10  962.27   25.82
   2  -2 -10  963.75   26.04
  -2   2 -10  950.82   24.36
  -2   2 -10  945.69   24.97
  -2  -2 -10  988.05   24.61
   2  -2  10  901.24   20.91
   2  -2  10  935.37   21.26
   2   2 -10  992.07   25.43
  -2  -2 -10 1008.83   25.02
   2   2  10  926.23   21.13
   2  -2 -10  933.87   21.46
  -2  -2  10  973.23   21.60
   2   2  10  942.68   20.14
   2  -2 -10  982.12   26.85
   2  -2  10  968.07   20.52
   2  -2  10  941.33   20.32
  -2   2  10  907.78   19.84
   2  -2  10  940.06   19.64
   2  -2 -10  959.16   21.05
  -2   2  10  998.00   21.01
  -2  -2  10  921.40   20.01
  -2  -2 -10  988.14   19.43
   2   2 -10  943.15   20.26
   2   2  10  957.72   18.91
   2   2 -11 1323.66   28.63
  -2   2 -11 1358.72   30.53
   2   2 -11 1447.56   35.79
  -2  -2 -11 1295.29   28.82
   2  -2 -11 1492.28   33.07
  -2  -2 -11 1345.83   29.65
   2  -2 -11 1341.51   32.61
   2   2  11 1335.75   27.68
   2   2 -11 1330.91   33.60
  -2   2 -11 1325.06   31.60
  -2  -2 -11 1374.45   31.51
   2   2 -11 1360.65   34.24
  -2   2 -11 1327.74   31.18
   2  -2 -11 1303.56   30.01
   2  -2 -11 1381.04   34.33
   2  -2  11 1380.10   27.50
   2   2  11 1316.13   27.32
   2   2 -11 1301.77   31.30
   2  -2  11 1336.34   27.61
  -2  -2 -11 1426.11   31.99
   2   2 -11 1343.50   32.60
   2   2  11 1377.06   26.29
  -2   2  11 1342.89   26.27
   2  -2 -11 1386.18   35.40
   2  -2  11 1358.43   26.54
   2   2  11 1315.06   26.16
  -2  -2  11 1364.21   27.86
   2  -2  11 1410.78   27.06
   2   2 -11 1362.57   26.45
  -2  -2  11 1357.93   26.26
  -2   2  11 1395.60   27.04
   2  -2 -11 1345.23   27.10
   2  -2  11 1351.16   25.98
  -2  -2 -12    4.39    2.25
   2  -2 -12    2.56    2.82
   2   2  12    1.16    1.91
   2   2 -12    1.08    3.05
   2   2 -12    7.17    3.45
   2  -2 -12    2.26    1.94
   2  -2 -12    4.20    3.07
  -2   2 -12   -5.21    2.87
  -2  -2 -12    2.07    2.65
   2  -2 -12    6.00    2.65
  -2   2 -12    2.40    2.49
   2   2  12    5.93    2.07
   2  -2  12    2.84    1.83
   2  -2  12    3.36    1.76
   2   2 -12    1.90    2.41
   2   2 -12    2.97    3.30
  -2   2 -12    4.68    2.57
   2  -2 -12    3.31    2.72
   2  -2  12    3.45    1.60
   2   2  12    3.63    1.77
   2   2 -12    6.61    2.47
   2   2 -13  402.12   12.49
  -2  -2 -13  409.93   13.26
   2   2  13  414.70   12.33
   2   2 -13  391.70   16.68
   2   2 -13  371.08   16.45
  -2   2 -13  382.89   14.25
  -2   2 -13  398.45   13.79
  -2  -2 -13  419.43   15.08
   2   2 -13  378.53   14.57
   2  -2  13  384.18   11.51
  -2   2  13  382.48   10.72
   2  -2  13  384.87   12.36
   2   2 -13  403.71   15.96
  -2  -2  13  383.70   11.00
   2   2  13  405.55   12.26
   2  -2 -13  380.79   16.38
  -2   2 -13  409.99   14.33
   2   2  13  398.84   11.80
   2  -2 -13  373.22   11.36
   2  -2 -14  295.99   10.17
   2   2 -14  290.80    9.31
   2   2 -14  253.49   11.29
   2   2  14  301.33    9.30
   2   2 -14  276.14   11.94
  -2  -2 -14  283.93   11.23
  -2   2 -14  278.61   11.45
   2   2 -14  279.90   11.07
   2  -2 -14  267.96   11.94
   2  -2  14  293.28    9.79
   2   2  14  277.30    9.29
  -2   2 -14  271.91   10.53
  -2   2 -14  283.01    9.53
   2  -2 -14  262.08   11.96
  -2  -2  14  275.08    8.29
   2   2  14  303.51    9.30
   2  -2 -14  296.50    8.96
   2   2 -15    2.81    1.13
   2  -2 -15    2.88    1.39
   2  -2  15    1.26    1.02
   2   2 -15    0.48    1.36
  -2   2 -15    0.48    1.51
  -2  -2 -15    2.92    1.70
   2  -2  15    1.62    1.20
   2  -2 -15    1.81    1.81
   2   2  15    3.04    1.29
   2   2 -15    2.88    1.46
   2   2  15    1.16    1.15
  -2   2 -15    1.56    1.58
   2   2  15    1.07    1.17
  -2  -2 -15    2.40    1.93
  -2   2  15    1.31    0.85
   2   2 -15    1.31    1.27
   2   2  16   15.54    1.49
  -2  -2 -16   15.26    1.77
   2  -2 -16   16.16    1.80
  -2  -2 -16   14.81    1.87
   2  -2  16   15.71    1.54
  -2  -2  16   17.31    1.50
  -2   2 -16   15.62    1.62
   2   3   0   43.13    2.58
  -2   3   0   45.35    2.31
   2  -3   0   40.76    2.37
  -2  -3   0   38.00    2.10
  -2  -3   0   43.00    2.59
  -2   3   0   41.60    1.71
   2   3   1 4011.70   57.03
   2   3  -1 3967.74   53.12
   2   3  -1 4104.40   57.39
  -2   3   1 4035.05   56.46
  -2   3  -1 3992.57   55.81
   2  -3  -1 3972.21   56.61
  -2  -3  -1 4073.55   56.76
   2  -3  -1 3994.23   56.74
   2  -3   1 4099.70   56.51
   2  -3   1 4118.87   56.03
   2   3   1 3956.65   56.23
  -2   3   1 4018.49   54.98
  -2  -3   1 3964.61   56.75
  -2  -3  -1 3956.40   56.99
  -2  -3   1 4098.64   55.32
   2  -3  -2 1714.87   26.37
   2   3  -2 1718.97   27.18
   2   3   2 1670.88   23.35
  -2   3   2 1682.67   26.52
   2   3   2 1723.02   26.73
  -2   3  -2 1656.24   25.54
  -2  -3  -2 1719.06   23.47
   2   3  -2 1716.10   24.17
   2  -3  -2 1660.01   26.57
  -2   3   2 1694.27   25.28
   2  -3  -2 1696.91   26.50
   2  -3   2 1717.08   25.99
  -2  -3  -2 1688.96   26.60
  -2  -3  -2 1706.00   27.05
  -2  -3   2 1708.02   27.20
  -2  -3   2 1723.94   26.23
   2   3   2 1644.55   25.83
  -2  -3   2 1762.82   24.27
  -2   3   3  132.28    4.37
   2  -3  -3  129.42    4.61
  -2  -3   3  132.83    4.36
   2  -3   3  137.01    4.26
  -2  -3   3  136.30    4.99
   2   3   3  137.20    4.36
  -2  -3  -3  136.12    5.25
  -2  -3  -3  138.32    4.70
   2  -3  -3  134.11    4.80
   2  -3  -3  135.62    4.99
   2   3  -3  132.99    5.02
   2   3  -3  126.27    3.85
   2   3   3  134.23    4.81
  -2   3  -3  138.48    4.50
  -2  -3  -3  151.92    3.80
   2  -3   3  132.64    3.84
  -2   3  -4  722.32   13.41
  -2  -3  -4  714.15   15.20
   2  -3  -4  691.12   13.77
  -2   3   4  732.83   13.81
  -2  -3   4  724.16   13.01
  -2  -3   4  724.57   14.80
   2  -3   4  737.64   12.90
   2   3   4  724.02   12.99
  -2  -3  -4  730.07   13.73
  -2  -3   4  707.16   14.21
   2   3   4  724.84   14.20
   2   3  -4  707.98   14.51
   2  -3  -4  730.59   14.56
  -2  -3  -4  723.79   13.15
  -2   3  -4  717.88   13.99
   2   3  -4  707.30   13.28
  -2  -3  -4  725.43   12.80
   2  -3   4  704.36   12.92
  -2   3  -5 1064.47   18.71
   2  -3  -5 1096.31   18.81
  -2  -3  -5 1100.64   21.35
   2  -3   5 1123.92   17.74
  -2   3   5 1068.34   19.41
   2   3   5 1047.34   18.00
  -2  -3   5 1070.19   19.53
  -2  -3   5 1104.07   20.43
  -2  -3   5 1126.13   17.76
  -2  -3  -5 1067.27   18.59
   2   3   5 1089.00   18.41
   2  -3  -5 1091.89   20.50
   2   3  -5 1067.54   20.09
  -2  -3  -5 1070.13   18.70
   2   3  -5 1031.69   19.42
  -2   3  -5 1056.89   19.87
  -2  -3  -5 1072.08   18.55
  -2   3   5 1130.02   18.27
   2  -3   5 1050.32   18.56
  -2  -3  -6  624.07   15.50
  -2  -3   6  620.02   14.34
  -2   3   6  633.58   13.80
   2   3   6  654.90   12.46
   2   3   6  623.94   12.54
   2  -3  -6  621.69   14.86
   2   3  -6  621.98   14.50
  -2   3  -6  630.96   14.56
  -2  -3  -6  648.15   13.63
  -2   3   6  646.12   12.83
   2  -3   6  620.67   13.11
  -2  -3  -7   26.56    3.31
   2   3   7   24.64    2.04
  -2  -3   7   25.18    2.78
  -2   3   7   22.12    2.49
   2   3   7   22.97    2.06
   2  -3   7   22.80    2.31
  -2   3  -7   22.00    3.00
   2   3  -7   21.03    2.82
  -2   3  -7   23.25    2.95
  -2  -3  -7   21.41    2.43
   2  -3  -7   22.21    2.90
   2  -3  -8  529.61   15.16
  -2   3  -8  505.03   14.67
   2   3  -8  503.70   15.59
  -2  -3  -8  520.63   13.59
   2   3  -8  519.87   12.71
  -2  -3  -8  493.45   15.00
   2  -3  -8  510.58   13.69
   2   3   8  534.33   11.59
  -2   3   8  502.03   13.00
  -2  -3   8  516.47   13.37
   2   3   8  530.26   11.81
  -2   3  -8  493.70   15.13
   2   3  -8  562.41   16.34
  -2   3  -8  498.35   16.10
  -2  -3  -8  521.09   15.40
  -2  -3   8  488.75   13.85
  -2   3   8  514.64   12.37
   2  -3   8  508.20   12.71
   2   3  -8  536.01   14.38
   2  -3  -8  539.04   13.38
   2   3   8  504.46   13.90
   2   3   9  726.69   17.87
   2   3  -9  719.53   18.24
  -2  -3  -9  713.98   17.77
   2  -3  -9  750.02   19.83
  -2   3  -9  738.81   19.46
   2   3  -9  716.99   21.19
  -2  -3  -9  721.74   19.38
   2  -3  -9  740.52   22.12
   2   3   9  749.77   18.41
   2   3   9  749.99   17.82
   2   3  -9  759.51   21.07
  -2   3  -9  707.56   19.83
  -2   3  -9  712.73   20.89
   2  -3  -9  726.90   20.17
  -2  -3  -9  733.04   19.98
   2  -3   9  741.06   18.14
   2  -3   9  735.14   17.83
  -2  -3  -9  781.00   20.26
   2   3  -9  729.54   19.72
   2   3  -9  758.31   20.69
   2   3   9  771.09   17.27
   2  -3   9  739.82   16.88
   2  -3   9  722.93   16.94
  -2  -3   9  732.12   18.15
   2  -3  -9  764.59   17.88
  -2  -3   9  712.14   16.97
  -2   3   9  708.81   16.80
   2   3   9  763.71   15.32
   2   3  -9  737.40   16.62
   2   3  10  488.18   14.42
   2   3 -10  523.14   15.44
  -2   3 -10  553.03   17.05
   2   3 -10  543.35   19.78
  -2  -3 -10  517.81   15.24
   2  -3 -10  593.48   17.88
   2  -3 -10  545.04   19.05
  -2  -3 -10  525.80   16.59
   2   3  10  546.86   15.43
   2   3 -10  520.08   18.02
   2   3  10  527.02   14.71
   2   3 -10  568.24   18.96
  -2   3 -10  516.40   17.07
   2  -3 -10  543.25   17.45
   2  -3 -10  555.11   19.23
  -2  -3 -10  564.64   15.32
  -2  -3 -10  534.21   17.29
  -2   3 -10  530.04   18.16
   2   3 -10  543.81   17.87
   2  -3  10  516.91   15.02
   2  -3  10  525.09   14.73
   2   3  10  532.55   14.93
  -2  -3 -10  533.13   17.04
   2   3 -10  558.35   17.35
  -2  -3  10  537.59   15.33
   2   3  10  544.26   14.24
   2  -3  10  548.68   14.32
   2  -3  10  527.03   14.20
   2  -3 -10  518.66   15.26
   2  -3 -10  519.21   14.62
  -2  -3  10  538.11   14.35
  -2   3  10  545.27   14.35
   2   3 -10  536.62   13.85
  -2  -3 -10  530.53   12.76
   2   3 -11  400.89   13.34
  -2  -3 -11  402.13   14.43
   2  -3 -11  429.94   16.92
   2   3  11  423.17   13.46
   2   3 -11  396.66   16.60
  -2   3 -11  421.20   16.05
   2   3 -11  411.51   16.93
  -2  -3 -11  423.88   15.51
   2  -3 -11  389.47   14.71
  -2   3 -11  419.98   15.43
   2  -3 -11  448.96   18.13
   2   3  11  418.25   13.17
   2   3 -11  425.55   16.24
   2  -3  11  422.01   13.43
   2   3 -11  404.61   15.05
  -2  -3 -11  432.49   15.21
   2  -3 -11  423.36   12.90
   2   3  11  426.31   12.47
  -2   3 -11  420.76   14.90
   2  -3 -11  447.48   18.66
   2  -3  11  421.89   12.51
   2  -3 -11  417.32   12.77
  -2  -3 -12    2.24    2.04
   2   3  12    3.48    1.92
   2  -3 -12    0.72    2.89
   2   3 -12   -0.34    2.72
   2  -3 -12   -0.61    2.78
  -2   3 -12    0.60    2.20
   2   3 -12    0.16    3.08
   2  -3 -12   -1.81    2.10
  -2   3 -12    3.51    2.69
  -2  -3 -12    1.47    2.58
   2  -3 -12    2.99    2.43
   2  -3  12    0.78    1.73
   2   3  12   -0.33    1.64
   2   3 -12    1.14    2.21
   2  -3 -12    4.05    3.40
   2   3  12    1.17    1.51
  -2   3 -12   -1.02    1.91
   2   3 -12   -1.18    2.63
   2   3  12   -0.02    1.61
   2   3 -12   -0.43    1.74
   2   3 -13   32.16    3.42
   2   3 -13   28.35    4.75
   2   3  13   31.73    3.41
  -2  -3 -13   19.64    3.19
   2   3 -13   24.53    4.66
   2  -3 -13   32.36    4.10
  -2   3 -13   33.18    4.78
  -2   3 -13   31.22    4.12
  -2  -3 -13   31.28    4.42
  -2   3  13   28.14    2.94
   2   3 -13   31.51    4.06
   2  -3  13   35.87    3.69
   2   3  13   30.57    3.41
   2  -3 -13   20.82    4.08
   2   3  13   35.57    3.44
  -2   3 -13   24.32    3.53
   2  -3 -13   28.40    3.14
   2   3 -14  403.65   10.77
   2   3 -14  382.39   13.99
  -2  -3 -14  411.29   11.96
   2   3  14  424.88   11.31
   2  -3  14  390.24    9.45
   2   3 -14  376.59   13.98
   2  -3  14  387.21   10.82
  -2   3 -14  381.37   13.41
  -2  -3 -14  391.52   13.05
   2   3  14  421.02   11.47
   2  -3 -14  380.12   14.10
  -2   3  14  398.81    9.99
   2  -3 -14  387.16   13.68
   2  -3  14  408.36   11.59
   2   3 -14  393.04   12.38
  -2   3 -14  404.18   12.23
   2   3  14  418.44   11.01
   2  -3 -14  414.73   10.61
   2   3 -15  259.45    8.88
   2   3  15  279.07    7.48
   2  -3  15  280.97    7.69
  -2   3 -15  268.78    9.27
   2  -3 -15  264.97    9.44
   2   3  15  294.13    8.12
   2  -3  15  286.95    8.20
   2   3  15  276.72    7.71
   2   3  15  287.97    7.94
  -2   3  15  299.22    7.44
  -2  -3 -15  268.46    9.19
  -2   3 -15  291.22    9.68
  -2  -3 -15  278.28    9.27
   2   3 -15  279.11    7.15
   2  -3 -15  298.60    8.44
   2   4   0  702.30   10.10
   2   4   0  706.93   13.96
  -2   4   0  676.80   12.83
  -2  -4   0  708.77   13.00
   2  -4   0  694.55   13.58
  -2  -4   0  700.56   13.64
  -2   4   0  687.69   11.85
   2  -4   0  702.54   10.94
   2   4   1  126.19    4.94
   2   4  -1  140.19    3.26
  -2  -4  -1  142.77    3.52
  -2   4   1  127.52    4.56
   2   4  -1  139.04    5.24
  -2   4  -1  134.29    4.41
   2  -4  -1  128.66    4.87
   2  -4   1  128.76    4.73
  -2   4   1  138.04    4.04
  -2  -4   1  130.60    4.17
  -2  -4  -1  141.52    4.91
  -2  -4   1  135.65    4.92
  -2  -4  -1  135.18    5.08
   2  -4   1  139.47    4.29
   2   4   1  141.63    4.89
   2   4   2   26.96    2.43
   2   4  -2   28.19    2.54
  -2   4   2   25.17    2.29
  -2   4  -2   28.79    2.21
   2   4  -2   28.32    1.45
   2  -4  -2   31.96    2.60
  -2  -4  -2   27.68    2.62
   2   4   2   25.85    2.16
   2  -4  -2   30.59    2.47
   2  -4   2   27.28    2.22
  -2  -4   2   28.98    2.41
  -2  -4  -2   24.97    2.47
  -2  -4   2   29.61    2.85
  -2   4   2   26.28    1.90
  -2  -4  -3 3943.84   53.87
  -2   4  -3 3927.04   56.45
   2  -4  -3 3963.37   57.15
  -2   4   3 3918.69   57.41
   2   4   3 3880.98   53.90
   2   4  -3 4022.22   58.20
   2   4   3 3985.37   57.48
   2   4  -3 4015.42   54.92
   2  -4  -3 3972.17   57.87
   2  -4   3 4022.60   56.36
  -2  -4  -3 3937.84   58.44
   2  -4  -3 3873.04   57.57
  -2  -4  -3 3854.68   57.07
  -2   4   3 3951.70   55.96
  -2  -4   3 3946.42   58.28
  -2  -4   3 3951.92   56.33
   2   4   3 3902.71   56.51
  -2  -4  -4   65.51    4.51
   2  -4  -4   66.89    3.85
   2   4   4   65.99    3.34
  -2  -4   4   69.00    4.04
  -2   4   4   67.91    3.50
  -2  -4   4   66.30    3.25
  -2  -4  -4   65.47    3.62
  -2  -4   4   69.14    4.09
   2  -4   4   66.57    3.24
  -2   4  -4   64.13    3.27
   2   4   4   67.49    3.76
   2  -4  -4   69.39    3.93
  -2   4  -4   64.62    3.72
   2   4  -4   64.30    4.04
  -2  -4  -4   76.12    3.00
   2   4  -4   64.70    3.21
  -2  -4  -4   67.39    3.15
   2  -4  -4   61.32    3.97
   2  -4   4   65.54    3.12
  -2   4  -5 7493.42  101.87
  -2  -4  -5 7396.24  106.15
  -2  -4   5 7214.87  104.04
   2  -4   5 7491.35  101.55
  -2  -4   5 7579.39  104.76
  -2   4   5 7253.07  102.93
   2   4   5 7338.17  101.83
  -2  -4   5 7545.38  101.36
  -2  -4  -5 7329.87  102.68
   2  -4  -5 7111.45  103.79
   2   4  -5 7561.41  104.83
   2  -4  -5 7338.72  104.52
   2   4  -5 7287.21  103.14
   2   4   5 7332.51  103.62
  -2  -4  -5 7738.49  101.73
  -2   4  -5 7407.12  104.11
  -2  -4  -5 7469.35  101.68
   2  -4  -5 7447.45  105.06
   2  -4   5 7343.53  102.12
  -2  -4   6  575.13   14.09
  -2   4   6  557.61   13.01
  -2  -4  -6  577.73   15.46
   2   4   6  555.72   11.92
   2  -4   6  584.32   12.74
   2   4   6  561.72   13.24
   2  -4  -6  553.33   14.07
  -2  -4  -6  578.15   12.12
   2   4  -6  579.44   13.95
  -2   4  -6  559.36   14.07
  -2  -4  -6  554.99   12.44
   2   4   7  694.28   15.55
   2  -4  -7  686.84   17.06
  -2   4  -7  670.58   16.81
  -2   4  -7  662.52   16.97
   2   4  -7  687.21   17.25
  -2  -4  -7  715.04   15.38
  -2  -4   7  695.14   16.29
  -2  -4  -7  664.93   17.98
   2   4   7  698.04   14.16
  -2   4   7  668.38   15.31
   2   4  -7  717.85   18.40
  -2  -4  -7  713.97   17.71
  -2   4  -7  694.98   19.03
   2  -4   7  691.58   15.20
   2  -4  -7  696.39   16.09
   2   4  -7  694.06   16.39
   2   4   8    4.57    1.99
   2  -4  -8    8.30    1.96
   2   4  -8    5.55    1.79
  -2   4  -8    2.96    2.12
   2   4   8    4.78    1.47
   2  -4  -8    3.15    1.68
  -2   4  -8    6.17    2.10
   2   4  -8    3.52    1.67
  -2  -4  -8    8.46    2.16
   2  -4  -8    2.31    2.26
   2   4   8    2.13    1.42
   2   4  -8   -0.71    1.62
  -2  -4  -8    7.42    2.57
  -2   4  -8    5.11    2.24
   2  -4  -8   13.06    2.24
   2   4  -8    3.78    1.93
   2   4  -8    5.21    1.92
  -2   4  -8    5.90    2.62
   2   4  -8    5.67    1.71
   2  -4   8    4.19    1.72
   2   4  -8    7.66    2.28
   2  -4  -8    2.11    1.92
   2   4   8    5.29    1.58
  -2  -4   8    3.95    1.98
   2   4   8    3.23    1.16
  -2  -4   8    1.96    1.39
   2  -4   8    3.48    1.24
  -2   4   8   11.10    2.02
   2   4  -9  292.56   10.69
   2   4   9  311.46   11.10
   2   4   9  288.92    9.88
   2  -4  -9  322.01   12.11
  -2   4  -9  304.91   12.01
   2   4  -9  328.11   13.73
  -2  -4  -9  288.20   11.91
   2   4   9  291.59   11.02
   2  -4  -9  292.25   13.86
   2   4   9  312.21   10.92
   2   4  -9  333.81   13.19
  -2   4  -9  301.83   12.02
   2   4  -9  310.09   13.01
   2   4  -9  316.06   12.66
  -2  -4  -9  287.25   11.85
  -2   4  -9  300.52   13.15
   2  -4   9  299.27   11.02
   2   4  -9  296.36   12.31
   2   4  -9  294.34   11.59
  -2  -4   9  316.26   11.31
   2  -4   9  318.49   10.16
   2   4   9  338.89   10.71
  -2  -4  -9  291.18   10.99
   2  -4  -9  332.00   12.80
   2  -4  -9  304.94   10.59
  -2  -4   9  301.92   10.30
  -2   4   9  319.17   10.21
   2   4   9  320.48    9.05
   2   4  10   41.25    4.03
   2   4 -10   36.19    3.96
   2  -4 -10   43.40    4.97
  -2   4 -10   45.11    4.75
   2   4 -10   38.60    5.49
  -2  -4 -10   31.04    4.26
   2  -4 -10   36.41    5.22
   2   4  10   41.04    4.15
   2   4 -10   31.61    4.64
   2   4  10   40.43    4.00
   2   4 -10   39.24    5.31
   2  -4 -10   40.44    5.06
  -2   4 -10   33.49    5.08
  -2  -4 -10   38.83    4.81
   2   4 -10   37.50    4.74
  -2   4 -10   41.48    4.67
   2  -4  10   34.86    3.90
   2   4 -10   36.29    4.26
   2   4 -10   41.22    4.84
   2   4  10   43.10    3.89
  -2  -4  10   41.10    4.22
  -2   4 -10   39.07    4.34
   2  -4  10   34.55    3.35
   2  -4 -10   38.75    3.94
  -2  -4  10   40.50    3.82
  -2   4  10   41.92    3.67
   2   4  11  205.54    8.63
   2   4 -11  177.69    8.36
   2  -4 -11  176.19   10.71
   2   4  11  188.71    8.78
  -2  -4 -11  188.84    9.66
   2   4 -11  182.25   11.78
   2   4 -11  189.28   11.13
  -2  -4 -11  196.55   10.26
   2   4 -11  195.66   11.35
  -2   4 -11  191.03   10.78
   2  -4 -11  180.14    9.93
  -2  -4 -11  210.11    8.87
  -2   4 -11  188.64    9.32
   2   4  11  190.75    8.53
   2  -4  11  171.60    8.43
   2   4 -11  174.95    9.09
   2  -4 -11  189.07    8.50
   2   4  11  183.07    7.97
   2  -4 -11  198.50   11.88
   2  -4 -11  199.58    8.44
  -2  -4 -12    4.19    2.48
   2   4  12    2.66    1.99
   2  -4 -12    3.99    3.13
  -2   4  12    0.09    0.95
   2   4 -12    4.67    3.54
   2   4 -12    3.51    2.47
   2  -4 -12    1.24    1.81
   2   4 -12   -0.37    3.12
  -2  -4 -12    2.53    2.59
  -2  -4 -12    2.19    1.40
  -2   4 -12    3.32    2.37
  -2   4 -12    5.05    3.21
   2  -4 -12    4.41    2.70
   2   4  12    1.40    1.68
   2   4 -12    3.18    1.68
   2  -4  12    1.79    1.78
   2  -4 -12    2.70    1.48
  -2   4 -12    4.77    1.91
   2  -4 -12   -1.71    2.37
   2   4  12    4.02    1.71
   2   4  12    2.56    1.71
   2   4 -12    3.28    1.83
   2   4 -13  536.26   13.71
   2   4 -13  501.47   18.14
  -2  -4 -13  531.67   15.47
   2  -4 -13  523.55   17.21
   2   4  13  545.03   14.45
   2  -4  13  522.42   12.56
   2   4 -13  532.24   18.54
   2  -4  13  514.72   13.88
  -2   4 -13  552.43   16.63
  -2   4 -13  516.32   17.11
  -2  -4 -13  530.74   16.34
   2  -4 -13  528.44   15.59
  -2   4 -13  540.53   14.97
   2  -4  13  537.19   14.53
   2   4  13  570.27   14.51
   2  -4 -13  511.67   17.01
   2   4 -13  541.35   15.15
   2   4  13  544.85   13.48
  -2   4  13  555.65   12.65
   2  -4 -13  549.10   13.45
   2   4 -14  108.39    4.74
   2   4 -14   84.24    6.18
  -2  -4 -14  102.70    5.51
   2  -4  14   96.51    4.08
   2   4  14  104.47    5.11
   2   4 -14   90.56    6.38
   2  -4  14   97.39    4.88
  -2   4 -14   99.68    6.40
  -2   4 -14  104.78    5.68
  -2  -4 -14   96.50    5.90
   2  -4  14  100.88    5.20
   2   4  14  101.09    5.11
  -2   4  14  103.35    4.54
   2  -4 -14   91.02    6.14
   2   4  14   95.56    4.69
   2  -4 -14   94.29    4.40
   2   4 -15  139.13    6.01
   2   4  15  147.50    4.98
  -2  -4  15  143.79    4.89
  -2   4 -15  147.92    6.26
   2  -4  15  146.64    5.01
   2  -4  15  150.56    5.24
   2   4  15  161.81    5.43
   2   4  15  138.43    4.72
   2  -4 -15  143.12    5.84
  -2  -4 -15  143.01    5.90
   2   4  15  152.01    5.09
  -2   4  15  150.34    4.81
  -2   4 -15  146.86    6.28
  -2  -4 -15  146.26    5.99
   2  -4 -15  151.66    5.44
   2   5   0  560.34   12.68
  -2   5   0  557.38   11.55
   2  -5   0  556.17   12.47
  -2  -5   0  557.63   12.36
  -2   5   0  540.20   10.67
  -2   5  -1   14.43    1.80
  -2   5   1   18.26    2.05
   2   5   1   19.26    2.31
   2   5  -1   14.05    2.12
  -2  -5  -1   23.72    2.42
   2  -5  -1   22.03    2.55
   2  -5   1   19.54    2.31
  -2  -5  -1   14.40    2.35
  -2  -5   1   15.91    2.42
  -2   5   1   16.20    1.68
   2  -5   1   25.39    1.80
  -2  -5   1   16.52    2.37
   2   5   2  255.80    7.92
  -2   5  -2  254.29    7.11
   2   5  -2  264.90    6.27
   2   5  -2  255.77    8.22
  -2   5   2  268.54    7.74
  -2  -5  -2  279.85    6.52
   2  -5  -2  252.97    7.83
   2  -5  -2  270.45    8.22
   2  -5   2  258.49    7.67
  -2  -5  -2  264.38    8.18
  -2  -5   2  262.60    8.61
  -2   5   2  257.04    6.85
  -2  -5   2  261.45    7.62
  -2  -5  -2  263.18    8.02
   2   5   2  265.97    7.79
   2   5   3   24.60    2.50
  -2   5  -3   27.38    2.46
   2   5  -3   27.58    2.86
  -2   5   3   24.69    2.47
   2  -5  -3   24.07    2.62
  -2  -5   3   26.36    2.71
  -2  -5  -3   19.36    2.68
  -2  -5   3   24.94    2.85
   2  -5  -3   22.07    2.52
   2  -5   3   25.78    2.40
  -2  -5  -3   28.47    2.77
  -2   5   3   27.70    2.32
  -2  -5   3   26.55    2.40
   2   5   3   25.51    2.44
   2  -5  -4 1224.13   22.76
   2   5   4 1293.14   23.24
   2   5  -4 1228.75   23.71
  -2   5   4 1220.59   23.14
  -2   5  -4 1247.38   22.76
   2  -5  -4 1241.90   23.80
   2   5   4 1270.25   22.16
  -2   5   4 1217.27   21.82
   2  -5  -4 1279.82   24.42
   2  -5   4 1235.30   21.80
  -2  -5   4 1203.17   23.79
  -2  -5  -4 1250.60   24.55
  -2  -5  -4 1271.51   23.02
  -2  -5   4 1279.01   21.75
  -2  -5   4 1299.28   23.67
  -2  -5   5  319.28    9.83
   2  -5  -5  320.73   10.56
  -2  -5  -5  320.79   10.96
   2  -5   5  325.33    8.55
  -2   5   5  308.97    8.87
   2   5   5  302.75    8.51
  -2  -5   5  317.05   10.04
   2  -5   5  325.85    8.63
   2   5  -5  311.12    8.80
   2  -5  -5  309.64    9.62
   2   5  -5  309.62    9.91
   2  -5  -5  320.14   10.22
   2   5   5  314.68    9.44
  -2   5  -5  302.62    9.55
   2  -5  -6 1357.44   26.50
   2   5  -6 1408.16   26.26
  -2   5  -6 1372.74   26.84
   2   5   6 1416.80   26.01
   2  -5  -6 1372.17   27.41
  -2  -5  -6 1352.54   28.50
  -2  -5   6 1375.18   26.47
  -2   5   6 1371.18   25.14
   2   5   6 1400.08   24.35
  -2   5  -6 1390.83   29.46
   2  -5   6 1491.96   25.07
   2  -5  -6 1383.34   26.27
   2   5   7   19.17    2.49
  -2   5  -7   12.96    2.55
   2  -5  -7   16.22    2.55
   2  -5  -7   13.63    2.62
  -2   5  -7   18.61    2.93
   2   5  -7   14.93    2.48
  -2   5   7   15.33    2.21
  -2  -5   7   15.64    2.44
   2   5   7   16.46    2.04
   2   5  -7   14.02    2.63
   2  -5   7   18.87    2.69
   2   5   7   15.43    2.52
   2   5  -7   17.80    2.97
   2   5  -7   14.85    2.82
  -2   5  -7   20.94    3.58
  -2  -5  -7   15.94    2.88
   2  -5   7   26.22    2.61
   2  -5  -7   14.94    2.80
   2   5   7   18.43    2.47
  -2   5  -7   27.06    3.60
   2   5  -7   29.60    3.08
   2  -5  -7   14.24    2.30
   2   5  -7   15.46    3.43
   2  -5  -7   15.37    2.64
   2   5   7   15.92    2.64
   2  -5  -8 1276.35   26.92
   2   5   8 1282.22   26.86
   2   5  -8 1210.70   25.25
  -2   5   8 1238.76   25.61
   2  -5  -8 1307.66   25.48
   2   5   8 1263.66   24.92
   2  -5  -8 1279.14   27.00
   2  -5  -8 1295.75   28.01
  -2   5  -8 1263.60   27.54
  -2   5  -8 1281.28   27.34
  -2  -5  -8 1219.79   27.53
   2  -5  -8 1198.75   31.19
  -2   5  -8 1234.49   29.00
   2   5   8 1264.73   26.23
   2   5   8 1278.79   25.36
   2   5  -8 1293.09   28.76
   2   5  -8 1248.32   28.55
  -2   5  -8 1252.64   29.72
   2   5  -8 1286.63   28.92
  -2  -5  -8 1253.22   27.50
   2  -5   8 1263.72   26.84
   2   5  -8 1222.07   26.12
   2   5   8 1267.33   25.14
  -2  -5  -8 1198.38   26.29
   2  -5   8 1304.36   24.53
   2  -5  -8 1250.32   28.35
  -2   5   8 1229.40   24.34
  -2  -5   8 1263.73   25.51
   2   5   8 1285.20   23.27
   2   5  -9  194.83    8.51
   2   5   9  194.75    8.94
   2  -5  -9  191.33    9.20
   2  -5  -9  215.18   10.25
  -2   5  -9  192.14    9.63
   2   5   9  195.11    8.89
  -2  -5  -9  190.57    9.63
   2  -5  -9  188.15   11.30
  -2   5  -9  200.06   10.14
   2   5   9  187.66    8.51
   2   5  -9  198.15   10.30
   2   5  -9  186.85   10.11
  -2  -5  -9  195.42    9.76
   2   5  -9  205.01   10.33
  -2   5  -9  191.80   10.73
   2  -5   9  196.30    8.94
   2   5  -9  185.82    8.77
  -2  -5   9  192.38    9.00
   2   5   9  184.98    8.07
  -2  -5  -9  195.09    9.00
   2  -5  -9  187.94    9.73
   2  -5   9  202.78    7.98
   2  -5  -9  186.07    8.27
  -2  -5   9  197.04    8.35
  -2   5   9  208.46    8.09
   2   5   9  198.20    7.19
   2   5  10  119.11    6.87
   2   5 -10  114.61    6.55
   2   5  10  115.95    6.98
   2  -5 -10  110.79    8.76
   2   5 -10  134.39    7.70
  -2  -5 -10  123.04    7.88
   2   5  10  114.08    6.65
   2  -5  10  115.54    6.78
   2   5 -10  108.33    8.15
   2   5 -10  126.04    8.47
   2   5 -10  129.46    8.76
   2  -5 -10  124.38    8.37
  -2  -5 -10  124.79    8.03
  -2   5 -10  118.07    8.65
   2   5 -10  113.22    6.98
   2  -5  10  125.04    7.13
   2   5  10  119.63    6.46
   2  -5 -10  118.82    6.58
   2   5 -11  203.02    8.59
   2   5  11  207.18    8.68
   2  -5 -11  194.18   11.10
  -2  -5 -11  205.45   10.08
   2   5  11  207.92    9.29
   2   5 -11  198.40   12.00
  -2   5  11  204.70    8.17
   2   5 -11  201.40   11.19
   2  -5  11  195.74    8.75
   2   5  11  206.56    8.66
  -2   5 -11  189.27   10.86
   2   5 -11  191.69   11.10
   2  -5 -11  197.53   10.28
  -2  -5 -11  204.16   10.21
  -2  -5 -11  200.99    8.72
  -2   5 -11  182.23   10.34
   2   5 -11  206.32   11.13
   2   5  11  196.95    8.70
   2  -5  11  196.56    8.95
   2   5 -11  198.30    9.21
   2  -5 -11  197.92    8.85
   2   5  11  202.47    8.37
   2  -5 -11  199.66    8.25
   2   5 -12    8.10    3.51
   2  -5  12   10.97    2.16
   2  -5 -12    8.01    3.34
   2   5  12    8.05    2.24
  -2   5  12    9.11    2.12
  -2  -5 -12   10.77    2.97
   2   5 -12    4.72    2.68
   2  -5  12   10.70    2.40
   2   5 -12   12.00    3.90
  -2   5 -12    8.34    2.93
   2  -5 -12    7.23    1.97
  -2  -5 -12    5.68    2.69
   2  -5 -12    9.55    2.91
  -2   5 -12    7.72    2.96
  -2  -5 -12    7.17    1.90
   2  -5  12    7.29    2.08
   2   5  12    8.03    2.42
   2  -5 -12    9.28    2.08
   2   5  12    7.80    2.05
   2   5  12    7.59    1.96
   2   5 -12    6.89    2.10
   2   5 -13  328.69    9.41
   2   5 -13  314.49   13.07
  -2  -5 -13  308.18   11.01
   2  -5  13  300.07    8.71
  -2   5  13  317.49    9.16
   2   5  13  315.69   10.17
   2  -5 -13  306.57   12.08
   2   5 -13  307.00   12.90
  -2  -5  13  302.53    9.52
   2   5 -13  310.05   11.11
   2  -5  13  309.23    9.94
  -2   5 -13  301.02   11.56
   2  -5 -13  307.71   10.99
  -2   5 -13  303.95   12.03
  -2  -5 -13  307.15   11.37
   2  -5  13  321.55   10.25
   2   5  13  312.86    9.91
   2  -5 -13  308.25   12.17
  -2   5  13  315.17    8.98
   2   5  13  307.90    9.08
   2  -5 -13  302.61    8.92
   2   5 -14    1.70    1.81
  -2  -5 -14    3.32    1.51
   2  -5  14    1.24    0.81
   2   5  14    2.93    1.34
  -2  -5  14    3.87    1.34
   2  -5  14    3.59    1.40
   2   5 -14    4.15    1.98
  -2   5 -14    2.37    1.81
  -2  -5 -14    6.39    1.88
   2  -5 -14    2.66    1.06
  -2   5 -14    3.13    1.80
  -2   5 -14    3.39    1.47
   2  -5  14    3.47    1.42
   2   5  14    3.37    1.41
   2  -5 -14    3.01    1.61
  -2   5  14    3.43    1.13
  -2   5  14    4.51    1.09
   2   5  14    0.90    0.93
   2   5 -14    3.75    1.14
   2   5 -15   42.63    2.99
  -2  -5  15   43.03    2.33
   2   5  15   41.23    2.31
  -2   5 -15   41.87    2.90
   2  -5  15   44.99    2.42
   2   5  15   44.05    2.51
  -2  -5 -15   39.04    2.61
  -2   5  15   44.40    2.30
   2   5  15   40.97    2.25
   2  -5 -15   38.91    2.44
  -2   5 -15   44.09    3.02
  -2   6   0 6357.59   89.31
   2   6   0 6352.69   91.36
   2  -6   0 6458.98   91.42
  -2  -6   0 6446.30   92.83
  -2  -6   0 6226.90   90.77
  -2   6   0 6448.89   88.62
  -2   6  -1  169.35    5.88
  -2   6   1  168.52    6.06
   2   6   1  193.13    7.05
   2   6  -1  160.00    6.68
   2  -6  -1  161.17    6.71
   2  -6   1  167.68    6.61
  -2  -6   1  171.28    7.30
  -2   6   1  175.30    5.73
  -2  -6   1  161.61    6.39
  -2  -6  -1  175.58    6.81
   2   6   2  662.84   14.83
  -2   6  -2  637.52   13.55
   2   6  -2  645.85   15.12
  -2   6   2  632.90   14.02
   2  -6  -2  628.13   15.09
   2  -6   2  645.91   14.51
  -2  -6   2  645.53   14.37
  -2  -6   2  622.41   15.71
  -2  -6   2  622.87   14.14
  -2   6   2  637.88   13.28
  -2  -6  -2  635.75   14.82
   2   6   2  650.28   14.67
   2   6   3 1709.36   29.38
  -2   6  -3 1668.67   28.29
   2   6  -3 1628.04   29.77
  -2   6   3 1650.31   28.77
  -2  -6  -3 1732.42   27.18
   2  -6  -3 1637.27   29.49
   2   6   3 1683.42   29.04
   2  -6  -3 1604.46   30.21
   2  -6   3 1637.13   28.47
  -2  -6   3 1656.65   30.59
  -2  -6   3 1607.77   28.88
  -2   6   3 1613.30   27.54
   2   6   4   30.33    3.04
  -2  -6  -4   33.24    2.77
   2  -6  -4   29.70    3.20
   2   6  -4   26.61    3.04
  -2   6  -4   28.35    2.97
  -2   6   4   29.95    2.95
   2  -6  -4   25.51    3.28
   2  -6   4   28.71    2.70
  -2  -6   4   29.25    3.29
  -2   6   4   32.52    2.79
  -2  -6   4   33.42    3.27
   2   6   4   32.51    2.89
  -2  -6   5  791.60   17.91
   2  -6   5  808.08   16.72
  -2  -6   5  766.42   18.62
   2  -6  -5  820.10   20.66
  -2   6   5  789.16   16.88
   2   6   5  781.84   16.71
  -2  -6  -5  776.66   18.11
   2   6  -5  845.88   20.32
   2   6  -5  814.71   20.77
  -2   6  -5  809.79   20.42
  -2   6  -5  756.59   19.54
   2   6  -5  789.25   17.08
   2  -6  -5  829.58   19.48
   2   6   5  832.62   19.42
  -2  -6  -5  792.32   18.95
   2  -6  -5  798.98   17.91
   2   6   5  802.83   17.92
  -2  -6  -5  795.99   17.17
  -2   6   5  776.78   17.98
   2   6  -5  779.28   18.34
  -2   6  -5  815.76   18.21
   2  -6  -5  774.77   18.54
  -2  -6  -6   19.52    3.00
  -2   6  -6   16.89    3.22
   2  -6  -6   16.31    2.67
   2   6  -6   19.25    2.55
   2   6   6   16.09    2.89
   2  -6  -6   18.10    2.58
   2   6  -6   25.87    4.22
   2  -6  -6   16.63    2.88
   2   6   6   23.50    2.79
  -2   6   6   23.62    3.04
  -2   6  -6   17.71    2.81
   2  -6  -6   22.35    2.85
   2  -6  -6   16.39    2.40
   2  -6   6   25.77    3.08
   2   6   6   24.35    3.11
  -2   6  -6   19.52    3.24
   2   6  -6   18.28    2.81
   2   6  -6   20.82    3.20
  -2  -6  -6   18.01    2.69
  -2   6  -6   19.41    3.39
   2   6  -6   18.16    3.05
   2  -6   6   21.45    2.87
   2  -6  -6   19.88    3.16
   2   6   6   19.73    2.50
   2   6   6   20.75    2.80
  -2  -6   6   22.71    2.84
  -2   6   6   25.33    2.73
   2   6   6   19.56    2.32
   2   6   7  297.99   11.32
   2  -6  -7  324.46   11.67
   2   6  -7  291.58    9.97
   2  -6  -7  306.51   10.34
   2  -6  -7  306.39   10.73
  -2   6  -7  295.25   11.15
  -2   6   7  316.81   11.25
   2  -6  -7  301.86   11.52
  -2   6  -7  317.56   11.66
   2  -6  -7  311.45   10.86
   2  -6  -7  301.13   14.28
   2  -6   7  317.01   10.64
   2  -6   7  311.73   11.13
  -2   6  -7  299.05   12.72
   2   6   7  296.77   10.49
   2   6   7  297.94   10.93
   2   6  -7  316.60   11.99
   2   6  -7  302.55   12.87
  -2  -6   7  303.64   10.03
   2   6  -7  318.91   12.15
   2   6  -7  320.13   12.54
  -2   6  -7  293.49   12.56
  -2   6  -7  300.36   12.15
   2   6  -7  288.46   13.73
  -2  -6  -7  313.18   11.51
   2  -6   7  297.69   11.20
  -2  -6  -7  321.91   11.76
   2   6   7  305.73   10.84
   2   6   7  304.17   10.17
   2  -6  -7  319.29   12.46
  -2  -6  -7  286.91   10.90
  -2  -6   7  314.42   10.60
  -2   6   7  290.24    9.65
   2   6   7  300.40    9.34
   2   6  -8 1600.49   30.81
  -2   6   8 1613.17   32.05
   2  -6  -8 1673.21   33.36
   2   6   8 1646.21   32.89
   2  -6  -8 1676.14   32.54
  -2   6  -8 1714.64   33.88
  -2   6   8 1646.52   32.81
  -2   6  -8 1676.67   33.91
   2  -6  -8 1754.05   34.53
   2  -6  -8 1565.49   38.33
  -2  -6  -8 1604.07   33.80
   2  -6   8 1627.67   30.86
   2   6  -8 1590.78   34.26
  -2   6  -8 1579.19   35.41
   2  -6   8 1672.99   32.42
   2   6   8 1607.99   31.23
   2   6   8 1644.76   32.28
   2   6  -8 1698.93   38.02
  -2  -6   8 1568.07   30.45
  -2  -6  -8 1643.24   33.41
   2   6  -8 1624.13   34.70
   2   6  -8 1669.10   35.18
   2   6  -8 1613.36   39.08
  -2   6  -8 1696.88   34.71
  -2   6  -8 1565.15   35.75
   2  -6   8 1602.93   32.33
   2   6   8 1604.67   30.68
   2  -6  -8 1612.21   34.42
  -2  -6  -8 1635.79   32.52
  -2  -6   8 1708.76   31.60
  -2   6   8 1653.01   30.36
   2   6   8 1672.30   29.34
   2   6  -9  132.02    6.83
   2   6   9  128.15    7.43
  -2   6   9  123.79    6.79
   2  -6  -9  125.32    9.41
  -2  -6  -9  124.08    7.88
   2   6   9  126.77    7.27
   2  -6   9  120.95    6.39
   2  -6   9  127.08    7.21
   2   6  -9  124.09    8.26
  -2  -6   9  113.99    6.36
  -2   6  -9  136.97    8.63
   2   6   9  113.46    6.91
   2   6  -9  134.78    8.66
   2   6  -9  126.38    8.41
  -2   6  -9  113.53    7.85
  -2   6  -9  124.25    8.91
  -2  -6  -9  124.51    7.79
   2  -6   9  132.82    7.40
   2   6   9  117.51    6.50
   2  -6  -9  124.46    8.08
  -2  -6  -9  122.50    7.20
   2  -6  -9  119.72    6.50
   2   6 -10  669.80   17.10
   2   6  10  661.87   17.95
   2   6 -10  684.37   20.84
   2  -6  10  677.90   16.68
   2  -6 -10  695.36   22.58
  -2  -6 -10  684.39   19.88
   2   6  10  678.79   18.29
   2   6  10  682.25   17.94
   2  -6  10  692.04   18.12
  -2   6 -10  741.16   20.18
  -2  -6  10  670.98   17.06
   2   6 -10  672.02   22.25
   2   6 -10  689.45   20.84
  -2   6 -10  665.75   20.29
  -2   6 -10  688.45   21.78
   2   6 -10  708.71   21.29
  -2  -6 -10  700.07   19.81
   2  -6  10  681.24   18.38
   2   6  10  685.70   17.15
   2  -6 -10  675.75   19.92
   2  -6 -10  698.65   17.03
   2   6 -11  259.41    9.29
   2   6  11  242.85    9.45
   2   6 -11  252.10   11.94
   2  -6 -11  259.28   12.67
  -2  -6 -11  254.68   11.12
   2  -6  11  247.96    8.86
   2   6  11  244.62    9.90
   2   6 -11  234.11   12.60
   2  -6  11  245.50    9.69
  -2  -6  11  252.58    9.32
   2   6 -11  232.49   11.61
  -2   6  11  253.71    9.29
   2   6  11  253.07    9.70
  -2   6 -11  249.38   11.51
   2  -6 -11  248.55   11.39
  -2   6 -11  283.69   12.87
  -2  -6 -11  241.81   10.74
   2  -6  11  250.52    9.92
   2   6  11  249.57    9.50
   2   6  11  264.39    9.56
   2   6  11  251.67    8.40
   2  -6 -11  241.18    8.73
   2   6 -12  126.12    5.85
   2   6 -12  115.15    7.89
   2  -6  12  121.50    5.61
   2  -6 -12  113.65    7.77
   2   6  12  119.17    6.35
  -2  -6 -12  123.23    7.15
  -2  -6  12  113.29    5.78
   2   6 -12  116.88    7.95
   2  -6  12  120.44    6.23
  -2   6  12  127.77    5.65
   2   6 -12  115.76    7.81
   2  -6 -12  115.82    7.10
  -2  -6 -12  130.35    6.20
  -2   6 -12  117.17    7.70
  -2   6 -12  110.49    7.24
  -2  -6 -12  104.92    6.64
   2  -6  12  117.66    6.22
   2   6  12  126.53    6.27
   2  -6 -12  125.10    5.91
   2   6  12  113.45    5.88
   2   6  12  125.59    5.46
   2  -6 -12  119.50    5.49
   2   6 -13   77.25    5.83
  -2  -6 -13   70.41    4.91
  -2   6  13   73.95    4.02
   2   6  13   73.15    4.52
   2  -6  13   71.14    3.75
   2  -6 -13   64.82    5.18
   2  -6  13   72.26    4.38
   2   6 -13   69.26    4.94
  -2   6 -13   70.06    5.16
  -2  -6  13   74.90    4.15
   2   6 -13   76.78    5.84
   2  -6 -13   68.27    4.75
  -2   6 -13   65.19    4.99
  -2   6 -13   76.86    5.37
  -2  -6 -13   71.78    4.91
   2   6  13   72.99    4.35
   2  -6  13   74.30    4.36
  -2   6  13   72.83    3.90
   2   6  13   72.61    3.78
   2  -6 -13   77.95    3.77
   2   6 -14  228.68    8.26
   2  -6  14  213.70    5.62
  -2  -6  14  230.60    6.53
   2   6  14  239.43    6.98
  -2  -6 -14  242.57    7.52
  -2   6 -14  211.53    6.58
   2  -6  14  238.54    6.84
  -2  -6  14  224.21    6.20
  -2   6 -14  228.70    7.81
   2   6  14  193.05    5.43
   2   6  14  224.63    6.74
   2  -6  14  216.14    6.31
  -2   6  14  235.65    6.51
  -2   6 -14  236.35    8.01
  -2  -6 -14  213.95    7.17
  -2   6 -14  224.28    7.44
  -2   6  14  228.91    5.80
  -2  -6 -14  211.82    6.95
   2   6  14  222.10    6.03
   2  -6 -14  238.24    5.71
   2   7   0  594.05   14.76
  -2   7   0  580.26   13.27
   2  -7   0  617.26   15.19
  -2  -7   0  583.33   15.69
   2   7   1   62.57    4.31
  -2   7  -1   68.54    3.94
   2   7  -1   69.24    4.53
  -2   7   1   61.32    3.85
   2  -7  -1   64.03    4.59
   2  -7   1   58.49    4.23
  -2  -7   1   64.38    4.95
  -2   7   1   65.03    3.75
  -2  -7   1   65.61    3.89
  -2  -7  -1   58.39    4.57
   2   7   2  565.60   14.16
   2   7  -2  531.52   14.13
  -2   7  -2  538.19   12.88
  -2   7   2  545.05   13.11
  -2  -7   2  524.83   14.97
  -2  -7   2  557.71   13.31
   2  -7  -2  531.26   14.54
   2  -7   2  540.12   13.82
  -2   7   2  517.35   12.55
  -2  -7  -2  529.60   14.92
  -2  -7  -2  547.42   14.35
  -2   7  -2  550.99   14.96
   2   7   3  900.80   19.40
   2   7  -3  858.78   19.56
  -2   7  -3  878.15   18.59
  -2   7   3  848.38   18.40
   2   7  -3  883.06   21.34
  -2  -7  -3  909.71   19.07
  -2  -7  -3  872.37   20.31
   2  -7  -3  880.22   20.60
   2  -7   3  843.65   18.67
  -2  -7   3  892.88   20.75
  -2  -7   3  918.02   18.86
  -2   7   3  854.59   17.89
   2   7   3  865.79   19.05
   2   7   3  897.01   20.52
  -2  -7  -3  909.16   20.08
  -2   7  -3  849.18   20.55
  -2  -7  -4  120.88    6.57
   2  -7  -4  119.62    5.95
   2  -7  -4  111.25    6.62
   2   7   4  114.81    6.66
  -2   7  -4  102.54    6.60
   2   7  -4  114.95    6.12
   2   7   4  118.15    6.05
  -2   7   4  116.18    5.90
   2  -7  -4  118.42    6.34
  -2   7  -4  113.68    5.97
   2   7  -4  114.28    6.24
  -2  -7  -4  126.00    6.47
   2  -7  -4  106.72    6.32
   2  -7  -4  125.04    6.76
   2  -7   4  125.40    6.60
  -2   7  -4  119.32    7.35
   2   7  -4  120.84    7.18
   2   7   4  126.00    6.51
  -2  -7  -4  121.01    6.14
   2   7  -4  115.42    7.15
   2   7  -4  123.16    7.19
  -2   7  -4  118.33    6.96
   2   7   4  114.14    6.51
   2  -7   4  106.82    5.54
   2  -7  -4  118.07    7.27
  -2  -7   4  120.98    5.95
  -2  -7   4  112.82    6.61
  -2   7   4  119.23    5.64
   2   7   4  114.93    5.83
   2  -7  -5  802.84   18.55
  -2  -7  -5  829.99   20.26
   2  -7  -5  816.71   20.37
   2   7  -5  817.19   17.99
   2   7   5  846.73   20.55
   2  -7  -5  833.76   20.64
   2   7  -5  761.94   19.18
  -2   7  -5  814.16   19.26
   2  -7  -5  820.72   19.83
  -2   7   5  826.07   18.89
   2  -7  -5  878.39   20.25
  -2  -7   5  773.49   17.70
  -2   7   5  780.31   18.07
   2  -7   5  852.75   19.69
  -2  -7  -5  842.45   19.99
   2  -7   5  861.08   20.17
   2   7  -5  827.72   19.65
  -2   7  -5  789.53   21.54
   2   7  -5  829.92   21.69
   2   7   5  848.60   19.65
   2   7   5  802.45   19.36
   2   7  -5  830.89   21.98
   2   7  -5  862.27   21.54
  -2   7  -5  774.85   20.94
  -2   7  -5  817.99   21.23
  -2  -7  -5  791.51   19.00
  -2  -7  -5  838.70   19.13
   2  -7   5  797.09   19.79
   2   7   5  797.43   18.00
   2  -7  -5  831.06   21.20
   2   7   5  811.46   19.83
  -2  -7  -5  790.68   19.30
  -2  -7   5  801.16   20.08
   2  -7   5  817.96   17.87
  -2   7   5  827.29   18.07
  -2  -7   5  837.78   18.76
   2   7   5  802.00   17.98
   2  -7  -5  818.65   22.64
  -2  -7  -6    1.48    1.80
   2   7  -6   -0.99    2.01
   2   7  -6    1.76    1.68
  -2   7  -6   -1.30    2.54
   2  -7  -6    1.80    1.92
   2   7   6    0.14    2.01
   2  -7  -6    2.86    1.61
   2  -7  -6    1.63    1.49
   2   7  -6    1.48    1.74
  -2   7  -6    0.91    1.54
  -2   7   6    0.08    1.43
   2  -7  -6   -3.93    2.99
   2  -7   6    1.42    1.65
   2  -7  -6    1.83    1.57
   2  -7   6    1.81    1.67
   2   7   6    2.63    1.74
   2   7   6    4.59    1.97
  -2   7  -6   -1.88    2.65
  -2  -7   6    2.72    1.37
   2   7  -6    1.22    1.60
   2   7  -6    0.02    1.91
  -2  -7  -6    3.05    1.59
   2   7  -6    2.22    2.46
  -2   7  -6    0.77    2.15
  -2  -7  -6    3.03    1.87
   2  -7   6   -0.18    1.39
   2   7   6    0.96    1.51
   2  -7  -6    1.87    2.04
  -2  -7  -6    1.22    1.45
   2   7   6    0.77    1.78
  -2   7   6    1.92    1.41
   2   7   6    1.11    1.11
  -2  -7   6    1.44    1.42
   2  -7  -7  441.82   13.09
   2  -7  -7  452.67   14.72
   2   7  -7  443.54   12.90
   2   7   7  449.68   14.69
  -2   7  -7  464.43   14.82
  -2   7  -7  455.82   14.74
   2   7  -7  441.97   14.73
  -2   7   7  458.26   13.98
   2  -7  -7  459.65   14.90
   2  -7   7  464.70   13.71
   2  -7  -7  464.54   14.05
   2  -7  -7  407.08   17.62
  -2   7  -7  441.44   16.17
  -2  -7   7  444.91   12.95
   2  -7   7  479.60   14.59
   2   7  -7  438.88   14.69
   2   7   7  430.24   13.80
   2   7  -7  437.57   16.23
   2   7   7  450.26   13.74
   2   7  -7  442.85   15.81
  -2   7  -7  458.95   16.36
   2   7  -7  428.73   17.15
  -2  -7  -7  443.68   14.25
  -2   7  -7  430.73   15.56
   2  -7   7  443.23   14.23
   2  -7  -7  448.37   15.41
  -2  -7  -7  469.40   14.46
   2   7   7  439.53   12.86
   2   7   7  471.94   14.31
  -2   7   7  445.81   13.47
  -2  -7   7  456.66   13.36
  -2   7   7  460.98   13.03
   2   7   7  447.38   12.47
   2  -7  -8   54.78    5.19
   2   7  -8   60.85    4.64
  -2   7   8   62.59    5.29
   2   7   8   60.38    5.42
   2   7  -8   57.92    5.51
   2  -7   8   63.68    4.91
   2  -7  -8   67.21    7.24
  -2  -7  -8   61.34    5.64
   2  -7   8   60.45    5.19
  -2  -7   8   62.60    4.67
   2   7  -8   53.44    5.14
   2   7   8   58.49    4.82
   2   7   8   57.84    5.03
   2   7  -8   55.86    5.96
  -2   7  -8   57.41    6.08
   2   7  -8   60.53    5.90
  -2   7  -8   66.99    6.15
  -2   7  -8   61.69    5.51
   2   7  -8   56.67    6.47
  -2  -7  -8   58.82    5.20
  -2   7  -8   60.77    6.43
   2  -7   8   56.55    4.95
  -2  -7  -8   60.29    5.08
   2   7   8   64.42    4.75
   2  -7  -8   61.38    5.82
  -2   7   8   64.47    4.76
   2  -7  -8   61.77    4.69
   2   7  -9  142.69    7.04
  -2   7   9  145.89    7.60
   2   7   9  144.75    7.96
   2   7  -9  144.87    8.62
   2  -7   9  149.32    7.30
  -2  -7  -9  131.72    8.30
   2  -7  -9  158.87   10.60
   2   7   9  154.35    8.07
  -2  -7   9  134.10    6.80
   2  -7   9  142.68    7.85
   2   7   9  151.70    7.85
  -2   7   9  147.70    7.18
   2   7  -9  143.09    8.57
  -2   7  -9  158.65    9.25
   2   7  -9  139.73    9.27
  -2   7  -9  153.53    8.67
  -2   7  -9  162.50    8.71
   2   7  -9  153.50    9.56
  -2   7  -9  146.57    9.46
   2   7  -9  146.86    9.20
  -2  -7  -9  150.11    8.32
   2  -7   9  149.03    7.74
   2   7   9  152.49    7.30
   2  -7  -9  146.79    8.79
  -2  -7  -9  146.75    7.84
   2  -7  -9  151.47    7.08
   2   7  10   60.79    5.05
   2   7 -10   58.08    4.42
  -2   7  10   40.90    3.77
   2   7 -10   51.55    5.53
   2  -7 -10   51.23    6.01
   2   7  10   63.66    5.20
  -2  -7 -10   60.07    5.66
   2  -7  10   62.01    4.55
   2   7 -10   60.85    5.68
  -2  -7  10   60.33    4.43
   2   7 -10   62.75    6.71
   2  -7  10   53.58    4.73
   2   7  10   61.81    5.04
  -2   7 -10   58.43    5.36
  -2   7  10   66.08    4.42
  -2   7 -10   67.15    5.75
  -2   7 -10   62.28    6.44
  -2  -7 -10   57.92    5.10
   2   7  10   55.31    4.36
   2  -7  10   53.79    4.58
   2   7  10   60.02    3.76
   2   7  10   56.57    4.59
   2  -7 -10   57.51    5.56
   2  -7 -10   61.65    4.26
   2   7  11  233.60    9.07
   2   7 -11  246.30   10.98
  -2  -7 -11  231.25   10.27
   2  -7  11  246.84    8.58
   2  -7 -11  244.77   11.55
   2   7  11  254.17    9.61
  -2  -7  11  246.36    8.79
   2   7 -11  242.20    9.31
   2  -7  11  259.94    9.60
   2   7 -11  244.44   10.91
   2   7 -11  237.10   12.00
  -2  -7  11  254.72    8.82
  -2   7  11  243.15    8.96
  -2   7 -11  247.12   10.48
   2   7  11  246.65    9.25
  -2   7 -11  243.63   10.51
   2  -7 -11  244.55   10.78
  -2   7 -11  256.90   11.83
  -2  -7 -11  247.04   10.21
   2  -7  11  253.04    9.34
   2   7  11  240.60    8.87
   2   7  11  260.96    9.08
   2   7  11  247.97    7.67
   2  -7 -11  258.91    8.30
   2  -7  12    2.85    1.36
  -2  -7  12    2.50    1.47
   2   7  12    2.41    1.84
   2  -7 -12    5.46    2.29
  -2   7  12    4.28    1.65
  -2  -7 -12    3.52    2.03
  -2  -7  12    3.43    1.33
   2  -7  12    3.38    1.61
  -2   7  12    4.82    1.45
   2   7 -12    2.98    2.34
  -2   7 -12    1.73    1.75
   2   7 -12    1.79    1.97
  -2  -7 -12    6.82    2.15
  -2   7 -12    2.79    1.83
   2  -7 -12    2.03    1.14
  -2  -7 -12    3.80    1.49
   2  -7 -12    4.51    2.17
  -2   7 -12    5.59    2.48
   2   7  12    3.00    1.54
   2  -7  12    0.98    1.00
   2  -7 -12    3.63    1.61
   2   7  12    2.09    1.59
  -2   7  12    3.83    1.71
   2  -7  12    3.66    1.21
   2   7  12    4.10    1.20
   2   7 -12    4.68    2.14
   2   7 -13  687.99   16.56
  -2  -7 -13  689.25   15.62
  -2  -7  13  694.98   13.86
   2  -7  13  633.63   12.94
  -2   7  13  692.37   13.84
   2   7  13  689.06   14.53
  -2   7 -13  696.63   15.53
   2   7 -13  665.07   15.64
   2  -7  13  701.05   14.46
  -2  -7  13  682.48   13.34
   2   7  13  676.89   13.99
   2  -7  13  672.89   13.57
  -2  -7 -13  640.85   14.66
   2  -7 -13  681.51   15.43
  -2   7 -13  682.50   16.24
  -2   7 -13  713.20   15.77
  -2   7  13  711.04   13.61
   2   7  13  658.35   12.56
   2  -7 -13  680.29   12.25
  -2   7  14    3.10    0.81
   2   7  14    2.98    0.82
  -2  -7  14    4.04    0.89
  -2   7  14    4.95    0.86
  -2  -7  14    4.50    0.92
  -2  -7 -14    4.23    1.07
   2   7  14    3.92    0.92
  -2   8   0  890.58   18.49
   2   8   0  871.54   19.88
   2   8   0  957.52   22.02
   2  -8   0  896.94   21.34
   2  -8   0  892.55   20.86
   2   8   0  910.10   21.28
   2   8   0  856.94   20.74
  -2   8   0  849.35   20.21
  -2  -8   0  910.76   19.39
   2  -8   0  867.30   20.70
   2  -8   0  942.27   21.28
  -2  -8   0  860.56   19.46
   2   8   0  909.52   21.29
  -2  -8   0  890.91   21.57
   2  -8   0  878.13   20.52
  -2  -8  -1   77.26    5.11
   2   8   1   76.32    5.21
  -2   8   1   72.41    4.32
   2   8  -1   73.86    4.92
  -2   8  -1   74.26    4.46
   2   8   1   74.26    4.86
   2  -8  -1   68.89    5.17
  -2  -8  -1   71.95    4.66
   2  -8   1   82.11    5.41
   2  -8  -1   74.65    5.42
   2  -8   1   69.74    5.20
   2   8  -1   80.04    5.85
   2   8   1   75.98    5.47
  -2   8  -1   71.07    5.21
   2   8  -1   83.43    5.81
   2   8   1   74.69    5.12
   2  -8  -1   72.26    5.15
   2   8  -1   74.51    5.40
  -2   8  -1   67.65    5.00
   2   8   1   64.65    4.89
  -2   8   1   73.14    5.00
  -2  -8   1   69.76    4.49
   2  -8   1   65.15    4.88
  -2  -8  -1   70.49    4.60
   2  -8   1   84.88    5.57
  -2  -8  -1   70.58    4.81
   2  -8  -1   69.57    5.19
   2  -8   1   76.19    5.20
  -2  -8   1   79.35    4.95
   2   8   1   82.06    5.63
  -2  -8   1   72.21    5.42
   2  -8  -1   76.00    5.26
  -2  -8  -1   70.77    5.30
   2  -8   1   73.33    5.01
  -2  -8  -2 1921.82   35.20
   2   8   2 1874.67   35.48
  -2   8   2 1880.33   32.81
  -2   8  -2 1900.56   33.28
   2   8  -2 1839.01   34.46
   2   8   2 1979.88   34.52
   2   8   2 1886.57   35.98
   2  -8  -2 1879.36   35.74
  -2   8  -2 1887.75   35.75
   2  -8   2 1946.45   35.58
   2  -8   2 1823.82   35.39
  -2  -8  -2 2008.74   34.46
   2  -8  -2 1944.44   36.19
   2   8  -2 1945.78   37.61
   2   8  -2 1980.26   37.07
   2  -8  -2 1794.39   35.08
  -2   8  -2 1905.11   36.74
   2   8   2 1900.03   35.11
  -2   8  -2 1847.26   35.90
   2   8  -2 1882.18   36.50
   2  -8   2 1810.85   35.20
  -2  -8   2 1957.86   33.56
   2  -8   2 1941.97   34.89
  -2  -8   2 1907.29   34.10
   2  -8   2 1950.48   35.16
   2  -8  -2 1954.17   36.67
  -2  -8  -2 1816.93   34.16
   2   8   2 1976.02   36.46
   2  -8  -2 1912.16   36.06
   2  -8   2 1892.34   34.61
  -2  -8  -2 1961.86   36.50
  -2  -8   2 1881.87   36.51
  -2   8   2 1878.87   32.90
   2  -8  -3  133.89    6.25
   2   8   3  126.09    7.15
   2  -8  -3  128.18    7.55
  -2  -8  -3  120.25    6.77
  -2   8  -3  117.87    6.13
   2   8  -3  118.55    6.49
  -2   8   3  128.88    6.11
  -2  -8  -3  129.72    6.77
  -2   8  -3  125.96    7.08
  -2  -8   3  132.58    6.04
   2  -8   3  129.87    7.03
  -2   8   3  123.91    6.62
   2  -8  -3  128.31    7.13
   2  -8   3  120.07    6.68
   2  -8  -3  117.18    6.97
   2   8   3  120.18    6.87
   2   8  -3  137.39    7.80
   2   8  -3  119.43    6.70
  -2   8  -3  135.63    7.96
   2   8   3  126.75    6.60
   2   8   3  128.18    6.97
   2   8  -3  155.74    8.32
  -2  -8  -3  122.53    6.26
  -2   8  -3  122.59    7.01
  -2   8  -3  127.15    7.59
   2  -8   3  117.82    6.73
   2  -8   3  130.97    6.51
   2  -8  -3  125.20    7.44
  -2  -8  -3  120.65    6.59
   2  -8   3  127.02    6.76
   2   8   3  120.50    7.04
  -2  -8   3  128.60    6.46
  -2   8   3  115.57    5.88
  -2  -8   3  136.44    7.58
   2  -8  -3  120.36    7.20
   2  -8   3  123.59    6.46
  -2  -8  -3  134.46    7.30
  -2  -8  -4  213.01    9.41
   2  -8  -4  235.05   10.22
   2  -8  -4  217.91    8.40
   2   8   4  237.01   10.12
   2  -8  -4  238.96   10.01
   2   8  -4  227.18    9.26
  -2   8  -4  225.44    9.09
  -2   8   4  238.67    8.74
  -2   8  -4  229.13    9.78
  -2   8   4  205.71    8.72
  -2  -8   4  218.42    8.22
  -2  -8  -4  229.47    9.39
   2  -8   4  220.48    9.43
   2  -8  -4  231.21    9.77
   2  -8  -4  220.19    9.54
   2   8  -4  225.72    9.73
   2   8   4  225.36    9.47
   2   8   4  218.94    9.08
   2   8  -4  234.12   10.72
  -2   8  -4  215.19   10.47
   2   8  -4  228.37   10.71
  -2  -8  -4  228.15    8.91
  -2   8  -4  216.04   10.28
  -2   8  -4  227.28   10.11
   2  -8   4  220.44    8.41
   2  -8   4  223.27    9.54
   2   8   4  225.93    9.77
   2  -8   4  225.33    9.15
   2  -8  -4  225.68   10.17
  -2  -8  -4  219.86    9.25
  -2  -8   4  222.93    8.88
  -2  -8  -4  236.41    9.88
   2  -8  -4  224.59   10.55
   2  -8   4  221.42    8.69
  -2  -8   4  228.81    8.51
  -2  -8   4  232.28   10.10
   2   8   4  224.13    8.89
  -2   8   4  220.99    8.41
   2  -8  -5  226.98   10.11
   2   8   5  227.51   10.10
   2  -8  -5  227.00    8.73
   2  -8  -5  236.58   10.40
  -2  -8  -5  228.43   10.04
  -2   8   5  228.45    8.94
   2   8  -5  222.82    9.20
  -2   8  -5  257.15   10.05
  -2   8   5  219.22    8.90
  -2  -8  -5  232.68    9.88
   2  -8   5  220.43    9.40
  -2  -8   5  228.35    8.59
   2  -8  -5  231.38    9.84
   2   8   5  231.15    9.60
   2   8  -5  218.85   10.03
   2   8   5  225.35    9.40
   2   8  -5  227.99   10.87
  -2   8  -5  239.19   11.33
  -2   8  -5  231.23   11.05
  -2   8  -5  244.29   10.96
   2   8  -5  237.47   11.31
  -2  -8  -5  231.41    9.32
   2  -8   5  222.04    9.57
   2   8   5  220.31    8.43
   2  -8  -5  219.32   10.31
   2  -8   5  231.42    9.29
   2   8   5  226.66    9.90
  -2  -8  -5  236.76    9.75
  -2  -8   5  239.16    8.88
   2  -8   5  254.58    9.17
   2  -8  -5  233.01   11.49
  -2   8   5  225.30    8.72
   2   8   5  238.95    9.11
   2  -8  -6 1408.59   27.70
   2  -8  -6 1403.88   30.32
   2   8   6 1395.40   30.34
  -2  -8  -6 1371.42   30.10
  -2   8  -6 1507.78   30.42
   2   8  -6 1437.02   29.30
  -2   8   6 1484.79   28.80
  -2   8   6 1458.03   27.77
   2  -8   6 1478.05   29.31
   2  -8  -6 1446.87   29.66
  -2  -8   6 1434.51   27.51
  -2   8  -6 1382.40   32.40
   2   8   6 1403.81   29.03
   2  -8   6 1446.48   30.06
   2   8   6 1408.64   29.13
   2   8  -6 1420.04   32.38
  -2   8  -6 1401.03   32.08
  -2  -8  -6 1419.45   29.06
  -2   8  -6 1382.47   32.00
   2   8  -6 1400.15   33.13
   2  -8   6 1405.93   29.37
   2   8   6 1404.70   27.23
   2  -8  -6 1377.63   31.08
   2  -8   6 1403.53   28.31
   2   8   6 1417.95   29.78
  -2   8   6 1343.81   28.76
  -2  -8  -6 1391.93   29.26
  -2  -8   6 1425.83   27.70
  -2   8   6 1463.06   28.07
   2   8   6 1415.42   27.76
   2   8  -7  104.98    6.63
   2  -8  -7   97.06    8.11
   2  -8  -7   98.77    6.33
  -2  -8   7  101.48    5.83
  -2  -8  -7  104.98    7.15
   2  -8   7  100.52    6.28
   2  -8   7  102.18    6.60
   2   8  -7  102.09    7.35
   2   8  -7   97.81    6.52
   2   8   7   90.45    6.17
   2   8   7   87.83    6.09
  -2  -8   7  100.24    5.76
   2   8  -7  101.82    7.71
  -2   8  -7  100.79    7.91
   2   8  -7   99.02    8.33
  -2   8  -7   97.78    7.46
  -2   8  -7  103.33    7.71
  -2  -8  -7   98.17    6.43
   2  -8   7   95.19    6.27
   2   8   7  103.67    5.85
   2  -8  -7   99.39    7.28
  -2  -8  -7   99.02    6.45
   2   8   7   97.61    6.51
  -2   8   7   95.21    6.14
   2  -8   7  104.87    6.06
   2  -8  -7   93.30    6.55
   2   8   7   97.75    6.83
   2   8   8  813.07   21.27
   2  -8  -8  856.74   21.68
  -2   8   8  834.73   20.86
   2   8  -8  847.60   21.48
  -2  -8   8  816.93   18.96
   2  -8  -8  825.28   24.67
   2  -8   8  808.49   19.67
  -2  -8  -8  804.33   21.98
  -2  -8   8  842.49   19.12
   2   8  -8  839.40   23.20
   2   8  -8  831.80   21.25
  -2   8  -8  798.72   23.10
   2   8   8  775.03   20.02
   2  -8   8  811.06   20.63
   2   8  -8  833.74   24.13
  -2   8  -8  819.60   23.47
  -2  -8  -8  843.29   21.06
  -2   8  -8  856.85   22.79
   2   8  -8  820.80   24.82
   2  -8   8  816.10   20.25
   2   8   8  829.16   18.99
   2  -8  -8  813.38   22.22
  -2  -8  -8  828.55   20.62
  -2   8   8  829.85   19.60
   2  -8   8  833.53   19.30
   2  -8  -8  863.54   19.01
  -2   8   9   36.46    3.84
  -2   8  -9   30.11    3.97
   2   8   9   27.06    3.72
   2   8  -9   29.26    4.51
   2   8  -9   34.30    4.17
  -2  -8  -9   26.47    4.17
   2  -8   9   31.53    3.49
   2   8   9   30.98    3.62
   2  -8  -9   31.59    4.92
  -2  -8   9   33.10    3.42
   2  -8   9   32.11    3.83
   2   8  -9   30.23    3.88
   2   8  -9   37.35    5.01
  -2   8  -9   28.97    4.52
  -2   8  -9   28.64    3.46
  -2   8   9   29.43    3.40
  -2  -8   9   34.56    3.36
   2   8   9   30.64    3.80
  -2   8  -9   23.44    3.37
  -2  -8  -9   29.91    3.85
  -2   8  -9   29.51    4.73
   2  -8   9   34.79    3.77
   2   8   9   32.41    3.44
   2  -8  -9   35.41    4.51
   2  -8   9   33.89    3.36
  -2  -8  -9   24.01    3.21
   2  -8  -9   21.10    2.61
  -2   8  10  157.88    7.08
   2   8  10  161.17    7.70
   2   8 -10  150.57    8.00
   2  -8  10  151.40    6.85
  -2  -8 -10  148.34    8.13
   2  -8 -10  146.76    8.77
  -2  -8  10  154.09    6.82
   2   8  10  155.08    7.37
  -2  -8  10  156.20    6.67
   2   8 -10  150.50    9.25
  -2   8 -10  149.13    7.45
   2   8  10  158.32    7.48
  -2   8  10  146.21    6.56
  -2   8 -10  157.91    8.22
  -2   8  10  154.42    7.29
   2  -8  10  154.21    7.48
  -2  -8 -10  156.44    7.74
  -2   8 -10  169.53    8.01
  -2   8 -10  156.49    9.12
   2   8 -10  151.21    7.84
   2   8  10  153.33    6.69
   2  -8  10  164.13    7.33
   2   8  10  154.21    6.82
   2  -8 -10  154.12    8.24
   2  -8  10  149.63    6.39
   2  -8 -10  156.42    6.14
   2   8  11  105.40    5.56
   2   8 -11  113.38    6.64
   2  -8 -11   99.49    6.45
  -2  -8 -11  113.85    6.65
  -2  -8  11  110.93    5.37
   2   8  11  111.60    5.79
   2  -8  11  111.00    5.33
   2   8 -11  114.30    5.76
   2  -8  11  108.49    5.77
  -2  -8  11  116.75    5.21
  -2   8 -11  104.50    5.80
  -2   8  11  106.98    5.48
  -2   8 -11  119.46    5.90
  -2   8  11  114.49    4.89
   2   8 -11  108.32    7.32
   2   8  11  114.45    5.02
  -2   8 -11  118.98    6.24
   2  -8 -11  111.46    6.57
  -2   8 -11  110.45    7.17
  -2  -8 -11  114.03    6.06
   2   8  11  105.38    5.16
   2  -8  11  116.75    5.56
   2   8  11  110.23    5.43
   2  -8  11  107.80    4.85
   2  -8 -11  116.82    4.69
   2  -8 -12   46.01    3.77
  -2  -8 -12   47.89    3.89
  -2  -8  12   47.37    3.11
   2  -8  12   48.72    3.07
   2   8  12   46.34    3.33
  -2   8  12   45.33    3.28
  -2   8 -12   46.24    3.28
   2   8 -12   45.17    4.01
  -2   8  12   47.67    3.07
   2  -8 -12   48.45    3.89
  -2  -8 -12   47.51    3.41
  -2  -8 -12   46.45    3.11
  -2   8 -12   48.45    4.25
   2   8  12   48.71    3.12
   2  -8  12   51.43    3.00
   2  -8 -12   45.31    2.98
  -2   8  12   46.40    3.11
  -2  -8  12   47.53    3.29
   2  -8  12   44.09    2.60
  -2   8 -12   52.71    3.76
   2   8 -12   47.84    3.89
  -2  -8  13  135.31    4.38
  -2  -8 -13  140.85    5.29
   2   8  13  117.35    4.44
  -2   8  13  129.23    4.32
   2  -8  13  126.71    4.03
  -2   8 -13  128.33    5.13
   2   8 -13  120.72    4.98
  -2   8 -13  144.69    5.68
   2  -8 -13  137.49    5.13
  -2   8  13  133.32    4.54
  -2  -8  13  118.90    3.79
   2   8  13  134.72    4.38
  -2   8  13  137.30    4.33
  -2  -8  13  129.72    4.50
   2   8 -13  136.41    5.25
   2  -9   0  322.69   11.12
  -2  -9   0  315.61   11.42
  -2   9   0  298.28    9.95
  -2  -9   0  300.19   10.32
   2  -9   0  305.06   11.44
   2  -9   0  289.20   11.29
  -2   9   0  326.49   11.96
   2   9   0  332.83   12.45
   2  -9   0  307.98   11.30
   2   9   0  322.85   11.43
  -2   9   0  288.84   10.95
  -2   9   0  298.54   11.23
   2   9   0  292.88   11.25
  -2  -9   0  297.50   10.38
  -2  -9   0  312.72   10.85
   2   9   0  317.50   11.80
   2  -9   0  316.50   11.69
   2  -9   0  327.64   11.80
  -2  -9   0  316.03   12.14
  -2  -9  -1  145.23    7.61
   2  -9   1  159.59    7.45
   2  -9  -1  146.61    7.48
   2   9   1  153.10    7.72
  -2   9   1  139.63    6.44
   2   9  -1  146.22    7.22
  -2   9  -1  146.37    6.85
  -2   9   1  137.22    7.58
   2   9   1  145.05    8.05
  -2   9  -1  149.03    8.00
   2  -9  -1  142.52    7.74
   2  -9   1  131.65    7.38
  -2  -9  -1  141.15    7.00
   2  -9   1  134.95    7.46
   2  -9  -1  139.49    7.68
  -2   9  -1  138.26    7.69
   2   9  -1  150.10    8.14
   2  -9  -1  144.84    7.54
   2   9   1  142.91    7.57
   2   9   1  147.77    7.51
  -2   9  -1  138.43    7.79
   2   9  -1  141.17    7.90
  -2   9   1  155.03    7.59
   2  -9   1  147.93    7.67
  -2  -9  -1  140.59    7.04
  -2  -9   1  141.45    6.87
   2  -9   1  142.79    7.52
   2  -9  -1  149.50    8.03
  -2  -9  -1  146.63    7.31
  -2  -9   1  143.37    7.17
   2   9  -1  133.18    7.54
   2   9   1  140.14    7.74
   2  -9  -1  155.05    8.09
   2  -9   1  151.07    7.76
  -2  -9   1  143.70    8.03
  -2  -9  -1  149.84    8.15
   2  -9  -2   45.55    4.30
  -2  -9  -2   38.88    4.25
   2   9   2   44.86    4.37
  -2   9   2   48.43    3.76
   2   9  -2   46.69    4.12
  -2   9  -2   54.69    4.34
   2  -9   2   45.79    4.59
  -2   9   2   45.26    4.53
   2  -9  -2   47.73    4.59
  -2   9  -2   46.49    4.84
   2  -9  -2   42.52    4.38
  -2  -9  -2   51.39    4.43
   2  -9   2   47.92    4.44
  -2   9  -2   48.50    4.91
   2   9  -2   48.90    4.84
   2   9   2   40.19    4.21
  -2  -9  -2   46.94    3.95
  -2   9  -2   42.17    4.71
   2   9  -2   44.32    4.82
   2  -9   2   47.47    4.41
  -2  -9   2   49.24    4.07
   2  -9   2   44.76    4.20
   2  -9  -2   47.40    4.64
  -2  -9   2   42.93    3.97
   2  -9   2   46.47    4.36
   2   9   2   44.88    4.65
  -2  -9  -2   44.88    4.22
   2  -9  -2   45.55    4.54
   2  -9   2   44.93    4.20
  -2  -9  -2   39.13    4.28
  -2  -9   2   52.44    5.04
   2  -9  -3  573.58   16.30
   2  -9  -3  536.25   16.62
   2   9   3  518.11   15.89
  -2  -9  -3  533.00   16.00
  -2   9   3  520.91   13.96
   2   9  -3  508.32   14.98
  -2   9  -3  540.95   15.13
  -2   9  -3  537.63   16.34
  -2   9   3  543.12   15.58
   2  -9  -3  541.14   16.11
   2  -9   3  535.97   15.78
  -2  -9   3  545.34   14.06
   2  -9  -3  532.40   16.08
  -2  -9  -3  548.03   15.50
   2  -9   3  529.56   15.34
   2   9  -3  550.27   15.68
   2   9  -3  529.14   16.95
   2   9   3  548.42   15.07
   2   9   3  543.42   15.75
  -2   9  -3  517.04   16.89
  -2   9  -3  520.89   16.99
  -2  -9  -3  548.56   14.69
  -2   9  -3  551.06   16.06
   2   9  -3  540.14   17.25
   2  -9   3  566.99   15.19
  -2  -9   3  538.26   14.50
   2  -9   3  527.08   15.62
  -2  -9   3  537.76   15.03
  -2  -9  -3  525.96   15.32
   2  -9  -3  543.47   16.76
   2  -9   3  536.42   15.44
   2   9   3  534.72   16.24
  -2   9   3  530.75   14.59
   2  -9  -3  555.97   17.10
   2  -9   3  552.36   15.59
  -2  -9   3  610.91   17.57
   2  -9  -4  101.09    5.54
  -2  -9  -4   96.79    6.57
   2  -9  -4  102.27    6.91
   2   9   4  107.49    6.91
   2  -9  -4  120.38    7.18
  -2   9  -4  114.89    6.69
  -2   9  -4  118.94    7.14
  -2   9   4  113.36    6.57
   2  -9  -4  114.12    7.13
   2  -9   4  111.55    6.85
  -2  -9  -4  103.32    6.52
  -2  -9   4  116.57    6.00
   2  -9  -4  104.30    6.74
   2   9  -4  110.26    7.58
   2   9   4  102.69    6.27
   2   9   4  112.54    6.80
   2   9  -4  100.10    6.55
  -2   9  -4  108.15    7.69
  -2  -9  -4  109.44    6.19
  -2   9  -4  115.99    7.20
  -2   9  -4  118.85    8.06
   2   9  -4  115.08    7.89
   2  -9   4  111.97    6.67
  -2  -9   4  110.29    6.09
   2  -9   4  108.97    5.98
  -2  -9  -4  100.19    6.40
   2  -9  -4  106.00    7.20
   2  -9   4  126.17    6.96
  -2  -9   4  108.60    6.36
   2   9   4  103.90    6.89
   2  -9  -4  107.97    7.49
   2  -9   4  103.69    6.22
  -2   9   4  112.49    6.23
  -2   9   5  601.84   16.04
  -2  -9   5  592.62   15.19
   2  -9   5  609.26   17.02
   2  -9  -5  607.68   17.29
   2   9  -5  579.52   17.33
   2   9  -5  580.85   18.31
   2   9  -5  629.85   19.48
   2   9   5  560.66   16.04
   2   9   5  599.18   16.87
  -2   9  -5  569.00   18.72
  -2   9  -5  608.96   18.21
  -2  -9  -5  611.28   16.36
  -2   9  -5  585.29   18.94
   2   9  -5  587.67   19.11
   2  -9   5  618.45   15.18
   2  -9   5  604.98   16.76
   2  -9  -5  583.76   18.11
   2   9   5  603.94   14.88
  -2  -9   5  575.41   15.91
   2   9   5  582.92   17.29
  -2   9   5  583.14   16.94
   2  -9   5  598.11   16.27
  -2  -9  -5  575.69   16.63
   2  -9  -5  586.84   17.50
   2  -9  -5  657.92   18.27
   2   9   5  578.61   17.28
  -2  -9  -5  581.84   17.41
   2  -9   6  254.75   10.37
   2  -9  -6  271.54   10.85
  -2  -9   6  273.46    9.64
  -2   9   6  285.20   10.03
   2   9   6  282.93   10.12
   2   9  -6  281.44   12.67
  -2   9  -6  264.20   12.47
   2   9   6  263.66   10.68
   2   9   6  248.68   10.09
   2   9  -6  265.87   11.50
  -2   9  -6  270.76   12.00
  -2   9  -6  262.44   12.37
   2   9  -6  274.26   12.85
  -2  -9  -6  276.37   10.51
   2  -9   6  270.66   10.49
   2   9   6  260.35    9.18
  -2  -9  -6  256.76   10.50
  -2  -9   6  256.70   10.03
   2  -9   6  271.72   10.14
   2   9   6  261.34   10.87
  -2   9   6  259.57   10.53
   2  -9  -6  266.11   11.74
  -2  -9  -6  267.63   11.32
   2   9   6  259.25   11.02
   2  -9  -6  291.55   11.60
   2   9  -7   66.52    4.94
  -2  -9   7   62.49    4.44
   2  -9   7   64.67    5.10
  -2  -9  -7   67.90    5.88
   2  -9  -7   63.65    6.06
   2   9  -7   68.49    6.01
   2   9   7   70.94    5.34
  -2   9  -7   67.19    6.54
   2   9  -7   59.34    5.98
   2   9  -7   68.02    6.74
  -2  -9  -7   63.12    5.04
  -2   9  -7   58.54    6.02
  -2   9  -7   58.53    5.84
   2  -9   7   64.49    4.89
   2   9   7   69.96    4.55
   2  -9  -7   63.44    5.85
  -2  -9  -7   66.65    5.21
   2  -9   7   75.37    5.09
  -2   9   7   65.29    5.02
  -2  -9   7   62.72    4.90
  -2   9   7   67.91    5.63
   2  -9  -7   66.54    5.67
   2   9   7   66.70    5.64
   2   9  -8  114.45    6.49
  -2  -9   8  118.49    5.99
  -2  -9  -8  113.60    7.27
   2   9   8   99.87    5.97
   2  -9  -8  106.83    7.53
   2  -9   8  115.42    6.33
   2   9  -8  114.34    7.75
   2   9   8  114.62    6.52
  -2   9  -8  113.29    8.02
  -2   9   8  107.93    6.29
   2   9  -8   94.68    7.52
  -2   9  -8  103.86    7.15
  -2  -9  -8  104.32    6.31
  -2   9  -8   95.62    7.29
   2  -9   8  109.98    6.09
   2  -9   8  108.79    5.86
   2   9   8  112.57    5.77
  -2  -9  -8  111.39    6.48
   2  -9  -8  113.54    7.43
  -2  -9   8  112.34    6.27
  -2   9   8  116.97    6.26
   2   9   8  100.80    6.64
  -2   9   8  106.14    6.51
   2   9  -9    1.00    1.62
  -2  -9  -9    4.21    2.57
   2  -9   9   -0.62    1.77
  -2  -9   9    1.18    1.50
   2   9   9    1.15    1.65
   2  -9  -9   -3.42    1.96
  -2   9  -9   -0.44    2.12
   2   9  -9    0.60    2.27
   2   9   9    0.48    1.87
  -2   9   9   -1.71    1.98
  -2  -9  -9    0.64    1.42
  -2   9  -9   -0.58    2.45
   2   9   9    0.67    1.22
   2  -9   9    0.35    0.95
  -2  -9  -9    1.53    1.45
   2   9   9    0.22    1.36
   2  -9  -9    0.63    1.92
   2  -9   9    0.83    1.08
  -2  -9   9   -0.04    1.62
  -2   9   9   -1.48    1.29
   2   9  -9   -0.66    2.23
   2   9   9   -0.60    1.90
  -2   9   9    0.64    1.71
  -2   9  -9    2.17    1.80
   2   9 -10   50.55    4.06
   2  -9 -10   59.45    4.77
   2   9 -10   50.68    4.27
  -2  -9  10   58.16    3.77
  -2  -9 -10   54.76    4.72
   2  -9  10   54.45    3.80
   2   9  10   48.18    3.77
   2   9  10   48.14    3.87
   2   9 -10   50.07    4.99
  -2   9  10   47.31    3.88
  -2   9  10   53.97    3.65
  -2   9 -10   50.58    4.30
   2   9 -10   57.08    4.37
  -2   9 -10   54.84    4.12
   2  -9 -10   50.63    4.60
  -2   9 -10   51.21    4.90
  -2  -9 -10   56.07    4.06
   2   9  10   52.03    3.38
   2  -9  10   54.01    3.54
   2   9  10   52.74    3.63
   2  -9  10   52.85    3.39
  -2  -9  10   52.08    3.88
   2   9  10   54.55    4.14
  -2   9  10   56.40    3.92
   2   9 -11   15.94    2.25
   2  -9  11   12.26    1.84
   2   9 -11   12.03    1.76
  -2  -9 -11   12.31    2.42
  -2  -9  11   15.75    1.92
   2  -9 -11   15.19    2.21
   2   9  11   12.37    1.94
   2   9  11    9.25    1.39
   2   9 -11   12.17    2.67
  -2   9  11   11.20    1.82
  -2   9 -11   16.07    2.03
  -2  -9 -11   14.03    1.97
   2  -9 -11   12.90    2.33
  -2   9 -11   12.77    2.66
   2   9  11   15.64    1.79
  -2  -9  11   13.08    1.67
   2  -9 -11   18.06    2.33
   2  -9  11   11.36    1.41
  -2  -9  11   15.40    2.06
  -2   9  11   13.26    1.98
   2   9  11   16.21    2.12
  -2   9  12    1.17    0.69
   2   9 -12    2.46    1.36
  -2   9 -12    1.09    1.22
   2  -9 -12    0.33    0.98
  -2  -9  12    0.77    0.73
   2   9  12    0.77    0.61
  -2   9  12    1.14    0.92
  -2  -9  12   -0.24    0.92
  -2  -9  12    0.04    0.72
   2  -9  12    1.39    0.89
   2   9  12    0.53    0.88
  -2  -9 -12    1.15    1.16
  -2   9  12    0.85    0.87
  -2  10   0  578.80   17.55
   2 -10   0  555.05   16.40
   2 -10   0  550.63   16.65
  -2 -10   0  589.10   15.58
   2 -10   0  583.79   16.29
  -2  10   0  575.07   16.24
  -2  10   0  567.95   16.62
   2  10   0  587.16   16.79
  -2 -10   0  564.06   15.78
  -2 -10   0  564.29   15.97
   2  10   0  618.30   17.34
   2 -10   0  588.29   17.10
   2 -10   0  632.01   16.57
  -2 -10   0  586.95   16.78
  -2  10  -1  664.91   19.14
  -2  10   1  659.24   18.75
  -2 -10  -1  694.26   17.51
   2 -10   1  663.78   18.40
   2 -10  -1  682.46   18.55
  -2 -10   1  654.91   16.59
   2 -10  -1  670.36   18.55
   2 -10   1  676.58   17.98
   2 -10   1  699.59   18.03
  -2  10  -1  668.99   18.62
  -2 -10  -1  724.11   16.93
  -2  10  -1  672.69   19.01
  -2  10   1  655.51   17.55
   2  10  -1  677.15   18.83
   2  10   1  697.19   18.03
  -2 -10   1  652.14   17.12
   2 -10  -1  661.12   18.67
   2 -10   1  688.45   18.63
  -2 -10   1  655.89   17.47
   2  10  -1  700.84   18.68
  -2 -10  -1  634.84   17.47
   2  10   1  688.73   18.77
   2 -10  -1  724.58   18.33
  -2 -10  -1  663.58   18.34
   2 -10  -1  680.96   19.11
  -2 -10   1  673.23   18.33
   2 -10   1  727.33   17.98
   2  10   1  704.81   18.07
  -2  10  -2  151.61    8.61
  -2  10   2  152.12    8.27
  -2 -10   2  162.22    7.26
   2 -10  -2  159.58    8.29
   2 -10   2  151.39    8.12
  -2 -10  -2  157.75    7.79
   2 -10   2  170.01    8.05
   2 -10  -2  148.69    8.11
   2  10   2  156.02    8.10
  -2  10  -2  157.09    8.64
  -2  10  -2  154.94    8.84
  -2 -10  -2  162.69    7.29
   2  10  -2  155.54    8.70
   2 -10   2  151.45    7.70
  -2 -10   2  165.90    7.74
  -2 -10  -2  164.35    8.10
   2 -10   2  164.30    8.27
  -2 -10   2  150.96    7.59
   2  10   2  157.28    8.40
   2 -10  -2  160.81    8.58
   2 -10  -2  173.98    8.27
   2 -10   2  169.58    7.85
   2 -10  -2  159.44    8.57
   2  10   2  147.45    7.79
  -2 -10  -2  149.24    8.19
  -2  10   3  745.12   19.50
   2 -10  -3  748.63   19.71
   2 -10  -3  741.99   19.75
  -2 -10  -3  750.43   19.19
   2 -10   3  737.65   19.56
  -2 -10   3  763.60   17.45
  -2  10  -3  751.59   20.22
   2  10  -3  726.23   20.85
   2  10   3  770.48   19.45
  -2  10  -3  712.51   20.60
  -2 -10  -3  787.94   18.24
  -2  10  -3  737.53   21.04
   2  10  -3  759.16   21.17
   2 -10   3  756.64   18.90
  -2 -10   3  742.71   18.24
   2 -10  -3  763.18   20.68
  -2 -10  -3  725.48   19.00
   2 -10   3  739.90   19.08
   2  10   3  740.24   19.95
  -2  10   3  735.45   20.05
  -2 -10   3  745.86   18.69
  -2 -10  -3  731.79   19.76
   2 -10  -3  790.80   19.73
   2  10   3  740.61   19.54
   2 -10  -3  741.42   20.05
  -2 -10  -4    1.37    2.15
  -2  10   4    0.79    1.98
   2 -10   4    1.85    2.01
  -2 -10   4    2.17    1.48
  -2  10  -4   -0.45    2.11
   2 -10  -4    1.35    2.22
   2  10   4   -1.45    1.74
  -2  10  -4    4.75    3.04
   2  10   4    0.26    2.07
   2  10  -4   -0.63    1.39
   2  10  -4   -1.49    2.04
   2  10  -4    0.02    2.62
  -2 -10  -4   -5.73    1.83
  -2  10  -4   -0.11    1.68
   2 -10   4    1.60    1.48
   2 -10   4    2.07    1.61
  -2 -10   4    0.04    1.77
   2 -10  -4   -0.81    1.84
  -2 -10  -4   -0.04    1.77
   2 -10   4    0.01    1.74
  -2 -10   4    2.20    1.77
   2  10   4   -1.32    2.43
  -2  10   4    2.01    2.32
   2 -10  -4    1.06    1.49
  -2 -10  -4   -0.98    2.30
  -2  10  -4    1.75    2.89
   2  10   4    1.45    1.95
   2  10  -4    1.06    2.48
   2 -10  -4    0.44    2.24
   2 -10   5  212.79    9.43
  -2 -10   5  208.01    8.08
   2 -10  -5  228.71    9.84
  -2  10  -5  226.50    9.43
  -2  10   5  219.07    9.02
   2  10  -5  222.73    9.62
   2  10  -5  222.73   10.22
  -2  10  -5  208.46   10.69
   2  10   5  213.59    8.81
   2  10  -5  213.51   10.80
  -2  10  -5  219.74    9.94
  -2  10  -5  203.70   10.76
  -2 -10  -5  222.55    8.85
   2 -10   5  214.35    8.84
   2 -10   5  212.73    8.11
  -2 -10   5  221.21    8.76
  -2 -10  -5  223.39    9.55
  -2 -10   5  199.16    8.72
   2  10   5  215.59    9.81
  -2  10   5  208.85    9.58
   2 -10   5  215.12    8.94
   2 -10  -5  201.81   10.06
   2 -10  -5  217.23    9.85
  -2 -10  -5  207.50    9.73
   2  10   5  217.80    9.77
   2 -10   6    2.09    2.02
  -2  10   6    1.78    1.67
  -2 -10  -6    0.05    2.07
  -2 -10   6    1.95    1.48
   2  10   6    6.13    1.83
   2  10  -6    3.81    2.26
  -2  10  -6    1.46    2.68
   2  10   6    1.97    1.73
  -2  10   6    2.92    2.33
   2  10   6    1.07    1.23
  -2 -10  -6    3.84    1.65
  -2  10  -6    1.64    2.19
  -2 -10   6    1.20    1.80
   2 -10   6    3.97    1.24
   2 -10   6    1.80    1.32
   2 -10  -6    1.54    2.33
   2  10   6    1.95    1.41
  -2 -10  -6    4.47    1.95
   2 -10   6    3.02    1.63
  -2 -10   6    2.52    1.90
  -2  10   6    2.40    2.20
  -2  10  -6    3.34    3.25
  -2  10   6    1.20    2.28
   2  10  -6    1.00    2.79
   2 -10  -6    2.61    2.27
   2  10   6    0.82    2.00
  -2 -10  -6    0.97    2.29
  -2 -10  -7  300.78   11.54
   2  10   7  282.80    9.55
  -2 -10   7  310.78    9.66
   2 -10   7  298.09   10.52
   2  10  -7  293.29   11.46
  -2  10  -7  297.46   12.55
  -2  10   7  283.33   10.35
   2  10   7  292.16   10.19
   2  10  -7  280.79   12.62
  -2  10  -7  294.56   11.85
  -2  10  -7  287.71   12.18
  -2 -10   7  298.22    9.78
   2  10   7  298.81    9.11
   2 -10  -7  316.46   12.04
  -2 -10  -7  302.84   10.64
   2 -10   7  301.43    9.90
  -2 -10   7  310.68   10.43
  -2  10   7  271.78   10.12
   2 -10  -7  305.92   11.19
  -2  10   7  292.50   11.09
   2  10   7  293.34   11.06
   2 -10   8  117.18    6.05
   2  10   8  115.20    5.61
  -2 -10   8  119.22    5.51
  -2 -10  -8  112.46    6.73
   2  10  -8  113.03    6.91
   2  10   8  111.95    5.95
  -2  10  -8  117.79    7.40
  -2  10   8  119.81    6.11
   2  10  -8  117.03    7.52
  -2  10  -8  116.71    7.21
  -2  10  -8  108.36    6.82
  -2 -10   8  112.75    5.52
   2  10   8  115.57    5.25
  -2 -10  -8  111.55    5.96
   2 -10  -8  116.03    6.86
   2 -10   8  115.91    5.51
  -2 -10   8  119.77    5.97
  -2  10   8  117.20    5.87
   2  10   8  109.93    6.27
  -2  10   8  114.25    6.31
   2 -10   9  216.17    7.58
  -2 -10   9  211.37    7.05
  -2 -10  -9  218.59    8.78
   2  10   9  213.53    7.32
   2  10  -9  214.13    9.11
   2  10   9  208.36    7.68
  -2  10   9  210.22    7.89
  -2  10  -9  206.34    8.82
  -2  10   9  215.68    7.60
  -2  10  -9  190.00    8.00
   2  10  -9  186.83    8.39
  -2  10  -9  209.31    9.09
  -2 -10   9  209.85    7.12
   2  10   9  206.48    6.84
   2 -10  -9  207.11    8.55
  -2 -10  -9  221.62    7.75
   2 -10   9  203.70    6.82
  -2 -10   9  223.61    7.73
  -2  10   9  216.35    7.12
  -2  10   9  210.51    7.85
   2  10   9  224.14    8.26
   2  10  10  127.05    5.02
  -2 -10 -10  121.07    5.88
   2 -10  10  122.76    5.06
  -2 -10  10  132.69    4.90
   2  10 -10  120.30    5.49
   2  10  10  125.10    4.95
  -2  10  10  122.55    5.32
  -2  10 -10  119.95    5.61
  -2  10  10  127.26    4.93
   2  10 -10  118.56    6.15
   2  10 -10  112.20    5.10
   2 -10 -10  125.41    5.86
  -2  10 -10  131.47    6.56
  -2  10 -10  110.34    4.87
  -2 -10  10  123.62    4.76
  -2  10  10  122.73    4.86
  -2 -10  10  126.99    5.17
   2 -10  10  120.46    4.41
   2  10  10  126.43    5.43
  -2  10  10  135.89    5.22
   2  10 -11  825.33   16.48
  -2  10 -11  813.80   16.17
  -2  10  11  827.00   14.58
   2 -10 -11  809.80   15.53
  -2 -10  11  761.03   13.68
   2 -10 -11  797.22   14.38
  -2  10  11  791.49   14.08
  -2 -10  11  812.49   14.58
   2  10  11  777.18   14.20
  -2 -10  11  783.16   13.80
   2 -10  11  784.13   14.31
  -2 -10 -11  814.36   15.82
  -2  10  11  805.16   14.85
   2 -11   0 1028.49   23.92
  -2 -11   0 1050.14   22.43
   2 -11   0 1022.30   22.97
  -2  11   0 1055.15   24.95
   2  11   0 1011.52   23.24
  -2  11   0 1074.23   23.82
  -2  11   0 1035.52   22.83
  -2  11   0 1017.87   22.19
   2 -11   0 1061.01   24.30
  -2 -11   0 1023.45   23.12
   2  11   0 1056.39   23.89
  -2  11   0 1028.90   24.13
  -2 -11   0 1054.80   23.97
   2 -11   0 1048.98   24.04
   2 -11   1  152.55    8.12
   2 -11  -1  157.01    7.92
  -2 -11  -1  152.76    7.46
   2 -11   1  153.06    7.41
   2 -11  -1  164.43    8.33
  -2 -11   1  156.54    7.18
  -2  11  -1  162.40    8.78
  -2  11   1  162.59    8.66
  -2  11   1  166.89    7.77
  -2  11  -1  157.40    7.94
   2  11   1  141.52    7.02
  -2  11   1  146.31    7.14
   2  11  -1  163.74    8.33
  -2  11  -1  165.09    8.48
  -2 -11   1  162.88    7.89
   2 -11   1  151.87    8.00
   2 -11  -1  156.85    8.27
  -2 -11  -1  153.52    7.71
   2  11   1  159.11    8.15
  -2  11  -1  168.72    8.36
  -2  11   1  166.29    8.61
  -2 -11   1  153.20    8.04
  -2 -11  -1  150.21    8.03
   2 -11   1  167.45    7.56
   2 -11  -1  152.46    8.06
   2 -11  -2  675.25   18.24
   2 -11  -2  687.24   18.11
  -2 -11  -2  702.57   17.73
   2 -11   2  689.34   16.84
   2 -11   2  676.45   18.30
  -2 -11   2  717.68   16.68
  -2  11  -2  690.03   19.14
  -2  11   2  686.61   18.71
  -2  11  -2  706.74   19.05
  -2  11   2  674.31   17.57
   2  11  -2  676.52   18.88
  -2  11  -2  678.90   19.20
  -2 -11   2  690.61   17.44
   2 -11  -2  681.10   18.88
  -2 -11  -2  685.35   17.89
   2 -11   2  683.42   18.15
  -2 -11   2  685.80   17.63
   2  11   2  706.12   18.74
  -2  11  -2  708.36   18.13
  -2  11   2  711.52   19.15
  -2 -11  -2  735.52   19.08
  -2 -11   2  720.77   18.52
   2 -11   2  717.49   17.25
   2  11   2  705.27   17.77
   2 -11  -2  688.89   18.46
  -2  11   3   11.25    2.99
  -2 -11  -3    9.89    2.57
  -2  11  -3   10.88    2.78
   2 -11   3   14.53    3.11
   2 -11  -3   11.06    2.78
  -2 -11   3   14.95    2.35
  -2 -11   3   13.65    2.61
  -2  11  -3   15.69    3.38
   2  11  -3   13.55    3.16
  -2  11   3   11.28    2.80
   2 -11   3   14.02    2.77
   2 -11  -3   13.60    3.22
  -2 -11  -3   17.22    2.91
  -2 -11   3   11.89    2.61
   2  11   3   13.41    3.09
  -2  11   3   15.37    3.14
   2  11  -3   10.71    2.99
   2  11   3   16.21    2.85
   2 -11   3   13.64    2.29
  -2 -11   3   12.09    2.96
  -2  11  -3   13.87    3.38
   2 -11  -3    9.91    2.57
  -2 -11  -3   11.09    3.04
  -2 -11   4   18.82    2.38
  -2  11  -4   21.89    3.23
  -2  11   4   24.61    3.51
   2 -11   4   25.69    3.56
   2 -11  -4   31.38    3.78
  -2 -11   4   19.07    2.36
  -2  11  -4   23.68    3.97
   2  11  -4   18.65    3.22
   2  11   4   22.68    3.26
  -2  11   4   19.48    3.35
   2  11   4   26.15    2.80
  -2 -11   4   20.56    3.02
   2 -11   4   17.52    2.73
   2 -11  -4   21.34    3.62
  -2 -11  -4   24.07    3.34
  -2 -11   4   21.08    3.00
  -2  11   4   16.79    3.29
   2  11  -4   18.65    3.71
   2 -11   4   22.74    2.70
  -2 -11  -4   20.02    3.29
  -2  11  -4   17.23    3.60
   2 -11  -4   18.64    3.09
   2  11   4   20.70    3.12
  -2 -11   5   44.97    3.26
  -2 -11   5   37.84    3.14
   2 -11   5   30.85    3.67
  -2  11   5   37.19    3.63
   2  11  -5   38.17    3.94
   2  11   5   38.90    3.62
   2  11  -5   38.70    3.67
   2  11   5   43.44    3.62
  -2  11   5   33.60    3.82
  -2  11  -5   27.48    4.17
   2  11  -5   38.04    4.71
  -2  11  -5   37.00    4.62
  -2 -11   5   41.43    3.72
  -2 -11  -5   42.49    3.95
   2 -11   5   40.10    3.62
  -2  11   5   36.03    4.04
  -2 -11   5   41.94    3.80
   2 -11  -5   39.59    4.39
  -2  11   5   37.99    4.17
   2  11   5   42.10    4.05
   2 -11  -5   40.54    4.02
  -2 -11  -5   46.32    4.51
   2 -11   6   46.37    4.10
  -2 -11   6   49.02    3.14
  -2 -11   6   52.46    3.56
  -2 -11  -6   48.91    4.39
  -2  11   6   47.85    3.57
   2  11   6   51.49    3.66
   2  11   6   50.68    3.75
  -2  11  -6   52.71    5.07
   2  11  -6   46.99    3.99
  -2  11   6   52.35    4.33
   2  11  -6   50.87    5.05
  -2  11  -6   55.46    5.25
  -2 -11   6   49.88    3.93
  -2  11   6   50.16    4.31
   2 -11  -6   53.10    4.78
  -2 -11  -6   48.40    3.96
   2 -11   6   51.09    3.83
  -2 -11   6   50.97    3.97
   2 -11  -6   50.55    4.30
  -2  11   6   47.57    4.40
   2  11   6   48.90    4.23
  -2 -11   7   35.12    2.74
  -2 -11  -7   35.41    3.71
   2  11   7   32.20    2.65
   2 -11   7   33.44    3.22
  -2  11   7   33.19    3.39
   2  11  -7   36.68    3.51
   2  11   7   33.82    3.06
  -2  11  -7   40.84    4.33
  -2  11  -7   31.18    3.81
  -2 -11   7   32.77    2.99
   2 -11  -7   37.21    3.89
   2 -11   7   31.62    2.78
  -2 -11   7   38.20    3.33
  -2 -11  -7   36.54    3.27
  -2  11   7   36.84    3.43
   2  11  -7   29.80    3.83
  -2  11   7   33.90    3.56
   2  11   7   37.06    3.61
   2 -11   8   31.39    2.88
  -2 -11   8   33.90    2.52
   2  11   8   34.03    2.47
  -2 -11  -8   35.61    3.39
  -2  11   8   36.55    3.15
  -2  11  -8   35.17    3.66
  -2  11   8   31.15    2.89
   2  11  -8   34.54    3.19
   2  11  -8   35.18    3.69
  -2  11  -8   31.94    3.34
  -2 -11   8   31.37    2.70
  -2 -11  -8   33.87    2.81
  -2  11   8   37.36    2.92
  -2  11   8   33.27    2.48
   2 -11  -8   37.78    3.46
   2 -11   8   32.99    2.53
  -2 -11   8   30.68    2.75
  -2  11   8   34.76    3.21
   2  11   8   34.85    3.19
   2  11  -9    2.02    1.29
   2 -11   9    3.16    1.18
  -2 -11   9    4.39    0.99
  -2 -11  -9    5.11    1.60
   2  11   9    4.21    1.01
   2  11   9    2.71    1.17
   2  11  -9    3.18    1.29
  -2  11  -9    3.32    1.35
  -2  11   9    6.00    1.50
  -2  11   9    3.68    1.27
  -2  11  -9    3.91    1.49
   2 -11  -9    4.03    1.38
  -2 -11   9    3.25    1.13
  -2  11   9    4.96    1.11
   2 -11   9    1.74    0.85
  -2 -11   9    2.19    1.10
   2  11  -9    3.38    1.40
   2  11   9    5.01    1.25
  -2  11   9    3.08    1.12
  -2  11  -9    3.38    1.41
  -2 -11  10   48.37    2.29
   2 -11 -10   50.47    2.62
  -2 -11  10   51.74    2.54
  -2 -11 -10   46.22    2.76
   2 -11  10   47.98    2.50
  -2  11  10   45.64    2.49
  -2  11  10   50.16    2.57
  -2  12   0    1.81    2.44
  -2 -12   0    1.62    1.40
   2 -12   0    2.75    1.39
   2 -12   0    2.39    1.90
   2 -12   0    3.96    1.94
  -2 -12   0    3.49    1.80
  -2  12   0    4.43    2.05
  -2  12   0    3.54    1.48
   2  12   0    1.24    1.36
   2 -12   0    4.05    1.77
  -2 -12   0    4.87    2.13
   2  12   0    4.16    2.39
  -2  12  -1   -2.76    2.55
  -2  12   1    0.27    2.45
   2 -12   1    0.33    1.01
   2 -12   1    1.93    1.93
  -2 -12   1    0.02    1.27
  -2 -12  -1    0.62    1.28
   2 -12  -1    2.81    1.97
   2 -12  -1    0.79    1.39
   2 -12  -1   -0.01    1.71
  -2 -12  -1    1.65    1.58
   2 -12   1    1.12    1.54
  -2 -12   1   -0.46    1.55
  -2  12  -1    1.23    1.56
  -2  12   1    0.43    1.97
   2  12  -1   -0.28    1.58
  -2 -12   1    2.57    1.79
   2 -12  -1    3.56    1.71
  -2  12  -1    1.47    1.67
  -2 -12  -1    1.02    1.92
   2 -12   1    0.05    1.34
   2  12  -1    0.42    2.01
   2  12   1    2.71    2.26
  -2  12   1    4.03    1.59
  -2  12  -1   -0.01    1.45
   2 -12   2   11.85    2.47
  -2  12  -2   15.73    3.03
  -2  12   2   12.34    2.88
  -2 -12   2   13.23    1.95
   2 -12  -2   13.09    2.44
   2  12  -2   12.19    2.61
   2  12   2   14.94    2.96
  -2  12  -2   10.42    2.37
  -2  12   2   13.09    2.34
   2 -12  -2   10.59    2.42
  -2 -12  -2   16.95    2.69
   2 -12   2   15.58    2.56
  -2  12   2   12.50    2.67
  -2 -12   2   14.25    2.41
  -2 -12  -2   14.15    2.70
  -2  12  -2   15.79    2.77
   2 -12   2   16.99    2.56
  -2 -12   2   13.08    2.46
   2 -12  -2   12.19    2.33
   2  12  -2   14.71    2.63
  -2 -12   3  557.38   12.69
  -2  12   3  547.25   14.74
  -2  12  -3  545.80   14.90
   2 -12   3  549.37   14.58
   2  12   3  522.26   14.42
   2  12  -3  506.73   14.90
  -2  12  -3  559.77   15.32
  -2  12   3  512.80   13.70
   2  12  -3  541.04   15.25
  -2  12  -3  536.13   15.46
  -2 -12  -3  553.59   14.39
   2 -12  -3  542.49   15.05
   2 -12   3  544.89   14.24
  -2 -12   3  562.10   14.26
  -2  12   3  543.88   15.00
  -2 -12   3  535.57   14.38
  -2  12   3  519.58   14.72
   2 -12   3  535.13   13.40
   2  12   3  547.70   13.75
   2 -12  -3  557.70   14.32
  -2 -12  -3  538.71   14.79
  -2  12   4   20.98    2.83
  -2 -12  -4   22.79    2.90
  -2 -12   4   24.92    2.24
   2 -12   4   23.67    3.02
  -2  12   4   22.10    2.87
   2  12  -4   21.49    2.89
   2  12   4   23.97    2.85
  -2  12  -4   20.35    3.24
  -2 -12   4   22.97    2.88
   2 -12  -4   23.89    3.20
  -2 -12  -4   22.63    2.82
   2 -12   4   20.06    2.61
  -2 -12   4   20.96    2.70
  -2  12   4   20.80    3.18
  -2 -12   4   23.79    2.90
  -2 -12  -4   20.78    2.96
  -2  12  -4   21.81    3.29
   2 -12  -4   17.25    2.50
   2  12   4   20.72    2.62
  -2  12   4   22.63    3.08
   2  12  -4   22.44    3.27
  -2 -12  -5  863.45   18.84
   2 -12   5  898.54   18.92
  -2  12   5  879.70   18.05
  -2  12  -5  888.66   20.43
   2  12   5  905.87   17.97
  -2  12   5  864.94   18.43
  -2  12  -5  850.34   20.35
   2  12  -5  905.70   20.74
  -2 -12   5  872.27   18.01
   2 -12  -5  879.00   19.54
  -2 -12  -5  910.81   18.61
   2 -12   5  869.79   17.91
  -2 -12   5  910.24   18.48
  -2  12   5  863.98   19.01
  -2 -12   5  916.98   18.95
   2 -12  -5  907.80   18.81
   2  12   5  847.03   18.18
  -2  12   5  845.15   19.15
  -2 -12  -6  217.31    7.76
   2 -12   6  239.38    7.83
  -2  12   6  210.70    7.22
  -2  12  -6  223.40    8.71
  -2  12   6  223.82    7.55
  -2  12  -6  229.94    8.78
   2  12  -6  211.38    8.53
  -2 -12   6  218.02    7.12
   2 -12  -6  224.45    8.17
  -2 -12  -6  230.15    7.44
   2 -12   6  213.69    6.89
  -2  12   6  226.99    7.74
  -2 -12   6  222.73    7.39
   2  12   6  216.81    7.43
  -2 -12   6  223.18    7.59
  -2  12   6  230.40    8.10
  -2 -12  -7    1.46    1.35
   2 -12   7   -0.27    1.04
  -2 -12   7    2.02    1.10
  -2 -12  -7    3.15    1.01
   2 -12   7    0.77    0.77
  -2 -12   7    0.69    0.99
   2 -12  -7    0.83    1.22
  -2  12   7   -0.52    1.08
  -2  12  -7    1.84    1.56
   2  12  -7   -0.11    1.55
   2  12   7   -0.19    0.96
  -2  12   7    0.54    1.14
  -2 -12   7    0.96    0.98
  -2  12   7    0.84    1.12
   2  12   7    0.88    1.23
  -2  12   7   -0.38    1.28
  -2  12  -7    2.11    1.74
   2  12  -8  112.73    4.94
  -2 -12  -8  116.80    4.52
   2 -12   8  129.87    4.51
   2 -12  -8  120.56    4.70
  -2 -12   8  120.43    4.27
  -2 -12   8  121.50    4.43
   2  12   8  120.47    4.45
  -2  12   8  123.55    4.54
   2  12   8  125.64    4.41
  -2  12  -8  132.27    5.27
  -2  12   8  121.85    4.33
  -2  13   0   10.57    2.27
   2 -13   0    8.62    1.83
   2  13   0    8.58    2.04
   2 -13   0    8.35    1.86
  -2 -13   0   13.06    2.05
  -2  13   0    9.94    1.89
  -2 -13   0   12.53    2.06
   2 -13   0   11.54    1.64
  -2  13   0    7.63    1.72
   2 -13   1   66.92    4.13
  -2  13  -1   66.78    4.51
  -2  13   1   68.98    4.57
   2  13  -1   59.09    3.54
  -2  13  -1   60.73    3.71
  -2 -13   1   67.47    4.01
   2 -13  -1   63.48    4.12
  -2 -13  -1   65.60    4.00
   2 -13   1   60.95    4.01
  -2  13  -1   60.38    3.53
  -2  13   1   65.63    4.16
   2 -13  -1   67.28    3.61
  -2 -13   1   65.95    4.18
  -2 -13  -1   68.77    4.28
  -2  13   1   66.72    4.07
   2  13  -1   69.69    4.54
   2  13   1   65.94    4.38
   2 -13   2    0.77    1.28
  -2  13   2    0.48    1.41
  -2 -13  -2    1.28    0.95
   2  13  -2    1.45    1.37
  -2  13   2    0.17    0.94
   2  13   2    0.77    1.32
   2 -13  -2    0.38    1.38
  -2 -13  -2    2.75    1.21
   2 -13   2    1.19    1.10
  -2 -13   2    0.86    1.09
  -2  13   2   -0.85    1.46
  -2 -13  -2    0.36    1.23
  -2  13  -2   -0.44    1.12
   2  13  -2   -0.27    1.24
  -2 -13   2    0.39    1.18
   2 -13  -2   -1.13    0.87
  -2  13   2    0.51    1.22
   2 -13   3  201.55    6.95
  -2 -13  -3  185.01    6.33
  -2  13  -3  185.75    7.09
   2  13  -3  210.86    7.29
  -2 -13  -3  203.46    6.74
   2 -13  -3  198.12    7.18
  -2 -13   3  201.84    6.80
  -2  13   3  202.98    7.27
   2 -13   3  199.71    6.66
   2 -13  -3  207.13    6.48
  -2 -13   3  206.76    7.06
  -2 -13  -3  206.55    7.22
  -2  13   3  200.45    7.09
  -2  13   3  187.78    6.19
   2  13   3  202.80    7.01
   2  13  -3  189.28    6.93
   2  13   3  175.59    5.94
  -2 -13  -4    9.96    1.59
   2 -13   4   14.02    1.91
   2  13  -4   14.12    1.76
   2  13   4   12.61    1.62
   2  13   4   14.17    1.71
  -2  13   4   13.21    1.75
   2 -13  -4   11.33    1.86
   2 -13   4   10.61    1.52
  -2 -13   4   12.37    1.75
  -2  13   4   12.09    1.98
  -2 -13  -4   12.65    1.65
  -2 -13   4   12.87    1.77
   2  13  -4   14.44    2.09
  -2  13  -4   11.65    1.99
  -2  13   4   14.14    2.02
  -2 -13  -5   92.99    3.87
   2 -13   5  107.40    4.34
   2  13  -5  100.72    4.68
  -2  13  -5   94.56    4.62
  -2 -13  -5   92.22    3.75
  -2 -13   5  101.22    4.10
   2 -13  -5   97.10    4.36
  -2  13   5  102.00    4.40
   2 -13   5   93.74    3.68
   2  13   5   94.85    3.91
  -2 -13   5  103.76    4.27
  -2  13   5   94.54    4.29
   2 -13  -6   39.62    2.44
  -2 -13   6   43.58    2.32
   2 -13   6   45.56    2.51
   2  13   6   43.52    2.35
   2  14   0  579.68   11.76
   2  14   1   42.08    2.52
   2  14  -1   32.02    2.21
  -3   0   0    0.01    0.71
   3   0   0    2.09    1.04
  -3   0   0    0.34    0.43
   3   0   0    1.70    0.75
  -3   0   1    0.32    0.81
  -3   0  -1    0.90    1.11
   3   0  -1    0.22    0.76
   3   0   1   -0.49    0.94
  -3   0  -1    1.74    0.95
   3   0   1    1.06    0.81
  -3   0   1   -0.07    0.50
   3   0  -1    0.43    0.66
  -3   0  -2 1892.64   30.04
   3   0  -2 1927.09   29.38
   3   0   2 1980.49   29.13
   3   0   2 1972.43   30.06
   3   0  -2 1927.49   28.50
   3   0  -2 1920.13   28.63
  -3   0  -2 1991.59   27.72
  -3   0  -2 1953.66   29.57
   3   0  -2 1954.81   27.79
  -3   0  -3    2.83    1.41
  -3   0   3    0.40    0.46
   3   0  -3    0.29    0.80
   3   0   3    1.13    0.74
   3   0   3    0.39    1.07
   3   0  -3    1.20    0.78
   3   0  -3    3.70    0.94
  -3   0  -3   -0.32    0.65
  -3   0  -3    4.12    1.32
   3   0  -3    0.44    0.61
   3   0  -4 2346.08   34.21
   3   0   4 2385.34   33.77
  -3   0   4 2319.02   32.19
   3   0   4 2308.72   35.05
  -3   0  -4 2336.80   34.21
   3   0  -4 2263.13   33.93
  -3   0  -4 2280.74   35.75
   3   0  -4 2232.08   34.86
  -3   0   5   -0.64    0.96
  -3   0   5   -0.14    1.16
   3   0   5    0.51    1.00
  -3   0  -5    0.32    1.16
  -3   0  -5    0.51    1.12
   3   0  -5    1.92    1.24
   3   0   6   15.34    1.78
  -3   0   6   16.27    1.98
  -3   0   6   13.91    1.85
   3   0   6   19.86    1.98
  -3   0  -6   10.86    1.83
   3   0  -6   12.83    2.02
  -3   0   7    1.31    0.93
  -3   0   7    1.89    1.14
   3   0   7    0.89    0.95
   3   0   7    2.43    1.15
  -3   0  -7   -0.44    1.33
   3   0  -7    0.16    1.38
   3   0  -8 1195.78   25.23
  -3   0  -8 1117.34   24.96
  -3   0  -8 1125.11   24.89
   3   0  -8 1142.17   24.46
  -3   0  -8 1087.86   23.12
  -3   0   8 1116.81   21.90
   3   0  -8 1179.74   23.03
  -3   0  -8 1229.58   23.31
  -3   0   8 1129.50   20.98
   3   0   8 1088.59   21.04
   3   0   9    5.12    1.67
   3   0  -9    5.64    1.92
  -3   0  -9   -0.29    1.94
   3   0  -9    0.01    1.82
  -3   0  -9    1.86    2.08
   3   0  -9    2.17    1.64
   3   0  -9   11.16    2.42
  -3   0  -9    0.75    1.36
  -3   0  -9    1.61    1.75
   3   0   9    0.09    1.33
   3   0  -9    0.87    1.57
   3   0  -9   -0.79    1.25
   3   0  -9   -0.98    2.09
   3   0   9    0.12    1.15
  -3   0   9   -0.32    1.47
  -3   0   9    0.94    1.01
  -3   0   9    5.84    1.36
   3   0   9    0.10    1.01
   3   0  10 1257.46   27.54
  -3   0 -10 1333.44   30.16
   3   0 -10 1447.49   30.54
  -3   0 -10 1308.70   29.56
   3   0 -10 1418.02   30.24
  -3   0 -10 1313.42   28.29
   3   0 -10 1397.15   31.37
   3   0  10 1375.38   27.47
   3   0 -10 1347.79   31.26
  -3   0 -10 1372.06   31.05
  -3   0  10 1323.31   26.15
   3   0  10 1315.97   26.13
   3   0 -10 1308.80   26.52
  -3   0  10 1363.61   27.40
   3   0 -10 1370.21   26.71
   3   0  10 1267.43   25.01
   3   0  11   -0.77    1.73
  -3   0 -11   -0.78    2.80
   3   0 -11   -2.34    3.22
   3   0  11    0.95    1.74
   3   0 -11   -3.26    1.53
   3   0 -11    0.68    2.53
   3   0  11   -0.10    1.47
   3   0 -11   -1.36    1.94
  -3   0 -11    0.70    2.45
  -3   0 -11    0.10    2.49
   3   0 -12 3381.33   58.93
  -3   0 -12 3430.86   60.79
  -3   0 -12 3654.65   59.79
   3   0  12 3532.86   57.10
   3   0  12 3434.22   56.89
   3   0 -12 3351.85   63.97
   3   0 -12 3475.68   64.80
   3   0  12 3519.23   56.58
   3   0  12 3565.55   56.16
   3   0 -12 3451.43   55.44
   3   0  13    0.26    1.41
   3   0 -13    1.68    3.41
   3   0  13   -0.89    1.68
   3   0  13   -0.36    1.70
   3   0 -13    1.22    1.77
  -3   0 -13   -0.70    2.11
   3   0 -13   -1.11    3.11
   3   0  13    0.34    1.60
   3   0 -13   -0.33    2.18
   3   0  14 1021.75   20.01
   3   0  14 1017.89   20.59
   3   0  14 1036.03   20.93
   3   0 -14  957.14   24.49
   3   0 -14  980.90   21.13
  -3   0 -14  964.13   22.49
  -3   0 -14 1007.42   23.03
   3   0 -15   -0.18    1.43
   3   0  15   -0.11    1.10
   3   0  15   -0.01    0.94
   3   0 -15   -0.85    1.20
  -3   0 -15    1.66    1.39
  -3   0 -15   -0.13    1.24
  -3   0 -15    1.95    1.20
   3   0  16   -0.32    0.72
  -3  -1   0    2.92    0.38
   3  -1   0    0.64    0.56
   3   1   0   -0.13    0.88
  -3   1   0    0.48    0.74
  -3   1   0    0.63    0.63
  -3  -1   0    0.25    0.89
   3  -1   0    1.18    0.99
   3   1   0    0.51    0.91
   3   1   1 5450.56   76.44
   3   1  -1 5391.21   76.05
  -3   1   1 5686.48   75.38
  -3   1  -1 5558.89   75.98
  -3   1   1 5631.88   75.06
  -3   1  -1 5563.29   76.64
   3   1  -1 5486.88   76.26
   3   1   1 5559.03   76.15
  -3  -1   1 5612.80   75.70
  -3  -1  -1 5468.68   76.73
  -3   1   1 5563.08   74.13
   3  -1  -1 5520.08   76.35
   3  -1   1 5585.17   76.15
   3  -1   1 5322.06   76.04
  -3   1  -2 4543.12   64.15
  -3  -1   2 4718.07   62.58
   3   1  -2 4594.27   63.60
   3   1   2 4612.68   63.34
   3  -1  -2 4487.95   63.73
   3  -1   2 4748.04   63.39
   3  -1   2 4646.14   64.35
   3   1  -2 4544.39   61.95
  -3   1  -2 4645.87   62.15
   3   1  -2 4396.49   63.65
   3  -1  -2 4300.09   61.59
   3  -1  -2 4506.04   63.11
  -3   1  -2 4531.25   63.89
  -3  -1  -2 4765.23   63.86
   3  -1  -2 4457.95   62.66
  -3   1   2 4560.92   61.17
  -3  -1   3   41.48    1.95
  -3   1  -3   36.89    2.63
  -3  -1   3   44.63    2.32
  -3   1   3   38.71    1.01
  -3  -1   3   43.51    2.63
  -3  -1  -3   39.48    2.54
   3  -1  -3   39.47    2.41
   3  -1   3   43.01    2.27
   3   1   3   48.00    1.91
   3  -1   3   43.40    2.64
   3   1   3   43.43    2.73
   3  -1  -3   39.47    1.79
  -3  -1  -3   42.57    1.95
  -3   1  -3   38.85    2.15
   3  -1  -3   38.69    2.42
   3   1  -3   39.15    2.46
  -3   1  -3   38.38    2.66
  -3  -1  -3   40.95    2.61
   3   1  -3   43.82    1.75
   3  -1  -3   41.78    2.34
   3   1  -3   39.04    2.09
  -3   1   3   39.73    1.88
  -3  -1  -4 8165.72  108.85
  -3   1  -4 7983.35  109.13
   3   1  -4 7879.37  109.49
  -3  -1  -4 8109.91  110.19
   3  -1  -4 8017.76  110.23
  -3   1  -4 7910.50  110.56
  -3  -1   4 7951.67  108.23
  -3  -1  -4 8047.71  109.31
  -3  -1   4 8379.19  109.31
   3  -1   4 7881.23  109.37
   3   1   4 7923.84  109.83
   3   1   5  409.61    7.49
  -3  -1   5  422.72    8.41
  -3  -1   5  393.72   10.04
  -3   1   5  406.12    8.96
  -3  -1   5  426.13    8.84
  -3  -1  -5  397.97    8.84
   3  -1   5  401.05    9.34
   3  -1  -5  404.62    8.69
   3  -1   5  408.48    8.28
   3   1   5  406.14    9.54
  -3   1  -5  397.79    9.63
   3   1  -5  381.81    9.37
   3  -1  -5  423.21   10.43
  -3  -1  -5  396.63   10.01
  -3  -1  -5  392.15    9.40
   3   1  -5  388.00    9.64
   3  -1   5  393.07    8.80
  -3   1   5  411.52    8.98
   3  -1   6  694.81   14.01
  -3  -1   6  684.76   14.84
  -3   1   6  709.86   13.52
  -3  -1  -6  692.11   15.49
   3   1   6  692.42   14.11
   3   1  -6  698.75   15.14
  -3   1  -6  676.92   15.08
   3  -1  -6  700.28   15.63
  -3  -1  -6  712.79   14.77
  -3   1  -6  689.36   14.83
   3  -1   6  685.24   13.73
  -3   1   6  715.59   13.96
  -3  -1   6  701.13   14.83
  -3   1   7  551.71   13.76
  -3   1  -7  586.11   13.62
  -3  -1  -7  557.65   14.12
  -3   1   7  592.01   12.01
  -3  -1   7  566.88   13.37
   3  -1   7  552.53   12.60
   3   1   7  560.56   12.63
  -3  -1   7  563.04   13.49
   3  -1   7  574.79   12.59
  -3   1   7  582.55   12.83
  -3   1  -7  560.33   14.19
  -3  -1  -7  595.98   13.98
   3   1  -7  564.75   14.31
   3  -1  -7  566.23   14.74
  -3   1   8  131.87    6.33
   3  -1  -8  149.28    6.79
  -3   1  -8  146.68    6.37
  -3  -1  -8  139.33    6.75
  -3  -1   8  132.04    5.87
   3   1  -8  145.78    6.37
   3  -1   8  142.98    5.85
   3   1   8  142.69    5.77
   3   1  -8  144.99    7.52
  -3   1  -8  143.33    7.54
   3  -1  -8  156.71    7.98
  -3  -1  -8  135.73    7.36
  -3  -1  -8  142.24    7.28
  -3   1  -8  137.86    7.59
  -3   1   8  143.03    5.92
  -3  -1   8  135.45    6.22
   3  -1   8  143.36    5.86
   3  -1  -8  143.56    7.35
  -3   1  -8  135.67    6.81
  -3  -1  -8  131.54    6.44
   3   1  -8  135.85    7.01
  -3   1  -9 2519.82   44.67
  -3  -1  -9 2544.11   43.97
   3   1  -9 2514.48   46.08
   3  -1  -9 2622.69   46.60
   3   1   9 2567.70   44.11
   3  -1  -9 2677.66   48.69
   3  -1   9 2425.05   44.08
  -3  -1  -9 2703.03   47.39
   3   1  -9 2569.66   46.62
  -3   1  -9 2569.06   46.71
   3  -1  -9 2702.70   46.77
   3  -1  -9 2604.77   46.96
   3   1  -9 2644.72   46.97
  -3   1  -9 2577.51   46.94
  -3   1  -9 2534.02   46.36
  -3  -1  -9 2553.96   46.25
  -3  -1  -9 2589.35   45.85
  -3  -1  -9 2644.48   47.16
   3   1   9 2602.78   43.59
   3   1  -9 2721.42   47.66
   3  -1   9 2561.38   43.80
   3   1  -9 2685.65   47.60
   3  -1  -9 2678.02   47.42
  -3   1  -9 2616.68   47.88
   3  -1  -9 2482.12   44.18
   3  -1  -9 2606.28   41.69
   3   1  -9 2550.90   41.23
  -3   1   9 2579.93   41.84
  -3  -1   9 2448.54   42.59
   3   1   9 2568.18   42.08
   3   1  -9 2474.48   42.53
   3  -1   9 2534.80   41.48
   3  -1   9 2600.05   42.67
  -3  -1   9 2480.57   41.36
  -3   1   9 2505.56   43.13
   3  -1  -9 2571.12   43.24
  -3  -1  -9 2692.05   44.48
   3   1  -9 2534.26   42.52
   3  -1   9 2476.00   41.19
   3   1   9 2507.70   41.07
  -3   1 -10  268.17   10.93
  -3  -1 -10  266.51   10.55
   3   1 -10  292.60   12.58
   3  -1 -10  282.91   12.23
   3   1  10  273.12   10.44
   3  -1  10  272.45   10.52
   3   1 -10  264.80   11.81
   3   1 -10  269.53   11.96
   3  -1 -10  273.65   11.81
   3  -1 -10  291.66   12.21
  -3  -1 -10  282.64   11.45
  -3   1 -10  268.00   11.71
  -3  -1 -10  265.06   11.60
  -3   1 -10  261.59   11.68
   3   1 -10  260.57   12.07
   3  -1  10  272.19   10.31
  -3  -1 -10  280.97   12.16
   3   1 -10  286.35   12.55
   3  -1 -10  282.06   12.47
   3  -1  10  275.54   10.17
  -3   1 -10  280.64   12.44
   3   1  10  276.93   10.23
   3   1  10  268.30    9.49
  -3   1  10  263.21    9.23
  -3  -1  10  282.35   10.01
   3   1 -10  269.37    9.34
   3  -1 -10  274.98   10.27
   3  -1  10  257.47    9.65
   3   1 -10  275.52    9.73
  -3   1  10  263.84    9.93
  -3  -1  10  272.00    9.07
   3  -1 -10  288.64   10.20
   3  -1  10  274.56    9.18
   3   1  10  267.02    8.92
   3   1 -11   25.70    4.05
   3   1 -11   34.76    4.70
   3  -1  11   25.00    3.29
   3   1  11   25.12    3.32
   3   1 -11   21.74    3.98
   3   1 -11   24.51    4.31
   3  -1 -11   23.73    3.72
  -3  -1 -11   31.01    4.70
  -3  -1 -11   24.20    3.57
  -3   1 -11   20.60    3.82
  -3   1 -11   29.18    4.34
   3   1 -11   22.45    3.18
   3   1  11   28.55    3.59
   3  -1  11   25.94    3.42
   3   1 -11   24.57    4.29
  -3   1 -11   25.16    4.43
  -3  -1 -11   25.16    4.30
   3  -1  11   25.49    3.40
   3  -1 -11   25.10    2.97
   3  -1 -11   23.08    4.08
   3   1 -11   27.33    4.78
   3  -1  11   24.15    3.15
   3   1  11   21.13    2.92
   3  -1 -11   39.69    3.88
   3   1 -12  226.00   10.29
   3   1 -12  239.69   12.63
   3  -1  12  235.69    9.39
   3   1  12  218.96    9.41
   3   1 -12  242.44   12.58
  -3   1 -12  237.45   11.12
  -3  -1 -12  242.14   11.40
  -3   1 -12  243.00   10.96
   3  -1 -12  231.67   13.00
   3   1  12  235.59    9.61
   3   1 -12  229.01   12.07
   3  -1  12  242.82    9.72
   3  -1  12  243.40    9.63
   3   1 -12  238.24   12.40
  -3  -1 -12  240.20   11.45
   3  -1 -12  242.95   13.00
   3   1  12  229.71    8.99
   3  -1  12  234.45    9.25
   3  -1 -12  239.36    9.29
   3   1 -12  239.18    8.89
   3   1 -13  247.56   10.04
   3  -1 -13  264.27   10.74
   3   1 -13  248.71   12.16
   3   1  13  263.71    9.65
   3  -1  13  261.99    9.26
   3   1 -13  238.12   12.30
   3  -1 -13  256.26   13.29
   3  -1  13  252.62    9.39
   3   1  13  270.38    9.90
   3   1  13  275.40    9.64
   3  -1 -13  267.70   13.59
   3  -1  13  275.72   10.03
   3   1 -13  253.33   12.35
   3   1 -13  255.35    8.74
   3  -1 -13  264.17    9.17
   3   1  13  268.56    9.53
  -3  -1 -13  260.51   11.38
  -3   1 -13  257.93   11.17
  -3   1 -13  276.34   10.72
   3  -1 -14   82.37    5.21
   3   1 -14   72.04    4.76
   3   1  14   85.11    4.76
  -3  -1 -14   76.90    5.68
  -3   1 -14   82.40    5.74
   3  -1 -14   81.01    6.62
   3   1  14   86.27    5.00
   3   1 -14   81.87    6.16
   3   1  14   85.58    4.85
   3  -1  14   82.35    4.93
   3  -1  14   85.76    4.71
  -3   1 -14   70.34    5.17
   3   1  14   82.82    4.81
   3  -1 -14   81.44    4.44
   3  -1  15  186.51    5.50
   3  -1  15  195.49    5.92
  -3   1  15  190.44    5.63
   3  -1  15  207.21    6.85
   3   1  15  206.12    6.61
   3  -1 -15  198.68    8.22
  -3   1 -15  200.99    7.19
   3   1  15  200.41    6.59
   3   1 -15  194.02    7.82
   3  -1 -15  203.85    6.83
   3   1 -15  203.19    6.56
  -3  -1 -15  186.46    6.53
  -3   1 -15  194.34    7.44
  -3  -1 -15  209.83    7.86
  -3  -1 -15  199.04    7.61
   3  -1  16  171.90    4.91
   3  -2   0    0.33    0.41
   3   2   0    0.10    1.04
  -3   2   0    0.35    0.72
  -3   2   0    0.20    0.74
  -3   2   0    1.13    0.32
  -3  -2   0    1.87    1.30
   3   2   1  802.68   15.09
   3  -2  -1  802.63   11.97
   3   2  -1  781.26   14.96
  -3   2   1  822.63   14.27
  -3   2   1  822.92   13.25
  -3   2  -1  824.59   13.69
  -3  -2   1  808.68   15.17
   3  -2  -1  826.75   14.84
   3  -2   1  820.86   14.58
  -3   2   1  836.03   12.66
  -3  -2  -1  783.45   15.13
   3  -2   1  792.62   14.33
   3   2  -2  252.63    5.13
   3  -2  -2  253.82    6.59
  -3   2  -2  264.06    6.10
   3   2  -2  259.74    7.21
   3   2   2  257.99    7.25
  -3   2   2  259.47    6.74
   3  -2  -2  260.07    4.09
  -3  -2  -2  259.26    4.76
  -3   2   2  278.99    5.37
   3  -2  -2  256.23    6.59
  -3   2   2  273.45    5.96
   3  -2  -2  262.10    6.96
   3  -2   2  265.77    6.61
  -3  -2   2  275.95    7.18
  -3  -2  -2  304.45    7.54
   3  -2   2  284.52    7.38
  -3   2  -3  602.49   12.58
  -3  -2   3  620.59   12.32
  -3  -2   3  604.34   12.34
  -3   2   3  618.81   11.79
   3  -2  -3  604.49   12.44
   3  -2   3  632.15   11.85
  -3  -2  -3  595.24   12.38
   3   2   3  662.36   11.63
   3  -2   3  589.17   12.00
   3   2   3  632.39   13.09
  -3   2  -3  617.00   11.67
  -3   2   3  648.64    9.66
   3   2  -3  613.35   12.85
  -3  -2  -3  633.39   10.58
   3  -2  -3  621.32   12.52
  -3  -2  -3  620.26   12.31
   3   2  -3  612.13   10.91
   3  -2  -3  616.28   12.36
   3  -2   3  631.93   10.58
  -3   2   3  617.60   10.11
  -3   2  -4  713.87   14.62
  -3  -2  -4  747.31   15.59
   3   2   4  757.21   12.74
  -3   2   4  741.30   14.33
  -3  -2   4  764.57   14.23
   3  -2  -4  735.56   14.24
   3  -2   4  771.72   13.54
  -3  -2  -4  742.69   14.20
  -3  -2   4  745.09   13.95
  -3   2   4  733.17   12.77
   3  -2   4  709.65   13.82
   3   2   4  744.98   14.60
   3  -2  -4  721.31   14.93
   3   2  -4  757.19   15.00
  -3  -2  -4  762.86   13.27
  -3   2  -4  727.53   14.12
   3  -2  -4  724.72   14.55
  -3  -2  -4  761.80   14.53
   3   2  -4  740.86   13.59
  -3   2   4  803.33   12.91
   3  -2   4  748.79   12.91
  -3   2  -5  827.59   16.65
  -3  -2  -5  840.23   17.73
  -3  -2   5  863.05   17.40
  -3  -2   5  903.45   15.39
  -3  -2   5  845.31   15.76
  -3   2   5  872.72   14.46
  -3   2   5  841.46   16.56
   3  -2   5  888.23   15.00
  -3  -2  -5  877.74   15.69
   3   2   5  869.73   14.24
   3  -2  -5  856.97   15.72
   3  -2   5  821.21   15.78
   3   2   5  844.59   16.21
   3  -2  -5  844.96   17.30
  -3   2  -5  829.93   16.46
   3   2  -5  835.52   16.77
  -3  -2  -5  857.03   15.65
  -3  -2  -5  823.28   16.35
   3   2  -5  841.48   16.11
  -3   2   5  879.78   15.12
   3  -2   5  846.69   15.11
  -3  -2  -6  568.61   14.16
   3   2   6  574.37   10.68
  -3  -2   6  578.41   13.72
  -3   2   6  565.48   13.17
   3  -2   6  557.13   12.30
   3   2   6  574.67   12.55
   3  -2  -6  575.39   14.10
  -3   2  -6  580.94   13.47
  -3  -2  -6  570.97   12.62
   3   2  -6  586.13   13.35
  -3   2   6  584.51   11.97
   3  -2   6  574.69   11.97
  -3  -2  -7 2133.04   37.53
  -3   2   7 2120.00   36.21
  -3  -2   7 2160.73   36.46
   3  -2   7 2132.15   34.86
   3   2   7 2192.28   34.93
  -3   2   7 2198.31   34.56
   3  -2   7 2223.80   34.65
  -3  -2   7 2112.32   36.67
  -3   2  -7 2154.19   37.20
  -3   2  -7 2166.69   36.86
  -3  -2  -7 2228.56   36.05
   3   2  -7 2242.34   37.15
   3  -2  -7 2216.48   38.06
  -3   2  -8   41.58    3.99
  -3  -2  -8   39.47    3.51
   3   2  -8   44.75    4.04
   3  -2  -8   44.08    4.16
   3   2  -8   44.99    3.52
  -3  -2  -8   52.39    4.38
   3  -2  -8   49.49    3.99
   3  -2   8   36.94    3.06
  -3  -2   8   41.30    3.54
  -3   2   8   40.47    3.51
   3   2   8   44.02    3.23
   3   2  -8   49.07    4.54
   3  -2  -8   48.97    4.63
  -3   2  -8   38.71    4.04
  -3   2  -8   42.29    4.56
  -3  -2  -8   41.87    4.25
  -3  -2  -8   48.97    4.09
   3  -2   8   41.29    3.09
  -3  -2   8   41.63    3.62
  -3   2   8   47.50    3.25
   3   2  -8   47.01    4.19
   3   2   8   45.43    3.92
   3  -2  -8   41.00    3.43
   3  -2  -9 2050.72   34.53
   3   2  -9 2019.03   37.30
  -3   2  -9 1944.60   37.17
  -3  -2  -9 1873.78   35.32
   3   2  -9 2048.84   38.59
   3  -2  -9 2063.47   38.80
   3  -2  -9 2021.57   41.01
   3   2  -9 2034.03   37.77
  -3  -2  -9 1935.76   36.87
   3   2   9 2052.32   36.62
   3  -2   9 1930.02   36.39
   3   2  -9 1966.75   39.04
  -3  -2  -9 2002.16   38.52
  -3   2  -9 1984.53   39.53
   3   2  -9 1991.92   39.31
  -3   2  -9 1913.46   38.23
  -3  -2  -9 1960.49   38.27
  -3  -2  -9 2025.87   37.28
  -3   2  -9 1941.30   39.39
   3  -2  -9 1997.70   39.44
   3  -2   9 1951.18   36.22
  -3  -2  -9 2014.64   38.54
   3  -2   9 2016.65   36.16
   3   2  -9 2021.12   39.08
  -3   2  -9 2018.78   40.09
   3   2   9 2035.34   35.94
   3   2  -9 2081.51   39.71
   3  -2  -9 1923.57   37.15
  -3  -2   9 1959.76   35.73
   3   2   9 1943.54   34.58
   3  -2   9 2000.08   33.74
  -3   2   9 2014.98   33.76
   3  -2  -9 2048.25   38.90
   3   2   9 1974.75   34.25
   3  -2   9 1966.54   35.18
   3   2  -9 1882.34   33.88
   3   2  -9 1957.14   34.40
  -3   2   9 1959.66   35.15
  -3  -2  -9 2018.05   37.13
   3  -2   9 1940.15   33.66
  -3  -2   9 1904.49   34.33
   3   2   9 1918.92   33.34
   3  -2  -9 2036.04   36.02
   3   2 -10  374.11   13.19
   3  -2 -10  412.99   15.02
  -3   2 -10  397.77   13.86
   3   2 -10  397.10   14.99
  -3  -2 -10  390.79   13.33
   3  -2 -10  395.17   15.97
   3  -2  10  378.97   12.91
   3   2  10  393.62   12.83
   3   2 -10  376.72   14.69
   3   2 -10  408.11   15.26
  -3   2 -10  390.68   14.25
  -3  -2 -10  381.54   14.18
   3  -2 -10  432.80   15.40
  -3   2 -10  372.02   14.52
  -3   2 -10  389.71   15.17
   3   2 -10  380.06   14.41
   3  -2  10  387.49   12.74
   3  -2  10  400.00   12.86
   3   2  10  387.64   12.54
   3   2 -10  412.02   15.41
   3  -2 -10  383.02   14.66
  -3  -2 -10  383.39   14.24
   3  -2 -10  395.23   13.04
   3   2  10  391.50   11.91
   3  -2  10  394.98   12.20
  -3  -2  10  385.01   12.48
   3   2  10  380.22   11.53
   3  -2  10  402.97   11.67
   3  -2 -10  402.42   12.59
  -3  -2  10  374.59   11.49
  -3   2  10  417.91   12.48
   3  -2  10  388.77   11.43
   3   2 -10  401.40   11.73
   3   2  10  378.08   10.94
   3   2 -11  117.47    7.29
   3   2 -11  123.36    8.55
  -3  -2 -11  113.08    7.02
   3  -2  11  121.02    6.87
   3   2  11  122.01    6.96
   3   2 -11  112.76    8.31
   3  -2 -11  108.33    7.69
  -3   2 -11  130.93    8.13
  -3  -2 -11  119.55    8.01
  -3   2 -11  122.90    8.23
   3   2 -11  104.43    7.89
   3  -2 -11  127.30    8.94
   3  -2  11  116.97    6.83
   3   2  11  113.58    6.54
   3   2 -11  115.66    8.53
  -3  -2 -11  128.80    8.16
   3  -2  11  125.20    7.02
   3  -2  11  124.86    6.67
   3   2  11  119.05    6.32
   3  -2 -11  127.52    6.76
   3  -2 -11  120.96    6.68
   3   2 -11  124.01    6.25
   3   2 -12  170.11    8.57
   3   2 -12  166.91   10.81
  -3  -2 -12  170.58    8.24
   3  -2  12  199.50    8.39
   3   2  12  180.74    8.45
   3   2 -12  189.08   11.26
   3  -2 -12  181.49    9.54
  -3   2 -12  173.87    9.31
  -3   2 -12  178.34    9.61
  -3  -2 -12  176.05    9.62
   3   2  12  186.95    8.44
   3  -2  12  178.90    8.15
   3  -2 -12  171.12   10.90
   3  -2  12  178.09    8.35
  -3  -2 -12  172.06    9.32
   3   2 -12  175.94   10.08
   3  -2 -12  173.72   11.53
   3   2  12  178.44    7.68
   3  -2 -12  187.52    7.57
   3  -2 -12  168.52    7.80
   3   2 -12  180.26    7.43
   3   2 -13  111.01    6.31
   3   2 -13  105.70    8.54
  -3  -2 -13  100.25    5.70
   3   2  13  109.41    6.12
   3   2 -13  107.98    8.43
  -3  -2 -13  110.53    7.32
  -3   2 -13  115.96    7.01
  -3   2 -13  118.92    7.19
   3  -2 -13  115.03    8.83
   3   2  13  114.82    6.25
   3  -2  13  109.69    5.89
   3  -2 -13   91.22    8.17
   3  -2  13  105.09    6.12
   3   2  13  111.43    5.81
   3   2 -13  114.93    7.78
  -3   2 -13  112.75    6.78
   3   2  13  120.99    6.16
   3  -2 -13  111.44    5.84
   3  -2 -14  202.44    8.30
   3   2 -14  227.86    8.03
   3   2 -14  205.35    9.37
   3   2  14  221.15    7.85
   3  -2  14  216.64    7.12
  -3   2 -14  215.33    9.37
  -3  -2 -14  217.08    8.06
  -3  -2 -14  213.15    9.22
   3   2  14  209.80    7.52
   3  -2 -14  192.64    9.99
  -3   2 -14  224.92    8.62
   3   2  14  224.75    8.12
   3  -2  14  222.50    8.20
   3  -2  14  224.43    7.50
   3   2 -14  223.43    9.55
   3   2  14  228.56    7.94
   3  -2 -14  223.20    7.42
   3   2  15  360.87    8.73
   3  -2  15  350.20    8.22
   3   2  15  366.01    9.03
   3   2  15  389.17    9.55
  -3   2 -15  372.85    9.46
   3  -2  15  379.11    9.70
   3  -2 -15  366.51   11.17
  -3  -2 -15  369.01   10.73
  -3   2  15  357.08    7.87
  -3   2 -15  368.12   10.70
  -3  -2 -15  384.76   10.88
   3  -2 -15  379.65    9.73
   3   2 -15  388.36    9.18
   3   3   0    1.51    1.39
  -3   3   0   -0.57    1.05
  -3   3   0    2.04    0.53
  -3  -3   0    3.49    1.10
   3  -3   0   -0.42    1.17
  -3  -3   0    0.14    1.50
  -3   3  -1  307.14    7.23
   3   3   1  308.03    8.37
   3   3  -1  307.90    8.42
  -3   3   1  309.93    7.62
  -3  -3   1  305.80    8.15
  -3  -3  -1  318.53    7.98
  -3  -3   1  307.03    7.07
   3  -3  -1  309.78    8.02
   3  -3   1  303.69    7.77
  -3  -3  -1  300.57    8.20
  -3   3   1  320.36    6.25
   3  -3   1  311.87    7.44
   3   3   2 4413.68   64.84
  -3   3  -2 4396.54   62.71
   3   3  -2 4479.38   65.00
  -3   3   2 4467.32   63.89
   3  -3  -2 4404.21   63.84
  -3  -3  -2 4522.30   64.64
  -3  -3   2 4566.56   61.67
   3  -3  -2 4468.75   64.34
  -3   3   2 4505.50   61.92
  -3  -3   2 4506.21   64.16
  -3  -3  -2 4377.35   64.34
   3  -3   2 4470.46   63.55
   3  -3   2 4770.55   64.50
   3   3   2 4559.40   63.87
  -3   3  -3  194.88    6.34
  -3  -3   3  195.66    6.54
  -3  -3  -3  205.38    7.02
  -3   3   3  195.92    5.60
   3  -3   3  205.64    6.01
   3   3   3  208.92    6.02
  -3  -3   3  203.85    6.26
  -3  -3  -3  198.36    6.40
   3  -3  -3  196.14    6.46
   3  -3   3  199.57    5.87
   3   3   3  205.97    6.87
   3  -3  -3  195.07    6.39
  -3   3  -3  200.62    5.89
   3   3  -3  210.05    7.00
   3   3  -3  201.07    4.75
   3  -3  -3  196.82    6.47
   3  -3   3  202.44    4.71
  -3   3  -4  194.49    6.46
  -3  -3  -4  200.16    7.36
  -3   3   4  188.78    6.04
   3  -3  -4  198.10    6.68
   3  -3   4  212.99    6.04
  -3  -3   4  197.77    6.61
  -3  -3   4  213.43    6.27
  -3  -3  -4  196.33    6.38
   3   3   4  205.09    5.66
   3  -3   4  195.41    5.93
   3   3   4  199.91    7.03
   3  -3  -4  207.28    6.93
   3  -3  -4  211.43    7.00
  -3   3  -4  208.91    6.49
   3   3  -4  210.46    7.19
   3   3  -4  200.92    5.53
  -3  -3  -4  190.92    6.14
   3  -3   4  213.81    5.35
  -3   3  -5 1434.97   24.99
  -3  -3  -5 1403.75   26.63
  -3  -3   5 1418.52   24.87
  -3  -3   5 1427.26   26.20
  -3   3   5 1447.41   24.81
   3  -3  -5 1453.61   24.84
   3  -3   5 1468.15   23.40
  -3  -3   5 1467.51   23.67
  -3  -3  -5 1457.22   24.16
   3   3   5 1435.24   22.77
   3  -3   5 1362.49   23.76
   3   3   5 1432.59   25.72
   3  -3  -5 1456.22   26.08
   3   3  -5 1415.71   25.71
   3   3  -5 1478.99   24.15
  -3  -3  -5 1371.24   24.23
  -3   3  -5 1419.53   25.04
  -3  -3  -5 1449.49   23.16
   3  -3  -5 1419.66   25.70
   3  -3   5 1462.15   23.08
  -3   3  -6 2050.00   33.17
  -3  -3  -6 1981.13   35.24
  -3  -3   6 1929.61   34.15
  -3   3   6 1897.12   32.75
  -3  -3   6 2020.90   32.73
   3   3   6 2053.92   30.48
   3  -3   6 1897.74   31.81
   3  -3   6 2073.60   31.53
  -3   3   6 2009.92   30.95
  -3   3  -6 1966.68   33.69
   3  -3  -6 1970.27   34.58
   3   3  -6 1973.83   33.73
  -3  -3  -6 1933.18   32.42
  -3  -3  -6 1958.70   31.66
   3   3  -6 2099.93   33.27
   3  -3  -6 1992.63   34.45
   3  -3  -7  797.15   18.77
  -3   3  -7  762.68   17.94
  -3   3  -7  757.86   18.10
   3   3  -7  810.12   17.84
  -3  -3  -7  766.48   18.92
  -3   3   7  784.95   17.21
  -3  -3   7  782.87   17.90
   3  -3   7  768.16   16.23
   3   3   7  797.23   16.34
  -3  -3  -7  780.24   18.88
  -3   3  -7  783.23   20.35
   3   3  -7  839.82   20.12
   3  -3   7  828.57   16.06
   3   3  -7  815.77   18.40
   3   3   7  801.53   18.52
   3  -3  -8  287.08    9.69
   3   3   8  291.55   10.41
   3   3  -8  276.76   10.17
   3  -3  -8  274.22   10.68
  -3   3  -8  280.81   10.34
   3   3  -8  290.80   10.44
  -3   3  -8  273.33   10.43
   3   3  -8  260.92   11.29
   3  -3  -8  288.30   12.29
   3   3   8  281.52   10.11
   3   3   8  283.01    9.95
  -3   3  -8  284.39   11.83
   3   3  -8  289.53   11.46
   3   3  -8  289.81   11.55
   3  -3  -8  304.79   12.23
  -3   3  -8  280.10   10.92
  -3   3  -8  285.39   11.91
  -3  -3  -8  282.90   10.92
   3   3  -8  295.06   11.13
   3  -3   8  269.78   10.21
  -3  -3  -8  296.33   10.90
  -3   3  -8  288.57   11.81
   3   3  -8  296.57   11.57
   3  -3   8  302.94   10.66
   3   3   8  278.10    9.67
   3   3   8  280.61    9.43
   3  -3  -8  290.55    9.03
   3  -3   8  277.73    8.57
  -3  -3   8  277.81   10.23
  -3  -3   8  275.96    9.70
  -3   3   8  265.39    9.22
  -3  -3  -8  261.35   10.43
   3  -3   8  271.94    8.73
   3   3  -8  288.02    8.96
   3   3   8  280.58    8.67
   3  -3  -9   25.31    2.96
   3   3   9   25.29    3.23
   3   3  -9   24.02    3.37
   3  -3  -9   34.79    4.07
  -3   3  -9   24.64    3.50
   3   3  -9   23.54    3.20
   3   3  -9   27.17    3.81
   3   3   9   27.37    3.40
  -3  -3  -9   25.85    3.46
   3  -3   9   26.47    3.45
   3  -3  -9   28.68    4.64
   3   3  -9   32.03    4.17
   3   3  -9   24.63    3.78
  -3  -3  -9   21.96    3.26
  -3   3  -9   27.28    3.54
   3   3  -9   26.29    4.00
   3  -3  -9   20.14    3.75
  -3   3  -9   26.67    4.20
  -3  -3  -9   28.00    3.97
   3  -3   9   29.61    3.53
  -3  -3  -9   22.07    3.35
   3  -3   9   31.40    3.59
   3   3  -9   36.18    4.15
  -3   3  -9   26.78    4.28
   3   3   9   22.59    2.99
   3  -3   9   25.25    2.64
   3   3   9   26.97    3.08
  -3  -3   9   30.55    3.46
   3   3  -9   25.27    3.77
   3   3   9   28.30    2.95
   3   3  -9   28.13    2.85
  -3  -3  -9   26.03    3.51
  -3  -3   9   25.62    3.05
  -3   3   9   24.44    2.87
   3  -3  -9   27.86    3.39
   3   3  -9   27.45    2.74
   3  -3   9   26.55    2.81
   3   3 -10 1349.51   28.96
   3   3  10 1372.07   27.60
   3  -3 -10 1569.05   32.60
  -3   3 -10 1418.28   30.68
   3  -3 -10 1483.19   31.83
   3   3 -10 1414.10   32.15
   3  -3 -10 1391.98   34.29
   3   3 -10 1440.54   29.93
   3  -3  10 1359.10   28.58
  -3  -3 -10 1399.00   29.80
   3   3  10 1387.73   28.80
   3   3 -10 1442.58   33.54
   3   3 -10 1417.97   32.37
   3   3 -10 1400.84   32.62
   3  -3 -10 1372.30   32.02
  -3   3 -10 1420.64   30.94
  -3  -3 -10 1361.08   30.78
  -3   3 -10 1347.12   32.08
   3  -3  10 1368.85   28.83
   3  -3  10 1383.16   28.73
   3   3 -10 1389.34   31.11
   3   3  10 1380.37   28.08
  -3  -3 -10 1348.95   30.30
   3  -3 -10 1378.10   29.56
   3   3  10 1377.75   27.30
   3  -3  10 1377.32   26.43
  -3  -3  10 1441.20   29.20
   3   3  10 1367.42   26.52
   3  -3 -10 1350.51   28.00
  -3  -3  10 1415.05   27.57
  -3   3  10 1443.74   27.75
   3   3 -10 1423.66   26.57
   3  -3  10 1449.83   26.99
   3   3 -11   59.99    5.21
   3   3 -11   44.56    5.59
  -3  -3 -11   51.47    4.76
   3  -3 -11   49.59    6.22
   3   3  11   57.99    4.90
   3   3 -11   52.68    6.00
  -3   3 -11   54.88    5.34
  -3   3 -11   48.91    5.60
   3  -3 -11   46.06    5.38
  -3  -3 -11   47.09    5.27
   3  -3 -11   60.77    5.92
   3  -3  11   49.39    4.46
   3   3  11   49.49    4.45
  -3  -3 -11   53.62    5.33
   3  -3  11   51.09    4.73
   3   3 -11   54.56    5.46
   3  -3 -11   68.71    5.18
  -3   3 -11   46.20    4.71
   3   3  11   54.57    4.22
   3  -3 -11   49.01    4.44
   3   3 -12  541.41   15.61
   3   3 -12  569.82   20.35
  -3  -3 -12  577.26   16.39
   3   3  12  566.84   15.86
   3   3 -12  547.50   19.54
   3  -3 -12  555.95   17.64
  -3   3 -12  552.41   16.98
  -3  -3 -12  553.60   17.66
  -3   3 -12  544.08   17.75
   3  -3 -12  569.61   21.33
   3   3  12  562.78   15.60
   3  -3  12  566.87   16.02
  -3  -3 -12  589.69   17.25
   3  -3 -12  602.32   20.18
   3   3 -12  544.34   17.58
   3  -3  12  570.17   15.36
  -3   3 -12  583.00   16.70
   3   3  12  548.37   14.50
   3  -3 -12  587.35   14.87
   3  -3 -12  567.95   15.13
   3   3 -13   19.65    4.22
   3   3  13   15.95    2.70
  -3  -3 -13   19.64    2.79
   3  -3  13   17.38    2.40
   3   3 -13   17.78    4.03
   3  -3 -13   15.81    2.59
  -3  -3 -13   20.19    3.75
  -3   3 -13   13.36    2.83
   3   3 -13   22.40    3.55
  -3   3  13   21.69    2.31
   3  -3 -13   19.72    4.23
   3  -3  13   19.97    3.07
   3  -3  13   19.90    2.57
   3   3  13   17.89    2.89
   3  -3 -13   12.74    3.19
  -3   3 -13   19.94    2.92
   3   3  13   13.20    2.38
   3   3 -13   22.56    3.12
   3   3 -14  173.08    6.61
   3  -3 -14  177.51    7.48
   3   3 -14  163.72    8.32
   3   3  14  188.56    7.08
   3  -3  14  175.04    6.28
  -3   3 -14  177.84    8.36
  -3  -3 -14  183.55    8.27
  -3   3 -14  171.98    7.29
   3  -3 -14  164.45    8.77
   3   3  14  191.54    7.21
   3  -3  14  187.53    7.24
  -3   3 -14  190.30    7.03
   3   3  14  182.26    6.50
   3   3  14  196.50    6.94
   3  -3 -14  181.60    6.44
   3   3  15   70.78    3.38
  -3  -3  15   66.92    3.09
   3  -3  15   68.14    3.06
   3   3  15   72.09    3.64
   3  -3  15   73.16    3.72
   3  -3 -15   67.26    4.08
   3   3  15   65.74    3.14
  -3  -3 -15   71.05    4.23
  -3   3  15   69.28    2.95
  -3   3 -15   69.37    4.16
  -3  -3 -15   78.37    4.37
   3  -3 -15   73.77    3.78
   3   3 -15   68.19    3.20
   3   4   0    0.22    1.55
  -3   4   0    0.30    1.23
  -3   4   0    1.72    0.69
   3  -4   0    4.66    1.56
  -3  -4   0    0.71    1.22
   3   4   1 2314.41   37.31
   3   4  -1 2386.98   37.60
  -3   4  -1 2314.04   35.32
  -3   4   1 2322.40   35.95
  -3  -4  -1 2338.32   36.30
  -3  -4   1 2313.91   34.87
   3  -4  -1 2352.55   36.85
   3  -4   1 2292.07   36.28
  -3  -4   1 2300.72   36.66
  -3  -4  -1 2397.46   37.11
  -3   4   1 2375.11   33.76
   3  -4   1 2354.05   35.05
   3   4   2  219.07    7.53
  -3   4  -2  223.66    6.44
   3   4  -2  232.24    7.81
  -3   4   2  226.13    7.01
  -3  -4  -2  231.34    7.44
  -3  -4   2  213.78    7.50
  -3  -4   2  222.80    5.57
   3  -4   2  233.16    6.96
   3  -4  -2  233.31    7.42
  -3   4   2  221.24    5.73
  -3  -4   2  222.33    7.07
  -3  -4  -2  225.54    7.37
   3  -4   2  239.72    7.02
   3   4   3 1196.81   22.56
  -3   4  -3 1208.39   20.89
  -3   4   3 1177.51   21.83
   3   4  -3 1241.54   22.97
   3  -4  -3 1214.47   22.15
  -3  -4  -3 1215.72   22.77
  -3  -4   3 1194.72   22.63
   3  -4  -3 1222.52   22.38
   3  -4   3 1213.34   21.09
  -3   4   3 1201.31   20.09
  -3  -4  -3 1190.81   21.82
  -3  -4   3 1211.88   21.32
   3  -4   3 1149.56   20.24
   3   4   3 1242.64   21.43
   3   4   4  383.11   10.87
   3  -4  -4  389.28   10.51
   3   4  -4  402.44   11.16
  -3   4   4  386.34   10.67
  -3   4  -4  394.03   10.03
   3  -4  -4  402.20   10.82
  -3  -4  -4  379.40    9.51
  -3   4  -4  409.19   10.20
  -3  -4  -4  396.39   11.42
  -3  -4   4  387.35   10.69
  -3   4   4  386.06    9.44
  -3  -4   4  388.91    9.61
  -3  -4  -4  387.77   10.09
   3   4   4  393.01    9.30
   3  -4   4  373.90    9.05
   3  -4   4  409.07    9.65
   3  -4  -4  391.19   10.87
   3  -4  -5  378.65   10.97
   3   4  -5  389.56   11.33
  -3   4  -5  396.17   10.79
  -3  -4  -5  384.05    9.80
   3  -4  -5  388.62   11.29
   3   4   5  402.32   11.33
  -3   4  -5  407.08   10.46
  -3  -4   5  396.71   10.95
   3  -4  -5  417.50   11.36
   3  -4   5  408.73    9.68
  -3   4   5  402.05   10.21
  -3  -4   5  421.33    9.81
  -3  -4  -5  419.16   10.43
   3   4   5  397.88    9.33
   3  -4   5  373.11    9.50
  -3  -4   5  398.60   11.61
  -3  -4  -5  402.56   12.13
  -3  -4  -6  124.59    6.85
  -3   4  -6  141.92    5.86
  -3  -4   6  135.44    6.11
  -3  -4   6  135.43    6.60
  -3   4   6  133.40    5.76
   3   4   6  143.54    5.09
   3  -4   6  130.49    5.37
   3  -4   6  148.86    5.24
  -3   4  -6  143.29    6.53
   3   4   6  135.52    6.34
   3  -4  -6  142.60    6.73
   3   4  -6  141.54    6.67
  -3  -4  -6  138.46    5.58
   3  -4  -6  134.20    6.58
  -3  -4  -7  702.25   18.54
  -3  -4   7  690.30   17.22
  -3   4   7  708.32   16.19
   3   4   7  758.33   14.56
   3  -4   7  693.32   15.42
  -3   4  -7  721.97   19.93
   3   4  -7  757.33   19.45
   3   4  -7  755.82   18.94
  -3  -4  -7  724.03   18.16
   3  -4  -7  716.44   17.11
   3  -4  -7  720.85   17.79
   3   4  -7  722.38   17.18
   3   4   7  758.05   18.18
   3   4   7  700.29   16.78
   3  -4  -7  700.82   17.87
  -3   4  -7  691.35   17.36
   3  -4  -7  693.02   17.80
   3  -4  -8   91.22    5.85
   3   4   8   86.71    5.76
   3  -4  -8   88.37    5.36
   3   4  -8   99.48    5.97
   3   4   8   92.64    5.53
  -3   4  -8   83.70    5.68
  -3   4  -8   91.85    6.08
   3  -4  -8   86.66    6.00
   3  -4  -8   89.23    6.00
   3  -4  -8   78.98    6.66
   3   4   8   85.14    5.63
  -3  -4  -8   85.65    5.90
   3   4  -8   82.13    6.36
  -3   4  -8   94.19    6.57
   3   4  -8   93.65    6.59
   3   4   8   92.61    5.67
   3   4  -8   96.99    6.73
   3   4  -8   99.06    6.55
  -3   4  -8   91.08    6.86
  -3  -4  -8   87.85    6.12
   3  -4   8   94.35    5.98
   3  -4   8   96.06    6.16
   3   4   8   95.87    5.58
  -3  -4  -8   92.21    5.98
   3   4  -8   94.28    6.15
   3   4   8   88.96    5.20
   3  -4  -8   80.96    6.40
  -3  -4  -8   87.77    6.35
  -3   4   8   90.00    5.21
  -3  -4   8   89.96    5.59
   3  -4   8   88.69    4.87
   3   4   9  554.12   15.98
   3   4  -9  555.99   15.76
   3  -4  -9  565.44   14.94
   3   4   9  592.44   15.63
   3  -4  -9  563.33   17.13
  -3   4  -9  566.79   16.93
   3  -4  -9  578.01   17.42
   3  -4  -9  566.78   19.94
  -3  -4  -9  541.81   16.49
   3   4   9  561.86   15.88
   3   4  -9  531.53   17.65
   3   4  -9  539.59   18.38
   3   4   9  545.95   15.56
   3   4  -9  578.17   18.14
   3   4  -9  554.77   18.00
   3  -4  -9  547.21   18.44
  -3   4  -9  568.61   18.68
  -3  -4  -9  541.75   16.99
  -3   4  -9  546.33   16.55
   3  -4   9  567.25   16.28
   3  -4   9  569.09   16.06
   3   4  -9  541.82   16.51
  -3  -4  -9  564.18   16.57
   3   4   9  562.04   15.24
  -3  -4   9  589.11   16.59
   3   4   9  573.92   15.08
   3   4   9  544.64   13.91
  -3  -4  -9  561.21   17.15
  -3   4   9  563.99   14.77
   3  -4  -9  550.59   15.56
  -3  -4   9  579.72   15.44
   3  -4   9  578.24   14.27
   3   4  10  442.92   13.85
   3   4 -10  418.04   13.65
   3   4 -10  436.21   16.17
   3  -4 -10  434.22   17.88
  -3  -4 -10  439.13   14.70
   3   4 -10  464.57   15.20
   3   4  10  418.80   13.72
   3   4 -10  455.92   17.51
   3   4 -10  444.64   16.37
   3  -4 -10  439.44   16.45
  -3   4 -10  446.08   16.66
  -3   4 -10  450.79   15.00
  -3  -4 -10  435.13   15.41
   3  -4  10  437.85   13.78
  -3  -4 -10  439.63   14.70
   3   4  10  428.39   13.28
   3   4 -10  436.03   14.86
   3  -4  10  436.45   14.17
   3  -4 -10  427.57   14.66
   3   4  10  419.66   12.83
   3   4  10  446.70   12.33
   3  -4 -10  437.81   13.53
   3   4 -11  140.81    7.49
   3   4 -11  136.31    9.13
   3  -4 -11  127.09    9.51
   3   4  11  146.14    7.75
  -3  -4 -11  132.62    7.70
   3  -4  11  141.11    6.16
   3   4 -11  137.60    9.19
   3   4 -11  148.75   10.31
   3  -4  11  131.94    6.84
   3  -4 -11  135.36    8.84
  -3   4 -11  137.45    9.06
  -3  -4 -11  142.62    8.67
   3  -4  11  136.48    7.02
   3  -4  11  133.67    7.47
  -3  -4 -11  137.13    7.76
   3   4  11  126.30    6.94
   3   4 -11  144.73    8.26
   3  -4 -11  139.84    7.53
   3   4  11  130.92    6.86
   3   4  11  136.05    6.46
   3  -4 -11  128.51    6.92
   3   4 -12   54.05    4.55
   3   4 -12   58.48    6.32
  -3  -4 -12   58.63    4.87
   3  -4  12   55.22    3.53
   3   4  12   60.36    4.85
   3   4 -12   55.64    5.67
   3  -4  12   61.98    4.49
   3   4 -12   54.44    6.01
  -3  -4 -12   52.07    5.32
   3  -4 -12   50.83    5.31
  -3   4 -12   56.69    5.67
  -3  -4 -12   49.99    4.62
   3  -4 -12   50.73    6.00
   3  -4  12   59.52    4.85
   3   4  12   59.86    4.70
   3   4 -12   55.36    5.00
   3   4  12   54.87    4.12
   3  -4 -12   63.42    4.55
   3  -4 -12   54.11    4.37
   3   4 -13  279.58    9.30
   3   4 -13  272.82   12.55
  -3  -4 -13  292.22   10.01
   3   4  13  279.72    9.71
   3  -4  13  280.44    9.04
   3   4 -13  271.27   12.47
   3  -4 -13  276.38   10.71
  -3  -4 -13  273.51   10.93
  -3   4 -13  283.69   11.11
  -3   4 -13  285.40   11.54
   3  -4 -13  275.91   12.37
   3  -4  13  299.06   10.06
   3   4  13  297.55    9.79
   3   4  13  276.69    8.82
   3  -4 -13  284.97    8.29
   3  -4 -13  280.77    9.01
   3   4 -14   10.74    2.67
   3   4  14    9.88    1.84
  -3  -4  14   14.06    1.79
   3  -4  14   13.49    1.84
   3  -4 -14   10.81    1.68
  -3  -4 -14    8.92    2.21
  -3   4 -14   11.39    2.16
  -3   4 -14    9.71    2.21
   3  -4 -14   12.94    2.42
   3   4  14   10.21    1.90
   3  -4  14   13.56    2.13
   3   4  14   13.69    1.69
   3   4  14   11.40    1.78
   3   4 -14   12.97    1.92
   3   4  15  432.34    9.21
  -3   4 -15  415.67   10.44
   3   4  15  435.72    9.53
   3  -4  15  442.48    9.59
  -3  -4 -15  416.42   10.29
  -3   4  15  436.60    8.59
   3  -4 -15  440.05    9.80
  -3  -4 -15  432.52   10.47
  -3   4 -15  431.76   10.64
  -3   5   0   -0.03    1.23
   3   5   0    0.74    1.47
  -3   5   0   -0.03    0.70
   3  -5   0    2.34    1.42
  -3  -5   0    0.47    1.21
  -3  -5   0    1.49    1.75
  -3   5  -1  298.95    8.05
   3   5   1  287.93    9.31
   3   5  -1  300.48    9.53
  -3   5   1  295.27    8.32
   3  -5   1  280.27    8.62
   3  -5  -1  283.03    8.85
  -3  -5   1  295.57    7.64
  -3  -5   1  288.91    8.78
  -3  -5  -1  293.67    8.99
  -3  -5  -1  296.51    8.61
  -3   5   1  293.02    7.03
   3   5   2 1188.88   23.30
  -3   5  -2 1218.96   21.28
   3   5  -2 1196.65   23.49
  -3   5   2 1216.26   22.11
  -3  -5  -2 1181.71   22.73
   3  -5   2 1201.16   22.11
  -3  -5   2 1177.29   23.65
   3  -5  -2 1206.63   22.98
  -3  -5   2 1165.71   22.04
  -3  -5  -2 1194.66   22.67
  -3   5   2 1224.54   20.20
   3  -5   2 1267.31   21.49
   3   5   3 3762.65   57.77
   3   5  -3 3730.02   57.97
  -3   5   3 3701.04   56.46
  -3   5  -3 3684.24   55.32
   3  -5  -3 3722.89   57.04
  -3  -5  -3 3614.16   57.48
  -3  -5   3 3618.95   57.76
   3  -5  -3 3803.96   57.83
   3  -5   3 3707.20   55.65
  -3   5   3 3772.86   54.23
  -3  -5   3 3698.67   55.75
  -3  -5  -3 3733.37   56.67
   3  -5   3 3848.81   54.37
   3   5   3 3904.48   56.30
   3   5   4 1532.31   28.35
  -3  -5  -4 1511.52   25.84
   3   5  -4 1467.14   28.27
  -3   5  -4 1500.90   26.79
  -3   5   4 1474.30   27.50
   3  -5  -4 1507.07   28.00
  -3   5  -4 1579.75   26.86
  -3  -5  -4 1520.30   28.90
   3  -5  -4 1526.39   28.83
   3  -5   4 1574.61   26.38
  -3  -5   4 1455.68   28.02
  -3  -5  -4 1522.55   27.03
  -3  -5   4 1499.32   28.25
  -3   5   4 1505.48   25.67
  -3  -5   4 1476.45   26.06
   3  -5   4 1514.49   25.12
   3   5   4 1579.57   26.19
   3   5   5 1054.38   22.19
   3  -5  -5 1073.33   22.40
   3  -5  -5 1048.40   21.71
   3   5  -5 1073.86   22.67
  -3   5  -5 1042.13   21.36
  -3  -5  -5 1072.99   19.91
  -3   5   5 1050.29   22.18
  -3   5  -5 1142.81   20.87
  -3  -5   5 1048.64   22.27
   3  -5  -5 1129.25   23.52
   3  -5   5 1093.58   20.24
  -3   5   5 1081.74   20.41
  -3  -5   5 1024.38   22.04
  -3  -5  -5 1033.60   23.17
  -3  -5   5 1063.81   20.01
  -3  -5  -5 1099.89   20.93
   3   5   5 1090.84   19.88
   3  -5   5 1033.88   19.51
  -3   5   6   17.63    2.32
  -3  -5   6   21.53    2.96
  -3  -5  -6   12.58    2.89
  -3  -5   6   13.47    2.35
   3   5   6   17.68    1.96
   3  -5   6   19.00    2.13
  -3  -5  -6   14.41    2.46
   3   5  -6   16.36    2.84
  -3   5  -6   15.82    3.12
  -3  -5  -6   16.16    2.57
   3  -5  -6   13.88    2.39
  -3   5  -6   11.84    2.40
   3   5  -6   16.93    2.91
   3  -5  -6   19.45    2.40
   3   5  -6   14.71    2.32
   3  -5  -6   21.53    2.94
   3   5   6   20.81    2.97
   3  -5  -6   15.80    2.63
   3   5   6   17.82    2.54
   3   5  -6   13.53    2.51
  -3   5   6   13.32    2.50
   3   5  -6   13.92    2.39
  -3   5  -6   20.63    2.92
   3  -5  -6   14.94    2.34
   3  -5  -7 1350.62   28.00
   3  -5  -7 1361.04   26.93
   3   5   7 1345.50   28.00
  -3   5  -7 1307.52   28.18
   3   5  -7 1332.09   26.44
   3   5   7 1344.90   26.86
   3  -5  -7 1296.10   27.38
  -3   5  -7 1329.85   27.47
   3   5  -7 1354.85   28.97
   3  -5  -7 1371.45   28.42
   3  -5  -7 1410.24   31.63
   3  -5   7 1381.98   26.17
   3   5   7 1354.09   27.34
   3   5  -7 1386.22   29.91
   3  -5   7 1389.81   27.80
  -3   5  -7 1353.07   30.09
   3   5   7 1370.35   27.39
   3   5  -7 1368.09   29.21
   3   5  -7 1388.54   29.49
   3   5  -7 1349.15   32.38
  -3   5  -7 1283.89   30.05
  -3  -5  -7 1376.48   28.17
   3  -5   7 1315.93   27.67
  -3  -5  -7 1352.15   27.07
   3   5  -7 1356.04   27.28
  -3  -5  -7 1365.49   28.05
   3  -5   7 1407.22   28.88
   3   5   7 1386.18   26.42
   3  -5  -7 1351.46   30.17
  -3  -5  -7 1310.71   29.09
  -3  -5   7 1369.64   27.39
  -3   5   7 1328.28   25.53
   3   5   7 1377.53   24.03
   3  -5   7 1291.34   24.56
   3   5  -8   43.04    5.24
   3  -5  -8   43.28    4.39
   3  -5  -8   39.89    3.84
   3   5   8   44.27    4.38
   3   5  -8   47.37    4.27
   3   5   8   39.19    3.80
  -3   5  -8   46.57    4.62
   3  -5  -8   40.76    4.16
  -3   5  -8   42.16    4.29
   3   5  -8   43.20    4.69
   3  -5  -8   43.15    4.42
   3  -5   8   51.59    3.94
  -3  -5  -8   40.84    4.46
   3   5   8   47.20    4.26
   3  -5  -8   40.88    5.54
  -3   5  -8   48.86    5.10
   3  -5   8   40.90    4.04
   3   5  -8   44.69    5.04
   3   5   8   38.44    3.92
   3   5  -8   42.73    4.76
  -3  -5  -8   46.94    4.75
   3   5  -8   45.61    4.81
  -3   5  -8   41.18    5.25
  -3   5  -8   48.68    4.63
   3  -5   8   47.12    4.35
   3  -5   8   43.30    4.47
  -3  -5  -8   46.48    4.15
   3   5  -8   44.84    4.22
   3   5   8   46.57    4.05
   3  -5  -8   49.08    5.16
  -3  -5   8   47.53    4.22
  -3   5   8   40.61    3.58
   3  -5   8   41.41    3.42
   3  -5  -9    1.09    1.69
   3   5   9    0.82    1.84
   3   5  -9   -2.24    2.53
  -3   5  -9    0.61    1.71
   3  -5  -9    0.68    1.52
   3   5  -9   -0.42    2.14
   3  -5  -9    3.03    2.05
  -3  -5  -9    3.19    2.42
   3  -5   9    1.97    1.40
   3  -5  -9    3.91    2.77
   3   5  -9   -0.37    2.35
   3   5   9    2.46    2.00
   3   5  -9   -0.55    2.41
   3   5  -9   -0.66    2.61
  -3   5  -9   -0.03    1.76
   3  -5   9    1.85    1.60
   3   5   9    0.30    1.90
   3  -5  -9    2.47    1.97
   3  -5  -9    0.04    2.76
  -3  -5  -9   12.59    3.22
  -3   5  -9   -1.20    2.84
   3   5   9    0.90    1.67
   3   5  -9    1.13    1.44
   3  -5   9    1.16    1.73
  -3  -5  -9    1.79    1.97
   3   5   9   -0.21    1.88
   3  -5  -9   -1.00    2.24
  -3  -5   9    2.20    1.66
   3   5   9    1.04    1.09
  -3   5   9    2.65    1.55
  -3  -5   9    2.64    1.60
   3  -5   9    0.22    1.02
   3   5  10  374.41   12.76
   3   5 -10  361.99   12.24
   3   5 -10  350.97   14.44
   3  -5 -10  360.83   16.55
   3  -5  10  395.14   11.34
  -3  -5 -10  365.31   13.48
   3   5 -10  391.58   14.28
   3   5  10  367.81   12.62
   3   5 -10  371.12   15.97
   3   5 -10  380.41   14.90
   3  -5  10  369.55   12.21
   3  -5 -10  354.54   14.75
  -3   5 -10  374.97   15.36
  -3  -5 -10  365.45   13.85
   3   5  10  359.14   11.92
   3  -5  10  359.04   12.87
   3   5  10  353.67   11.68
   3   5  10  364.74   10.77
   3  -5 -10  363.01   12.10
   3   5 -11  435.02   13.16
   3   5 -11  428.82   16.18
   3  -5 -11  396.77   16.88
   3   5 -11  454.42   14.03
   3  -5  11  440.16   11.79
  -3  -5 -11  442.22   14.61
   3   5  11  425.57   13.54
   3  -5  11  422.51   12.94
   3   5 -11  450.70   18.25
   3   5 -11  445.65   16.27
  -3  -5 -11  441.58   15.17
  -3   5 -11  439.84   16.31
   3  -5 -11  430.97   15.78
   3   5  11  420.42   12.91
   3  -5 -11  479.18   16.21
   3  -5  11  432.14   13.87
   3  -5 -11  440.68   14.12
   3   5  11  439.68   12.98
   3   5  11  433.59   11.87
   3  -5 -11  427.64   12.88
   3   5 -12  895.13   19.61
   3   5 -12  880.73   24.34
   3  -5 -12  863.80   24.28
   3   5  12  899.89   20.50
  -3  -5 -12  909.40   21.39
   3  -5  12  916.80   17.92
   3  -5  12  888.28   19.63
   3   5 -12  905.72   24.27
  -3  -5  12  918.92   19.11
   3   5 -12  899.73   24.15
  -3   5 -12  868.19   22.64
   3  -5 -12  878.42   22.53
  -3   5 -12  882.58   23.22
  -3  -5 -12  882.36   22.20
   3  -5 -12  928.73   23.68
   3  -5  12  911.03   20.81
   3   5  12  908.01   19.88
   3   5  12  887.97   18.51
   3  -5 -12  879.04   19.60
   3  -5 -12  916.38   19.40
   3   5 -13   13.73    3.24
  -3  -5 -13   13.38    2.28
   3   5  13   18.44    2.51
   3   5 -13   11.26    2.23
  -3  -5  13   17.09    2.02
   3  -5  13   14.72    2.17
  -3   5 -13   10.21    2.54
   3  -5 -13   15.62    2.12
   3  -5 -13   16.36    2.86
  -3  -5 -13   14.17    2.84
  -3   5 -13   19.81    3.15
   3  -5 -13   15.03    2.76
   3  -5  13   14.12    2.40
   3   5  13   16.58    1.92
   3   5  13   14.89    2.33
   3  -5 -13   14.01    1.94
  -3   5  13   13.88    1.83
   3   5  13   16.64    2.11
   3   5 -13   13.14    2.03
   3   5 -14  196.85    5.92
   3   5 -14  192.02    7.93
  -3  -5 -14  183.94    6.21
   3   5  14  205.82    6.72
  -3  -5  14  180.82    5.39
   3  -5  14  193.48    6.03
  -3   5 -14  192.66    7.49
   3   5  14  192.13    6.45
   3  -5  14  199.82    6.64
  -3   5  14  183.82    5.45
   3   5  14  170.90    5.09
   3   5 -14  185.66    5.51
   3   5  14  200.29    6.01
   3  -5 -14  203.65    5.86
  -3   5 -14  200.57    7.66
  -3  -5 -14  191.55    7.25
  -3   5 -14  182.17    6.92
   3   6   0    0.28    1.64
  -3   6   0    0.73    1.15
   3  -6   0   -0.55    1.45
  -3  -6   0   -0.76    1.84
  -3   6  -1  471.18   11.48
   3   6   1  486.18   13.30
   3   6  -1  460.71   13.10
  -3   6   1  476.79   11.79
   3  -6  -1  472.82   12.82
  -3  -6  -1  462.48   12.13
  -3  -6   1  468.19   12.40
  -3  -6  -1  480.69   12.71
  -3  -6   1  468.35   13.64
  -3   6   1  500.57   10.71
   3  -6   1  477.10   12.57
   3   6   2 1275.43   25.05
  -3   6  -2 1258.41   22.65
   3   6  -2 1235.65   24.98
  -3   6   2 1240.21   23.27
  -3  -6   2 1199.27   25.26
   3  -6  -2 1198.87   24.53
   3  -6   2 1256.14   23.80
  -3  -6  -2 1242.69   24.27
  -3  -6   2 1195.92   23.47
  -3  -6  -2 1251.28   24.23
  -3   6   2 1290.79   21.73
   3   6   3  111.94    6.11
   3   6  -3  124.08    6.52
  -3   6  -3  120.79    5.52
  -3   6   3  120.99    5.78
  -3  -6   3  125.84    6.67
   3  -6  -3  122.34    6.47
   3  -6   3  112.20    5.46
  -3  -6  -3  117.55    6.31
  -3  -6   3  117.52    6.05
  -3   6   3  121.79    5.04
  -3  -6   3  118.03    5.58
  -3  -6  -3  118.66    5.98
  -3   6  -4 1717.53   29.24
  -3  -6  -4 1598.15   31.34
  -3  -6   4 1586.97   30.26
   3  -6  -4 1691.47   32.71
   3  -6   4 1670.92   28.88
  -3  -6   4 1591.56   30.97
  -3   6   4 1584.58   27.78
  -3  -6   4 1597.07   28.41
  -3  -6  -4 1547.28   29.24
   3  -6   4 1658.00   27.05
   3   6   4 1631.49   28.65
  -3  -6  -4 1664.43   29.94
   3   6  -4 1696.48   33.05
  -3  -6  -4 1640.98   30.63
  -3   6  -4 1556.74   31.25
   3   6  -4 1670.91   28.70
   3  -6  -4 1674.02   29.67
   3   6   4 1653.01   31.21
   3  -6  -4 1589.21   30.39
   3  -6  -4 1647.53   31.82
   3   6   4 1623.98   30.73
  -3   6  -4 1580.59   29.14
   3   6  -4 1576.77   30.75
   3   6  -4 1558.75   30.49
  -3   6   4 1571.86   29.55
  -3  -6  -4 1639.87   27.82
   3  -6  -4 1643.33   30.51
   3   6  -5  195.02    7.43
  -3   6  -5  169.05    8.35
   3  -6  -5  176.93    7.81
   3   6   5  181.93    8.35
   3  -6  -5  176.43    8.36
  -3  -6  -5  171.14    7.96
   3   6   5  177.53    7.94
   3   6  -5  169.35    7.96
   3   6  -5  179.69    8.24
  -3   6   5  179.31    7.84
  -3   6  -5  173.67    7.61
   3  -6  -5  177.43    8.01
  -3  -6  -5  178.90    7.77
   3  -6   5  177.83    8.25
   3   6  -5  182.86    8.71
   3   6  -5  184.41    8.29
   3   6   5  188.05    8.05
  -3   6  -5  192.35    9.38
   3   6   5  179.55    7.94
  -3  -6  -5  180.74    7.82
   3   6  -5  172.80    8.99
  -3   6  -5  172.91    8.71
   3  -6   5  183.07    8.51
   3   6   5  177.99    8.11
  -3  -6   5  191.61    8.19
  -3  -6   5  169.35    7.95
  -3  -6  -5  192.54    8.95
   3  -6  -5  211.81    9.71
   3  -6   5  182.96    6.99
  -3   6   5  199.04    7.20
   3  -6   5  179.95    6.39
   3   6   5  183.19    6.90
  -3   6  -6  919.92   22.73
   3  -6  -6  950.46   22.50
   3  -6  -6  968.23   21.38
   3   6   6  956.19   22.37
   3   6  -6  963.19   20.52
  -3  -6  -6  930.43   22.21
   3   6   6  973.56   21.84
   3  -6  -6  975.70   22.53
   3   6  -6  933.44   22.36
  -3   6   6  933.03   21.77
  -3   6  -6  978.31   21.83
  -3  -6  -6  948.78   21.85
   3  -6   6  994.58   21.54
   3  -6  -6  980.93   21.74
   3  -6   6 1006.97   22.69
   3   6  -6  972.78   23.64
   3   6  -6  962.83   22.68
  -3   6  -6  971.39   24.34
   3   6  -6 1015.61   24.60
   3   6   6  993.28   22.00
  -3   6  -6  896.87   23.63
   3   6  -6  944.84   24.75
  -3  -6  -6  945.92   21.72
  -3  -6  -6  938.03   21.49
   3  -6   6  974.83   23.14
   3   6   6  943.64   20.42
   3  -6  -6  953.93   24.14
  -3  -6   6  963.19   21.72
  -3  -6   6  935.12   21.74
  -3   6   6  960.97   19.98
   3  -6   6  955.51   19.00
   3   6   6  980.14   19.51
  -3   6  -7  234.59   10.48
   3  -6  -7  249.79   10.33
   3   6  -7  236.93    9.14
   3  -6  -7  232.64    9.27
   3   6   7  230.47   10.02
   3   6   7  246.41    9.72
  -3   6  -7  251.89   10.14
  -3   6   7  249.79   10.18
   3   6  -7  255.84   10.79
   3  -6  -7  250.40   10.47
   3  -6   7  233.44    9.06
   3  -6  -7  247.03    9.60
   3   6   7  238.42    9.62
   3  -6   7  243.55    9.99
   3   6  -7  228.32   10.83
   3   6   7  245.25    9.79
   3   6  -7  247.90   10.68
  -3   6  -7  236.78   11.24
   3   6  -7  227.35   12.21
  -3   6  -7  232.98   11.35
  -3  -6  -7  243.76   10.16
  -3  -6  -7  243.48   10.17
   3  -6   7  232.20   10.27
   3   6   7  246.41    9.13
   3  -6  -7  234.89   11.05
  -3  -6   7  253.30    9.81
  -3   6   7  241.95    8.75
   3   6   7  233.25    7.98
   3  -6   7  236.13    8.15
   3   6  -8  152.40    7.52
   3   6   8  155.73    8.33
   3  -6  -8  152.21    7.56
   3  -6  -8  165.15    8.48
  -3   6  -8  167.39    8.80
  -3   6  -8  169.81    8.68
   3   6  -8  154.80    8.82
  -3   6   8  174.66    8.76
   3  -6  -8  178.79    9.02
   3  -6  -8  184.10    8.01
   3  -6   8  167.02    7.47
  -3  -6  -8  163.79    8.71
   3   6   8  162.38    7.96
   3  -6  -8  169.84   10.79
   3  -6   8  170.97    8.27
  -3   6  -8  168.41    9.56
   3   6  -8  161.24    9.45
   3   6   8  155.70    7.95
   3   6  -8  163.28    9.03
   3   6  -8  175.30   11.51
  -3   6  -8  163.80    9.78
  -3  -6  -8  161.51    8.62
  -3   6  -8  161.54    8.65
   3  -6   8  168.97    8.61
   3   6   8  164.06    7.50
   3   6   8  150.81    7.32
   3  -6  -8  160.28    9.31
  -3  -6   8  180.37    8.22
  -3   6   8  169.16    7.36
   3  -6   8  166.10    6.90
   3   6  -9  165.33    7.91
   3   6   9  175.98    8.79
   3   6  -9  172.33    9.53
   3  -6   9  178.49    7.61
   3  -6  -9  174.41   11.61
  -3  -6  -9  172.37    9.09
   3   6   9  171.58    8.37
  -3   6  -9  197.87    9.95
   3   6  -9  169.74   10.20
   3  -6   9  180.40    8.45
   3   6   9  173.95    8.39
   3   6  -9  177.45    9.60
  -3  -6  -9  177.09    9.31
  -3   6  -9  168.27   10.13
   3   6  -9  167.32   10.14
   3  -6   9  179.60    9.01
   3   6   9  170.94    7.77
   3   6   9  169.93    7.85
   3  -6  -9  179.41    9.77
   3   6   9  175.89    6.85
   3  -6  -9  174.42    8.23
   3   6 -10  143.87    7.24
   3   6  10  141.58    7.71
   3   6 -10  148.96    9.05
   3  -6 -10  144.00   10.52
   3  -6  10  154.23    6.79
  -3  -6 -10  149.94    8.45
   3   6 -10  141.74    8.48
   3   6  10  144.76    7.66
   3   6 -10  145.58    9.77
   3  -6  10  154.94    7.63
   3   6 -10  150.20    9.01
   3   6  10  150.15    6.90
  -3  -6  10  156.70    6.92
  -3   6 -10  158.57    8.55
  -3   6 -10  135.05    9.17
  -3   6 -10  141.29    8.42
   3  -6 -10  138.95    9.06
  -3  -6 -10  144.33    8.40
   3   6  10  141.55    7.04
   3  -6  10  138.92    7.71
   3   6  10  139.62    7.03
   3   6  10  159.47    6.39
   3  -6 -10  144.91    7.22
   3   6 -11   10.71    3.38
  -3  -6 -11   13.54    3.05
   3   6 -11   13.11    2.62
   3  -6 -11   11.90    3.61
   3  -6  11   11.33    1.99
   3   6  11   13.06    2.71
   3   6 -11   14.99    3.91
  -3  -6  11   11.73    2.04
  -3   6  11   14.10    2.37
   3  -6  11   10.77    2.35
   3   6 -11   12.15    3.48
  -3  -6 -11   11.20    3.00
   3  -6 -11   11.79    2.38
  -3   6 -11    9.54    3.36
   3  -6 -11   14.26    3.42
  -3   6 -11   10.75    2.87
   3   6  11   12.02    2.46
   3  -6  11   14.68    2.92
   3  -6 -11   15.07    2.95
   3   6  11   12.39    2.68
   3   6  11   12.77    1.99
   3   6 -11   13.57    2.61
   3   6 -12  184.31    7.15
   3   6 -12  172.08    9.21
  -3  -6 -12  182.07    8.17
   3  -6  12  201.58    6.68
   3   6  12  179.24    7.64
   3   6 -12  187.99    9.65
  -3  -6  12  199.12    6.97
   3  -6  12  186.74    7.38
  -3   6 -12  187.61    8.76
   3  -6 -12  193.69    9.11
  -3  -6 -12  178.33    8.44
  -3   6 -12  198.44    9.50
   3   6 -12  190.93    6.89
   3  -6  12  192.15    7.93
   3   6  12  178.90    7.27
   3  -6 -12  188.14    7.48
   3   6  12  183.26    6.45
   3  -6 -12  194.35    7.12
   3  -6  13   13.82    1.51
  -3  -6  13   10.61    1.70
  -3  -6 -13   11.44    2.16
   3   6  13   12.09    2.05
  -3   6 -13   10.71    2.29
   3  -6  13   12.12    1.82
  -3   6 -13   13.54    2.42
   3  -6 -13   12.19    1.66
  -3  -6 -13   12.72    2.28
   3  -6 -13   10.05    2.17
  -3   6 -13   12.28    2.33
   3  -6  13   11.91    1.96
   3   6  13   10.97    1.83
   3  -6 -13   14.14    1.69
  -3   6  13   11.21    1.62
   3   6  13   11.63    1.54
   3   6 -13   12.76    2.82
  -3   6 -14    4.19    1.19
  -3   6  14    4.68    0.84
   3  -6  14    7.28    1.20
   3   6  14    6.26    1.23
  -3   6 -14    3.80    1.26
  -3  -6 -14    3.10    1.15
   3   6 -14    4.94    1.41
  -3  -6  14    4.64    0.99
  -3  -6 -14    4.53    1.04
   3   6  14    5.69    1.27
   3  -7   0    0.12    1.49
  -3  -7   0    0.54    1.79
  -3  -7   0    2.32    1.92
  -3   7   0    0.71    1.16
   3   7   0    0.29    1.34
   3   7   0   -0.72    1.66
  -3   7   0   -0.38    1.22
   3  -7   0    0.07    1.25
  -3  -7  -1 1986.39   37.31
   3  -7  -1 1979.39   35.73
   3  -7   1 2016.52   35.35
  -3  -7   1 1974.71   37.02
  -3  -7   1 1912.29   34.49
  -3  -7  -1 1981.02   35.16
  -3   7   1 1997.21   32.20
  -3   7   1 2007.45   33.65
  -3   7  -1 1959.41   33.20
   3   7   1 2006.87   36.07
   3   7  -1 1962.85   35.99
  -3  -7  -1 2028.49   34.98
  -3   7   1 1840.69   33.88
   3  -7  -1 2000.13   34.04
  -3   7  -1 1920.12   35.37
   3   7   1 1886.23   35.19
   3   7  -1 2004.65   36.73
  -3   7   2   13.90    1.94
  -3  -7   2    9.90    2.03
   3  -7  -2   13.09    2.68
   3  -7   2    9.89    2.11
  -3  -7   2   10.71    2.35
  -3  -7   2    9.86    2.11
  -3  -7  -2   12.60    2.37
   3  -7  -2   10.65    2.13
  -3  -7  -2    8.73    2.02
   3  -7  -2   11.53    2.15
  -3   7  -2   10.56    2.55
   3   7  -2   13.29    2.88
   3   7   2   12.53    2.45
  -3   7   2    9.16    2.06
   3   7  -2   11.30    2.43
   3   7   2   11.27    2.24
  -3   7  -2    9.28    1.86
   3  -7  -3   78.53    5.06
   3   7   3   72.94    5.21
  -3  -7  -3   72.15    5.03
  -3   7  -3   72.14    5.46
   3   7   3   72.76    5.17
   3   7  -3   69.64    4.65
  -3   7  -3   77.77    4.77
   3   7  -3   68.77    5.15
  -3   7   3   70.89    4.65
   3  -7  -3   76.63    5.50
   3  -7   3   77.17    5.56
   3  -7  -3   88.30    5.98
  -3  -7  -3   79.56    4.97
   3   7   3   79.22    5.33
   3   7  -3   71.26    5.21
  -3   7  -3   79.27    5.85
   3   7  -3   81.12    5.91
   3  -7  -3   75.30    5.35
   3   7  -3   71.08    5.69
  -3   7  -3   76.41    5.46
   3  -7   3   73.34    5.30
   3   7   3   81.84    5.66
   3  -7  -3   72.63    5.41
  -3  -7   3   74.90    5.57
   3  -7   3   69.33    4.66
  -3  -7   3   69.96    4.85
  -3   7   3   75.55    4.23
  -3  -7  -4  406.82   12.99
   3  -7  -4  417.88   12.70
   3   7   4  416.83   13.48
  -3   7  -4  414.63   13.87
   3  -7  -4  427.03   14.03
   3   7   4  417.76   13.21
   3   7  -4  406.79   12.67
  -3   7  -4  421.18   12.41
   3   7  -4  428.40   13.44
  -3   7   4  416.93   12.38
   3  -7  -4  404.04   13.63
   3  -7  -4  424.48   13.52
   3  -7   4  438.63   13.52
  -3  -7  -4  433.88   12.84
   3  -7   4  393.78   13.36
   3   7  -4  409.36   13.50
   3   7  -4  451.62   16.86
   3   7  -4  451.78   14.99
   3   7   4  444.25   13.06
   3   7   4  443.92   13.48
  -3   7  -4  412.40   14.45
  -3  -7  -4  439.90   12.81
  -3   7  -4  403.80   13.75
   3   7  -4  434.12   14.67
  -3  -7  -4  435.13   12.38
   3  -7   4  425.54   13.86
   3   7   4  429.87   11.81
   3  -7  -4  417.71   14.61
   3   7   4  432.00   13.62
  -3  -7   4  391.05   13.38
   3  -7  -4  404.55   14.39
   3  -7   4  408.70   11.94
  -3  -7   4  421.64   12.70
  -3   7   4  413.35   11.32
   3  -7  -5  238.88    9.35
   3  -7  -5  244.73   10.39
   3   7  -5  227.93    8.46
   3   7   5  234.29    9.91
  -3   7  -5  223.93   10.15
  -3  -7  -5  229.77    9.70
   3   7   5  232.57    9.61
   3   7  -5  225.79    9.43
   3   7  -5  249.13   10.03
  -3   7   5  229.70    9.20
  -3   7  -5  240.01    9.43
   3  -7   5  245.93    9.71
   3  -7  -5  234.02    9.79
  -3  -7  -5  222.58    9.31
   3   7   5  235.08    9.43
   3  -7   5  222.80    9.76
   3   7  -5  236.09   10.39
   3   7   5  222.54    9.01
   3   7  -5  253.79   11.11
  -3   7  -5  224.74   10.79
  -3  -7  -5  224.88    9.16
  -3   7  -5  223.33   10.37
   3   7  -5  249.72   11.31
  -3  -7  -5  223.87    9.04
   3  -7   5  227.51   10.09
   3   7   5  242.47   10.07
   3   7   5  228.43    8.52
   3  -7  -5  228.62   10.82
  -3  -7  -5  229.90    9.15
  -3  -7   5  233.92   10.00
   3  -7  -5  246.63   11.89
   3  -7   5  239.17    8.65
  -3  -7   5  221.38    9.06
  -3   7   5  224.29    8.27
   3   7   5  228.26    8.43
   3   7  -6   65.84    4.68
   3  -7  -6   64.31    5.52
   3  -7  -6   60.74    4.80
   3   7   6   59.11    5.30
  -3  -7  -6   66.52    5.41
  -3   7  -6   59.66    4.89
   3   7  -6   66.86    5.35
  -3   7   6   68.58    5.16
   3  -7  -6   70.73    5.47
  -3  -7   6   77.49    4.65
   3  -7  -6   65.55    5.16
   3   7   6   64.54    4.89
   3   7  -6   68.79    5.97
  -3   7  -6   66.62    6.23
   3  -7   6   64.02    5.18
   3   7   6   68.68    5.17
  -3   7  -6   62.54    5.95
   3   7  -6   68.13    6.37
  -3   7  -6   67.60    5.75
  -3  -7  -6   67.61    5.28
   3  -7   6   66.06    5.45
  -3  -7  -6   67.35    5.17
   3   7   6   63.40    4.57
   3  -7  -6   68.56    6.08
   3  -7   6   66.86    4.65
  -3  -7  -6   64.29    4.89
  -3  -7   6   70.32    5.14
  -3   7   6   70.16    4.68
   3   7   6   67.14    4.37
   3  -7  -7 1248.83   27.77
   3   7   7 1261.40   27.71
   3   7  -7 1228.33   25.31
   3  -7  -7 1224.44   25.77
  -3   7  -7 1324.58   28.07
   3   7  -7 1228.01   27.64
  -3   7   7 1291.11   27.30
   3  -7  -7 1336.84   28.49
   3  -7   7 1244.16   25.90
   3  -7  -7 1247.12   26.42
   3   7   7 1179.87   25.90
   3   7  -7 1221.28   29.09
  -3   7  -7 1232.32   29.89
   3   7   7 1223.03   26.47
   3  -7   7 1244.41   27.32
   3   7  -7 1248.94   27.85
   3   7  -7 1276.50   32.44
  -3   7  -7 1204.29   29.58
  -3  -7  -7 1263.82   27.34
  -3   7  -7 1160.74   28.10
   3  -7   7 1220.65   27.59
  -3  -7  -7 1243.80   27.12
   3   7   7 1206.24   24.94
   3  -7  -7 1230.11   29.41
  -3  -7  -7 1209.36   25.99
   3  -7   7 1322.17   25.42
  -3  -7   7 1274.15   26.32
  -3   7   7 1225.50   25.01
   3   7  -8  108.54    7.18
   3  -7   8  109.18    6.07
   3  -7  -8  113.37    8.78
  -3  -7  -8  104.36    7.00
   3  -7  -8  122.95    6.70
   3   7   8   90.77    6.02
  -3   7  -8   97.03    7.48
   3  -7   8  112.24    6.94
   3   7  -8  110.31    7.82
   3   7  -8   93.53    6.72
   3   7   8  105.43    6.59
  -3   7  -8  106.52    6.78
   3   7  -8  115.02    9.39
  -3   7  -8  104.86    8.01
  -3  -7  -8  111.59    7.17
  -3   7  -8  109.66    7.26
   3   7   8   99.27    5.68
   3  -7   8   97.03    6.63
   3   7   8   99.81    5.88
  -3  -7  -8  106.00    6.36
   3  -7  -8  103.85    7.52
   3  -7   8  104.85    5.66
   3  -7  -8  109.96    6.41
   3   7   8  116.34    7.25
   3  -7  -8   98.56    6.77
   3   7  -8  107.93    6.27
  -3   7   9  926.34   20.84
   3   7  -9  873.45   19.99
   3   7   9  867.01   21.47
   3   7  -9  879.79   22.92
   3  -7  -9  908.85   26.85
   3  -7   9  873.75   19.60
  -3  -7  -9  848.11   22.23
   3   7   9  874.08   20.86
   3   7  -9  868.47   24.16
   3   7  -9  894.14   22.94
   3   7   9  887.29   21.04
   3  -7   9  878.82   21.19
  -3   7  -9  869.39   23.12
  -3   7  -9  906.56   21.97
  -3  -7  -9  827.04   21.72
  -3   7  -9  886.72   22.24
   3   7  -9  841.84   24.47
  -3   7  -9  863.84   24.44
   3  -7   9  869.70   21.61
   3   7   9  855.60   19.37
   3   7   9  846.40   19.65
   3  -7  -9  888.93   23.49
   3  -7  -9  864.01   20.17
   3   7 -10   52.63    4.25
   3   7  10   49.03    4.51
   3   7 -10   46.60    5.03
   3  -7 -10   47.95    5.90
   3   7 -10   46.07    5.04
   3  -7  10   45.71    3.70
  -3  -7 -10   50.05    4.98
   3   7  10   52.40    4.49
   3   7 -10   52.06    5.94
  -3   7  10   48.12    3.75
   3  -7  10   55.32    4.59
  -3   7 -10   65.55    5.51
   3   7  10   54.41    4.10
  -3   7 -10   44.59    4.57
   3  -7 -10   66.61    6.20
  -3   7 -10   45.99    5.53
  -3  -7 -10   49.92    4.80
   3  -7  10   49.34    4.50
   3   7  10   46.62    3.81
   3   7  10   59.29    4.56
   3  -7 -10   46.07    3.92
  -3  -7 -11   15.64    2.86
   3   7 -11   15.56    2.59
   3  -7  11   16.83    2.14
  -3  -7  11   17.74    2.37
   3  -7 -11   18.79    3.57
   3   7  11   14.63    2.55
   3   7 -11   17.26    3.72
   3  -7  11   16.59    2.51
  -3   7  11   15.86    2.37
   3  -7 -11   16.24    2.28
  -3   7 -11   13.57    2.67
   3  -7 -11   14.99    3.13
  -3  -7 -11   17.51    3.01
  -3   7 -11   18.33    3.44
   3  -7  11   15.75    2.64
   3   7  11   16.27    2.38
   3  -7 -11   16.61    2.89
   3   7 -11   15.46    3.24
   3   7 -12   81.07    5.55
  -3  -7 -12   80.06    5.06
   3  -7  12   77.45    3.76
  -3  -7  12   75.03    4.05
   3   7  12   84.76    4.80
  -3   7  12   79.35    4.32
   3   7 -12   71.99    5.51
   3  -7  12   80.91    4.46
  -3   7 -12   79.33    4.98
  -3   7  12   80.02    3.85
  -3   7 -12   79.46    4.96
   3  -7 -12   72.17    5.04
  -3   7 -12   75.85    5.56
  -3  -7 -12   75.44    4.93
   3  -7  12   78.25    4.52
   3   7  12   75.75    4.18
   3  -7 -12   82.41    4.47
   3   7  12   83.55    3.60
   3  -7 -12   85.54    4.07
  -3  -7  13    8.65    1.33
  -3  -7 -13    9.35    1.79
   3   7  13    7.17    1.51
  -3   7  13    8.00    1.14
  -3   7 -13    7.79    1.54
   3  -7 -13    8.25    1.18
  -3  -7 -13    6.65    1.51
   3  -7 -13   10.56    1.78
  -3   7 -13   10.76    2.05
  -3   7 -13    9.41    1.71
   3   7  13    9.24    1.39
   3  -7  13    8.81    1.42
   3  -7 -13    7.14    1.08
  -3   7  13    8.43    1.29
   3   7 -13    6.30    1.73
  -3   8   0    1.15    1.58
   3   8   0    2.30    1.80
   3   8   0    0.32    1.48
  -3   8   0   -0.22    1.23
   3  -8   0    0.77    1.78
   3  -8   0    0.24    1.61
  -3   8   0   -3.24    1.66
   3  -8   0    0.78    1.69
  -3  -8   0    0.43    1.38
   3  -8   0   -2.95    2.05
  -3  -8   0    0.29    1.23
   3   8   0   -0.90    1.87
   3  -8   0    0.54    1.53
  -3  -8   0    0.53    1.76
  -3  -8  -1 1450.89   28.70
  -3   8  -1 1394.23   29.00
  -3   8   1 1342.90   27.62
   3   8  -1 1443.96   29.57
  -3   8   1 1459.00   27.09
  -3   8  -1 1443.45   27.09
   3   8   1 1474.06   29.67
  -3  -8  -1 1481.28   27.92
   3  -8  -1 1434.29   30.26
   3  -8   1 1512.00   30.65
   3  -8   1 1404.48   30.15
   3  -8  -1 1489.04   30.82
  -3   8  -1 1465.40   29.96
   3   8   1 1428.42   28.84
   3   8  -1 1417.11   29.85
   3  -8  -1 1453.30   30.15
  -3  -8  -1 1395.99   26.99
   3  -8   1 1418.43   29.96
  -3  -8   1 1466.18   27.09
  -3  -8   1 1411.54   27.36
   3  -8  -1 1517.84   31.24
  -3  -8  -1 1354.59   27.25
   3  -8   1 1529.04   30.41
   3   8  -1 1497.34   30.26
   3   8   1 1464.56   29.98
  -3  -8  -1 1430.55   30.69
   3  -8  -1 1486.14   29.80
   3  -8   1 1471.11   29.28
  -3  -8   1 1470.37   30.99
  -3  -8  -2 1104.03   23.91
   3   8   2 1086.26   23.97
  -3   8  -2 1032.85   24.26
   3  -8  -2 1043.55   22.51
  -3   8   2 1138.06   22.56
   3   8   2 1093.12   24.33
   3   8  -2 1051.16   24.07
  -3   8  -2 1124.94   22.63
   3  -8   2 1117.18   25.10
   3  -8  -2 1090.77   25.06
   3  -8   2 1052.18   24.91
  -3  -8  -2 1132.44   23.24
   3  -8  -2 1133.03   25.66
   3   8  -2 1044.30   23.40
  -3   8  -2 1046.63   24.94
   3  -8  -2 1063.60   24.70
   3   8  -2 1121.20   25.59
   3  -8   2 1007.02   24.31
  -3  -8   2 1058.09   21.87
   3   8   2 1118.51   24.98
   3  -8  -2 1122.85   26.36
  -3  -8  -2 1064.53   22.72
   3  -8   2 1139.89   24.59
  -3  -8   2 1042.75   22.29
  -3  -8  -2 1078.17   25.48
   3  -8  -2 1101.58   24.84
   3  -8   2 1098.21   23.64
  -3  -8   2 1079.09   25.49
  -3   8   2 1081.53   21.44
  -3  -8  -3  360.43   12.27
   3  -8  -3  336.49   11.23
  -3   8  -3  350.22   12.89
   3   8   3  341.69   12.30
   3   8   3  359.49   12.43
   3   8  -3  363.44   12.51
  -3   8  -3  373.31   11.63
  -3   8   3  356.80   11.28
  -3  -8  -3  387.02   12.13
   3  -8  -3  356.25   12.81
   3  -8   3  361.72   12.78
   3  -8  -3  367.91   13.21
   3  -8   3  326.41   12.37
   3   8  -3  347.19   12.17
  -3   8  -3  354.09   13.27
   3   8   3  357.57   11.55
   3  -8  -3  349.77   12.54
   3   8  -3  373.66   14.29
  -3  -8  -3  361.88   11.56
   3   8  -3  365.87   13.48
   3  -8   3  342.60   12.73
   3  -8  -3  352.76   13.67
  -3  -8  -3  337.70   11.37
   3  -8   3  374.20   12.28
  -3  -8   3  362.47   11.33
   3   8   3  363.96   12.84
   3  -8   3  358.54   11.75
  -3  -8  -3  357.77   13.21
  -3  -8   3  356.45   13.09
   3  -8  -3  356.75   13.09
  -3  -8   3  385.82   11.90
  -3   8   3  349.34   10.54
   3  -8  -4  497.18   15.93
  -3   8  -4  483.77   16.02
   3  -8  -4  511.97   14.15
  -3  -8  -4  477.10   14.95
   3   8   4  513.73   15.47
   3   8  -4  513.25   15.44
   3   8  -4  499.22   14.07
  -3   8  -4  502.29   14.54
  -3   8   4  519.15   14.24
  -3   8  -4  529.23   15.34
   3  -8  -4  502.47   15.41
  -3  -8  -4  494.94   14.67
   3  -8   4  478.61   15.00
   3  -8  -4  503.10   15.93
   3  -8   4  521.05   15.56
   3   8  -4  494.86   15.41
  -3   8  -4  511.79   16.86
   3   8  -4  484.39   17.55
   3   8   4  488.80   14.32
  -3  -8  -4  490.90   14.34
  -3   8  -4  489.16   15.56
   3   8  -4  506.07   16.74
   3  -8   4  497.52   15.54
  -3  -8  -4  493.97   13.89
  -3  -8  -4  492.31   14.34
   3  -8   4  529.28   14.77
   3   8   4  508.96   15.64
  -3  -8   4  514.28   14.06
   3  -8  -4  519.58   16.96
   3  -8  -4  499.25   16.91
  -3  -8   4  534.84   16.35
   3  -8   4  509.66   14.26
  -3  -8   4  501.14   14.27
  -3   8   4  477.45   13.17
  -3  -8  -4  501.67   16.10
   3  -8  -5  290.38   11.85
   3  -8  -5  273.48   10.06
   3   8   5  274.93   11.15
  -3  -8  -5  286.59   11.34
   3   8  -5  281.32   10.54
  -3   8   5  295.79   10.61
  -3   8  -5  296.24   11.04
  -3   8   5  279.82   10.03
  -3  -8  -5  279.01   10.88
   3  -8   5  286.22   11.05
   3   8   5  290.25   10.23
   3  -8  -5  286.31   11.20
   3   8  -5  282.14   11.55
  -3   8  -5  275.22   12.51
   3   8   5  271.73   10.46
   3   8   5  278.90   10.57
   3   8  -5  285.62   12.98
  -3   8  -5  288.04   11.98
  -3   8  -5  287.24   12.33
   3   8  -5  297.35   12.93
  -3  -8  -5  275.63   10.51
   3  -8   5  288.12   11.53
  -3  -8  -5  294.66   10.52
   3   8   5  290.27    9.78
   3  -8  -5  265.55   12.00
  -3  -8  -5  286.44   10.52
   3  -8   5  306.19   10.61
  -3  -8   5  287.96   10.20
  -3  -8   5  284.88   11.59
   3  -8  -5  287.66   13.42
  -3  -8   5  282.25   10.41
  -3   8   5  279.14    9.76
   3   8  -6  102.83    6.43
  -3   8   6  116.74    6.05
   3  -8   6  100.41    6.40
   3  -8  -6  113.61    6.79
   3   8   6  104.91    6.14
  -3  -8   6  116.16    5.77
  -3   8  -6  107.49    7.96
   3   8  -6   96.69    7.04
   3   8   6  100.18    6.31
  -3   8  -6  107.59    7.62
  -3   8  -6  106.47    7.80
  -3  -8  -6  105.20    6.61
   3   8  -6  106.51    8.10
  -3  -8  -6  116.55    6.72
   3  -8   6  108.08    6.97
   3   8   6  104.71    5.87
   3  -8  -6  107.18    7.60
  -3  -8  -6  102.06    6.11
   3  -8   6  111.64    6.09
   3  -8  -6   99.79    6.02
   3  -8  -6  105.12    7.14
   3   8   6  102.20    6.96
  -3  -8  -6  102.88    6.91
   3   8  -7    0.20    1.86
   3  -8   7    2.31    1.86
  -3  -8   7   -0.52    1.56
   3  -8  -7    1.16    1.94
   3   8   7    2.51    1.91
   3   8  -7    1.31    2.21
   3   8   7    2.98    1.92
  -3   8  -7    3.67    2.84
  -3  -8  -7    4.49    2.26
  -3   8  -7    0.30    2.40
   3  -8   7    0.74    1.61
  -3   8   7    1.21    1.93
   3   8   7    2.91    1.64
   3  -8  -7    1.79    2.06
  -3  -8  -7    1.08    1.75
   3  -8   7   -3.71    1.39
   3  -8  -7    5.66    2.06
   3   8  -7    3.23    2.90
   3  -8  -7    2.44    2.17
  -3   8  -7    3.60    2.52
   3   8   7    1.87    2.08
   3   8  -8   38.29    4.35
   3  -8   8   37.10    3.71
  -3  -8   8   36.54    3.36
  -3  -8  -8   38.26    4.69
   3   8   8   41.20    3.92
   3   8  -8   37.46    4.81
   3   8   8   34.41    3.87
  -3   8  -8   38.75    4.95
  -3   8  -8   38.80    4.51
  -3   8  -8   44.83    5.40
  -3  -8  -8   37.59    4.31
   3  -8   8   33.66    3.90
   3   8   8   42.57    3.51
   3   8   8   45.01    3.90
  -3  -8  -8   38.78    3.80
   3  -8   8   39.31    3.33
   3  -8  -8   35.98    4.69
  -3   8   8   40.41    3.81
   3   8  -8   39.95    5.41
   3  -8  -8   33.66    4.25
   3   8   8   34.39    4.30
  -3   8   8   32.13    3.88
   3   8  -9   20.42    3.43
  -3  -8  -9   24.32    3.74
  -3  -8   9   21.24    2.51
   3  -8   9   18.51    2.67
   3   8   9   18.45    2.85
   3   8  -9   19.22    3.76
  -3   8   9   22.71    2.95
  -3   8  -9   18.98    3.73
   3   8   9   19.21    3.26
   3  -8  -9   19.69    2.68
  -3  -8  -9   17.03    3.12
  -3   8  -9   20.99    4.06
   3   8   9   23.19    2.67
   3  -8   9   21.96    3.16
   3   8   9   24.69    3.12
  -3  -8  -9   17.20    2.49
   3  -8  -9   18.16    3.60
   3  -8   9   17.18    2.15
   3   8  -9   19.14    3.72
   3   8   9   21.35    3.40
  -3   8  -9   20.76    3.38
  -3   8   9   14.92    2.54
   3   8  10  670.33   16.75
   3   8 -10  651.77   17.48
   3  -8 -10  682.97   18.85
   3  -8  10  635.75   14.86
  -3  -8  10  668.99   14.90
  -3  -8 -10  653.14   17.57
   3   8 -10  639.90   18.04
   3   8  10  651.35   15.94
   3   8 -10  631.37   18.97
  -3   8  10  671.16   15.15
  -3   8 -10  638.09   17.23
   3   8  10  666.73   15.40
   3  -8 -10  618.98   18.35
  -3   8 -10  675.79   19.30
  -3  -8 -10  628.49   16.73
   3  -8  10  671.69   16.54
   3   8  10  632.70   14.58
   3   8  10  631.58   15.29
   3  -8 -10  653.94   14.81
   3   8 -11   19.40    2.85
  -3  -8 -11   20.61    2.96
   3   8 -11   19.03    2.59
  -3  -8  11   18.12    2.14
   3  -8  11   21.24    2.20
   3  -8 -11   20.80    2.95
   3   8  11   22.78    2.64
  -3   8 -11   19.31    2.46
   3   8 -11   21.71    3.66
  -3   8  11   21.19    2.41
   3   8  11   23.23    2.22
   3  -8 -11   16.03    2.85
  -3  -8 -11   21.19    2.73
  -3   8 -11   19.87    3.26
   3  -8  11   19.67    2.47
   3   8  11   20.17    2.17
   3  -8 -11   21.24    2.76
  -3  -8  11   20.99    2.45
   3  -8 -11   23.00    2.15
   3   8 -12  456.50   11.78
   3  -8  12  424.62    9.27
  -3  -8 -12  453.42   11.46
   3   8  12  422.84   10.44
  -3  -8  12  441.92    9.71
  -3   8  12  431.20   10.15
   3   8 -12  416.39   12.03
  -3   8  12  431.04    9.33
   3  -8 -12  441.85   11.61
  -3   8 -12  448.38   12.43
  -3  -8 -12  416.30   10.80
   3   8  12  406.82    9.52
   3  -8  12  438.15   10.12
  -3   8  12  441.67   10.04
  -3  -8  12  445.47   10.29
   3  -8 -12  446.93   10.23
   3  -8 -12  431.11    8.93
  -3   8  13    4.21    0.84
  -3  -8  13    4.45    0.76
  -3   8 -13    4.85    1.02
   3   8  13    6.21    1.04
  -3  -9   0   -1.29    2.06
  -3   9   0   -0.05    1.72
   3   9   0    0.18    1.82
   3   9   0   -1.60    1.95
  -3   9   0   -0.99    1.43
   3  -9   0    0.16    2.11
  -3  -9   0    0.67    1.70
   3  -9   0    1.90    2.02
  -3   9   0    1.75    1.62
  -3  -9   0    0.53    1.60
   3  -9   0   -0.99    2.19
   3  -9   0    3.64    2.11
  -3  -9   0    0.50    1.29
   3  -9   0    1.50    1.61
  -3  -9   0    2.98    1.82
  -3  -9  -1  930.12   22.32
  -3   9   1  996.41   21.13
  -3   9  -1  985.86   21.30
   3   9  -1  925.04   22.62
   3  -9   1  936.92   23.06
  -3   9  -1  949.67   22.98
   3  -9  -1  975.46   23.78
   3  -9  -1  923.49   23.07
   3  -9   1  941.55   23.43
  -3  -9  -1  960.35   21.38
  -3   9  -1  955.93   23.08
   3  -9  -1  952.42   23.16
  -3   9   1  942.98   21.74
   3   9   1  958.03   22.34
   3   9  -1  980.48   23.50
  -3   9  -1  934.97   22.93
  -3  -9  -1  935.38   21.03
  -3  -9   1  936.00   20.76
   3  -9   1  962.88   23.28
   3  -9  -1  976.67   23.98
  -3  -9  -1  948.41   21.34
   3  -9   1  993.42   23.41
  -3  -9   1  951.42   21.17
   3   9   1  945.60   22.99
   3  -9  -1 1019.37   23.76
  -3  -9  -1  968.22   24.27
  -3  -9   1 1001.26   24.58
   3  -9   1 1016.33   23.20
  -3  -9  -2   68.22    5.41
   3   9   2   72.39    5.35
  -3   9   2   74.57    4.90
  -3   9  -2   74.22    5.06
   3   9  -2   69.45    5.45
   3  -9   2   75.48    5.88
  -3   9  -2   63.55    5.57
  -3   9   2   71.95    5.49
   3  -9  -2   70.87    5.74
  -3  -9  -2   67.93    5.11
   3  -9  -2   69.72    5.77
   3  -9   2   64.90    5.35
  -3   9  -2   73.15    5.98
   3   9  -2   71.24    5.07
   3  -9  -2   71.83    5.65
   3   9  -2   69.74    5.87
  -3  -9  -2   78.02    5.24
  -3   9  -2   69.13    5.93
  -3  -9   2   78.33    5.04
   3  -9   2   60.21    5.26
   3  -9  -2   72.66    5.97
  -3  -9  -2   68.06    4.97
   3  -9   2   83.03    5.87
  -3  -9   2   62.44    4.61
   3   9   2   67.21    5.63
  -3  -9  -2   64.29    5.58
  -3  -9   2   76.92    6.12
   3  -9  -2   75.15    5.85
   3  -9   2   72.09    5.40
  -3  -9  -3  654.54   18.19
   3  -9  -3  691.21   19.65
   3  -9  -3  696.95   16.59
   3   9   3  680.14   18.28
   3   9  -3  673.90   18.57
   3  -9  -3  655.19   19.03
  -3   9  -3  699.71   18.82
  -3   9   3  680.62   18.04
   3  -9   3  691.98   19.05
  -3  -9  -3  692.28   18.02
   3  -9  -3  694.65   19.00
   3  -9   3  651.51   18.15
   3   9  -3  700.61   18.24
   3   9  -3  659.92   20.10
  -3   9  -3  671.09   19.77
  -3  -9  -3  702.30   17.52
  -3   9  -3  673.84   19.59
   3   9  -3  682.55   19.82
  -3  -9  -3  739.71   17.08
  -3  -9   3  681.38   16.79
   3  -9   3  656.36   18.59
   3  -9  -3  720.84   20.42
  -3  -9  -3  689.56   17.58
   3  -9   3  694.86   18.14
  -3  -9   3  684.10   17.03
   3   9   3  686.05   18.94
  -3  -9  -3  668.21   19.48
   3  -9  -4 1173.44   26.46
  -3   9  -4 1209.35   26.13
  -3   9   4 1130.65   24.81
   3  -9   4 1167.03   26.38
  -3  -9  -4 1146.68   25.52
   3  -9   4 1156.26   25.28
  -3   9  -4 1151.75   28.02
   3   9  -4 1157.66   25.99
   3   9  -4 1162.19   28.90
   3   9   4 1140.03   25.50
   3   9   4 1172.80   24.63
  -3  -9  -4 1167.01   24.90
  -3   9  -4 1173.33   26.48
  -3   9  -4 1122.16   27.58
   3   9  -4 1150.17   27.93
   3  -9   4 1115.39   26.02
  -3  -9  -4 1219.23   24.50
  -3  -9   4 1157.29   23.92
   3  -9  -4 1162.05   28.08
  -3  -9  -4 1176.73   25.09
   3  -9   4 1218.96   25.39
  -3  -9   4 1153.08   24.33
  -3  -9  -4 1150.96   26.10
   3  -9  -4 1161.09   23.73
   3  -9  -4 1156.45   27.21
   3   9   4 1125.04   25.71
   3   9  -5  201.90    8.20
  -3   9   5  204.62    8.62
  -3  -9  -5  203.09    9.45
   3  -9   5  205.19    9.38
   3  -9  -5  202.69    9.34
  -3   9  -5  190.52   10.38
   3   9  -5  210.28    9.72
   3   9  -5  191.15   10.24
   3   9   5  198.26    8.79
   3   9   5  200.90    8.74
  -3   9  -5  208.49   10.60
  -3   9  -5  208.45    9.99
   3   9  -5  207.96   10.82
  -3  -9  -5  203.71    8.94
  -3  -9  -5  214.85    8.77
   3  -9   5  214.44    9.67
   3  -9  -5  207.84   10.62
  -3  -9  -5  198.79    8.76
   3  -9   5  216.35    8.82
  -3  -9   5  215.42    8.78
   3  -9  -5  213.00   10.08
   3   9   5  197.78    9.32
   3  -9  -5  201.42    8.24
  -3  -9  -5  199.94    9.54
   3   9  -6  116.96    6.38
  -3   9   6  110.08    5.95
   3  -9   6  113.30    6.69
  -3  -9   6  113.63    5.62
   3  -9  -6  105.11    6.64
   3   9   6  107.92    5.88
   3   9  -6  108.87    7.19
   3   9   6  114.13    6.17
   3   9   6  101.91    6.23
  -3   9  -6  106.90    7.86
   3   9  -6  112.22    8.14
  -3   9  -6  113.11    7.54
  -3   9  -6  104.45    7.62
  -3  -9  -6  112.42    6.66
   3  -9   6  110.07    6.84
   3   9   6  114.79    5.79
   3  -9  -6  104.02    7.45
  -3  -9  -6  122.31    6.60
   3  -9   6  116.91    6.15
  -3  -9   6  103.26    6.05
  -3   9   6  101.28    6.39
   3   9   6  108.25    6.96
   3  -9  -6  113.37    7.23
  -3  -9  -6  101.86    6.88
   3   9  -7  139.36    7.03
   3  -9   7  150.94    7.48
   3  -9  -7  152.93    7.74
  -3  -9   7  148.53    6.46
  -3  -9  -7  142.96    8.09
   3   9   7  154.01    7.00
  -3   9  -7  149.63    9.14
   3   9   7  144.78    7.28
   3   9  -7  149.34    8.49
  -3   9  -7  150.80    8.78
   3   9  -7  143.66    9.23
  -3   9  -7  153.23    8.77
  -3  -9  -7  131.82    7.25
   3  -9   7  138.78    7.40
   3   9   7  150.72    6.68
   3  -9  -7  150.07    8.68
  -3  -9   7  152.41    7.18
  -3  -9  -7  162.21    7.37
   3  -9   7  166.57    6.93
  -3   9   7  141.23    7.17
   3  -9  -7  146.76    8.08
   3   9   7  153.36    8.10
   3   9   8   99.61    6.37
  -3   9   8   95.17    5.97
   3   9  -8   98.22    5.80
   3  -9   8   98.84    5.63
  -3  -9   8   97.86    5.01
  -3  -9  -8  100.58    6.71
   3   9   8   87.47    5.17
   3   9  -8   99.56    6.86
   3   9   8  104.45    6.00
  -3   9   8   90.87    5.64
  -3   9  -8  106.48    7.33
   3   9  -8   92.42    7.30
  -3   9  -8   88.03    6.70
  -3   9  -8   91.36    6.38
  -3  -9  -8   95.48    5.94
   3  -9   8   87.25    5.63
   3   9   8   92.12    5.13
  -3  -9  -8  104.89    5.62
   3  -9  -8   97.57    6.79
   3  -9   8   97.46    4.92
  -3  -9   8   93.77    5.47
  -3   9   8   91.75    5.39
   3  -9  -8  100.78    5.24
  -3   9   9   41.75    3.65
   3   9   9   47.38    4.22
   3   9  -9   39.03    3.65
   3   9   9   46.99    3.66
   3  -9   9   44.02    3.60
  -3  -9   9   45.36    3.30
  -3  -9  -9   42.59    4.27
   3   9  -9   49.02    4.90
  -3   9  -9   42.69    4.40
   3   9   9   45.24    3.81
  -3   9   9   46.19    3.76
   3   9  -9   43.89    4.57
   3  -9  -9   52.91    5.00
  -3   9  -9   46.06    4.13
  -3   9  -9   44.98    4.88
  -3  -9  -9   41.06    3.81
   3  -9   9   46.17    3.90
   3  -9  -9   42.95    4.38
  -3  -9   9   41.14    3.53
   3  -9  -9   45.62    3.31
   3   9 -10   14.29    2.08
   3   9  10   13.65    2.28
   3   9 -10   15.74    2.46
  -3  -9  10   18.51    2.03
  -3  -9 -10   16.78    2.88
   3   9 -10   13.96    2.61
   3  -9  10   16.55    2.13
   3   9  10   13.85    2.11
  -3   9 -10   14.00    2.52
   3   9 -10   10.47    2.58
  -3   9  10   17.06    2.49
  -3   9  10   17.25    2.23
   3   9  10   17.22    2.25
   3  -9 -10   15.12    2.61
  -3  -9 -10   18.35    2.55
  -3   9 -10   14.61    2.87
   3  -9  10   15.47    2.10
   3   9  10   17.19    1.84
  -3  -9  10   17.04    2.20
   3  -9 -10   19.52    1.95
   3   9 -11  140.58    5.40
  -3  -9 -11  153.83    6.30
   3  -9  11  147.09    5.02
  -3  -9  11  153.38    4.89
   3   9  11  146.77    5.37
   3   9 -11  154.08    6.98
  -3   9  11  158.60    5.51
  -3   9 -11  135.75    5.17
   3   9  11  146.43    4.74
   3   9  11  136.48    4.44
  -3  -9  11  144.95    5.07
   3  -9  11  152.06    5.11
   3  -9 -11  142.93    6.14
  -3   9 -11  157.18    6.94
  -3  -9 -11  137.32    5.45
   3  -9 -11  158.08    5.93
  -3   9  11  142.28    5.24
  -3  -9  11  149.29    5.33
   3   9 -11  152.13    5.81
  -3  -9  12  117.96    3.70
  -3   9  12  131.40    4.01
  -3  -9  12  121.21    3.89
  -3  -9 -12  121.85    4.47
   3   9  12  119.15    3.98
  -3  10   0    2.70    2.47
   3 -10   0    0.77    1.72
  -3 -10   0    0.27    1.86
   3 -10   0   -1.22    2.25
   3  10   0    2.46    2.53
  -3  10   0    1.70    1.82
  -3 -10   0   -0.18    1.70
   3 -10   0   -0.65    1.81
   3 -10   0    0.01    2.04
  -3 -10   0   -1.00    1.53
  -3 -10   0   -0.58    1.88
   3  10   0    1.50    1.91
  -3  10   0   -0.27    1.81
  -3  10  -1  413.11   14.39
  -3  10   1  437.59   14.63
   3 -10  -1  418.45   14.55
  -3 -10   1  420.38   12.73
   3 -10  -1  421.84   14.23
   3 -10   1  416.19   13.88
   3 -10   1  437.09   14.69
  -3 -10  -1  432.63   13.33
   3 -10   1  429.00   14.08
   3  10  -1  405.41   14.72
   3  10   1  419.79   14.51
   3 -10  -1  416.94   13.86
  -3  10  -1  419.94   13.94
  -3 -10  -1  444.30   12.91
   3  10  -1  418.39   14.22
  -3  10   1  453.35   13.74
   3  10   1  443.55   13.62
  -3  10  -1  393.28   13.92
  -3 -10   1  411.46   12.68
  -3 -10  -1  421.64   13.09
   3 -10  -1  425.44   14.58
   3 -10   1  438.12   14.31
  -3 -10   1  433.47   13.01
  -3 -10   1  427.38   13.90
  -3 -10  -1  425.78   13.94
  -3  10  -2   49.13    5.00
  -3  10   2   54.82    5.25
   3 -10   2   46.87    4.82
   3 -10  -2   57.86    5.35
   3 -10  -2   55.06    5.18
   3 -10   2   54.91    4.70
  -3 -10  -2   59.78    4.98
   3  10  -2   49.57    5.29
   3  10   2   57.33    5.22
  -3  10  -2   48.31    4.93
  -3 -10  -2   55.02    4.47
  -3  10  -2   55.81    5.44
   3  10  -2   52.38    5.29
  -3 -10   2   63.73    4.73
   3 -10   2   55.01    4.80
   3 -10  -2   52.00    5.14
  -3 -10  -2   58.81    4.71
   3 -10   2   57.99    4.91
  -3 -10   2   49.14    4.17
   3 -10  -2   55.06    5.59
  -3 -10   2   50.88    4.76
  -3 -10  -2   55.10    4.98
   3  10   2   55.93    4.58
  -3  10  -3   75.54    5.86
  -3  10   3   78.41    5.90
   3 -10  -3   77.73    5.88
  -3 -10  -3   70.59    5.36
   3 -10   3   72.41    5.26
   3 -10   3   76.80    5.93
   3 -10  -3   76.42    6.11
   3  10  -3   74.36    5.17
   3  10   3   66.94    5.60
   3  10  -3   80.81    6.50
  -3  10  -3   69.50    6.00
  -3 -10  -3   79.65    5.25
   3  10  -3   76.95    6.38
  -3  10  -3   69.98    6.12
   3 -10   3   72.89    5.52
  -3 -10   3   70.73    4.99
   3 -10  -3   77.73    6.19
  -3 -10  -3   72.93    5.17
   3 -10   3   73.15    5.31
  -3 -10   3   72.37    5.03
  -3 -10  -3   71.99    5.70
   3 -10  -3   77.64    6.28
   3  10   3   81.50    5.65
   3 -10   4    4.04    2.22
  -3  10  -4    3.15    1.86
  -3  10   4    5.23    2.19
  -3 -10  -4    6.07    2.38
   3 -10  -4    3.50    2.12
   3  10  -4    3.52    1.82
   3  10   4    7.50    2.25
  -3  10  -4    8.17    3.16
   3  10   4    6.34    1.76
   3  10  -4    8.10    2.88
  -3 -10  -4    3.90    1.89
   3 -10   4    5.65    2.04
  -3 -10   4    4.51    1.98
   3 -10  -4    8.86    2.92
  -3 -10  -4    4.53    1.91
   3 -10   4    8.38    1.96
  -3 -10   4    9.56    2.09
  -3 -10  -4    3.66    2.27
   3  10  -4    5.79    3.00
  -3  10  -4    8.63    3.41
   3 -10  -4    7.87    2.84
   3  10   4    5.20    2.18
  -3  10   5  431.63   12.92
   3 -10   5  451.53   14.00
   3 -10  -5  462.87   14.32
   3  10  -5  453.58   13.95
   3  10  -5  420.20   14.60
   3  10   5  452.99   13.55
   3  10   5  437.92   12.71
  -3  10  -5  435.01   15.58
  -3  10  -5  430.14   13.94
   3  10  -5  448.85   15.81
  -3  10  -5  440.90   15.67
  -3 -10  -5  439.36   13.13
   3 -10   5  439.54   13.70
  -3 -10   5  444.61   12.75
   3 -10  -5  452.58   15.27
  -3 -10  -5  466.69   13.41
   3 -10   5  474.49   13.15
  -3 -10   5  441.85   12.86
  -3  10   5  410.94   13.64
  -3 -10  -5  419.73   14.00
   3 -10  -5  454.52   14.66
   3  10   5  438.49   13.83
  -3  10   6    4.11    1.69
   3 -10   6    4.37    2.10
   3 -10  -6    4.37    2.12
   3  10  -6    5.14    2.05
  -3  10  -6    0.67    2.81
   3  10   6   10.20    2.18
   3  10   6    1.67    1.28
  -3 -10  -6    2.03    1.66
  -3  10  -6    1.29    1.69
  -3 -10   6    3.15    1.76
   3 -10   6    3.28    1.77
   3 -10  -6   -0.01    1.97
  -3 -10  -6    4.23    1.60
   3 -10   6    3.37    1.39
  -3 -10   6    2.79    1.74
  -3  10   6    3.59    2.19
   3  10  -6    1.45    2.43
   3 -10  -6    3.73    2.25
   3  10   6    4.94    2.17
  -3  10  -6    4.47    2.88
   3 -10  -7  708.92   17.96
   3  10   7  688.64   17.41
  -3  10   7  682.21   17.52
   3  10   7  674.89   15.09
   3 -10   7  690.68   16.80
  -3 -10   7  681.15   14.75
  -3 -10  -7  704.62   18.24
   3  10  -7  718.77   18.36
  -3  10   7  671.19   16.61
  -3  10  -7  686.45   19.31
   3  10  -7  653.67   19.55
  -3  10  -7  693.82   18.50
  -3  10  -7  652.90   18.64
  -3 -10  -7  679.94   16.74
   3 -10   7  713.87   16.87
  -3 -10   7  691.57   15.88
  -3 -10  -7  720.63   16.31
   3 -10  -7  678.93   18.46
   3 -10   7  695.63   15.30
  -3 -10   7  703.94   16.34
  -3  10   7  650.74   16.43
   3 -10  -7  698.42   15.22
   3 -10   8   43.51    3.55
  -3 -10   8   40.35    2.89
  -3 -10  -8   47.05    4.37
   3  10   8   48.70    3.30
   3  10  -8   45.49    4.29
  -3  10   8   39.39    3.63
  -3  10  -8   41.05    4.48
   3  10  -8   48.06    4.83
  -3  10  -8   46.07    4.34
  -3  10  -8   48.73    4.46
  -3 -10  -8   44.13    3.62
  -3 -10   8   45.48    3.53
   3 -10   8   50.94    3.66
  -3 -10  -8   49.22    3.39
   3 -10  -8   45.71    4.21
   3 -10   8   45.59    2.97
  -3 -10   8   43.29    3.46
  -3  10   8   45.07    3.54
  -3  10   8   43.53    3.81
   3  10   8   47.99    3.98
   3  10  -9  227.85    7.05
  -3 -10   9  241.05    6.70
   3  10  -9  227.40    9.19
  -3 -10  -9  244.85    8.80
   3  10   9  229.84    7.05
   3 -10   9  236.02    7.55
   3  10  -9  246.63    9.16
  -3  10   9  231.25    7.97
  -3  10   9  233.19    7.61
  -3  10  -9  233.40    8.88
   3  10   9  240.90    7.81
   3  10  -9  223.95    8.71
  -3  10  -9  227.93    8.20
   3 -10  -9  233.20    8.72
  -3  10  -9  243.72    9.23
  -3 -10  -9  236.70    7.75
   3 -10   9  242.03    7.35
  -3 -10   9  236.45    7.32
  -3 -10   9  230.49    7.42
   3  10   9  247.92    8.37
  -3  10   9  241.69    7.87
  -3  10  10  340.08    8.75
  -3  10 -10  331.11    9.18
  -3  10  10  342.32    8.14
   3  10  10  344.64    8.34
   3 -10 -10  331.28    9.27
  -3  10 -10  362.77   10.31
   3 -10 -10  345.79    9.38
  -3  10  10  323.02    8.16
  -3 -10  10  351.71    8.48
  -3 -10 -10  340.04    9.61
   3  10 -10  327.93    9.31
   3  10  10  319.17    7.88
   3 -10  10  328.04    8.18
  -3 -10  10  339.66    8.23
  -3  10 -11   74.93    3.54
  -3 -10  11   76.42    2.87
  -3  10  11   74.97    2.88
  -3 -10 -11   79.48    3.51
  -3  10  11   74.10    3.06
  -3  11   0   -0.84    2.60
   3 -11   0   -0.65    2.37
  -3 -11   0    0.27    1.75
   3 -11   0    1.95    1.67
  -3 -11   0    0.52    1.25
   3  11   0    2.48    2.38
  -3  11   0    0.19    1.54
   3 -11   0    0.13    1.90
  -3 -11   0    2.06    1.62
  -3 -11   0    0.25    2.24
  -3  11   0   -1.02    1.43
   3  11   0   -0.75    1.49
   3 -11   0   -0.77    2.04
  -3  11  -1   68.00    5.69
  -3  11   1   65.50    5.66
   3 -11   1   72.32    5.76
   3 -11  -1   72.42    5.31
   3 -11   1   66.80    4.92
  -3 -11  -1   66.30    5.00
   3 -11  -1   66.73    5.59
  -3 -11   1   70.75    4.89
   3  11   1   68.12    4.86
   3  11  -1   73.19    5.97
   3  11   1   69.27    5.72
  -3  11  -1   71.60    5.21
   3 -11   1   68.80    4.99
  -3 -11  -1   70.91    4.62
   3  11   1   62.84    4.50
   3  11  -1   69.05    5.34
  -3  11   1   60.93    4.52
  -3  11  -1   71.89    5.55
   3 -11  -1   71.61    5.58
  -3 -11  -1   70.39    4.89
   3 -11   1   80.96    5.69
  -3 -11   1   62.51    4.62
  -3  11  -1   67.57    5.31
  -3  11   1   61.38    5.44
  -3 -11  -1   57.83    4.86
  -3 -11   1   61.35    5.03
   3 -11  -1   62.36    5.34
  -3  11   2  791.40   19.95
  -3 -11  -2  789.27   19.11
   3 -11  -2  781.86   20.06
   3 -11   2  774.06   19.93
   3 -11  -2  792.33   19.62
   3 -11   2  756.65   18.20
  -3 -11   2  808.45   18.12
  -3  11  -2  794.52   20.30
   3  11  -2  768.44   20.75
   3  11   2  792.47   20.02
   3 -11   2  799.85   19.00
  -3  11  -2  791.67   19.98
  -3 -11  -2  809.78   18.04
   3  11  -2  776.91   20.02
  -3  11  -2  740.21   20.04
  -3 -11   2  784.47   18.31
   3 -11  -2  790.69   20.33
  -3 -11  -2  789.80   18.58
   3 -11   2  796.38   19.26
  -3 -11   2  798.31   18.55
  -3  11  -2  802.97   19.39
  -3  11   2  810.69   20.38
  -3 -11  -2  791.23   19.72
   3 -11  -2  784.42   20.19
  -3 -11   2  780.85   19.32
  -3  11   3   48.93    4.61
   3 -11   3   42.92    4.57
  -3 -11   3   48.34    3.78
  -3 -11  -3   51.53    4.56
   3 -11  -3   50.47    4.52
   3 -11   3   47.50    3.71
  -3  11  -3   52.26    4.68
   3  11  -3   43.29    4.58
   3  11   3   47.95    4.57
   3 -11   3   44.63    3.95
  -3  11  -3   50.75    4.89
   3  11  -3   40.20    4.51
  -3  11  -3   42.64    4.83
  -3 -11  -3   52.64    4.02
  -3 -11   3   49.24    4.09
   3 -11  -3   44.82    4.48
  -3 -11  -3   41.71    3.80
   3 -11   3   47.95    4.03
  -3 -11   3   39.98    3.62
  -3  11   3   55.46    5.01
   3 -11  -3   45.39    4.60
   3  11   3   46.44    4.00
  -3 -11   3   45.58    4.24
  -3 -11  -3   40.12    4.27
  -3 -11   4  576.90   14.06
   3 -11  -4  593.53   16.05
   3 -11   4  623.25   16.41
  -3  11  -4  604.27   15.79
  -3  11   4  589.71   15.63
   3  11   4  583.52   15.60
  -3  11   4  561.10   15.39
   3 -11   4  602.29   15.26
  -3  11  -4  598.61   17.40
   3  11  -4  577.61   16.84
   3  11  -4  603.33   17.44
  -3  11  -4  594.50   17.55
  -3 -11  -4  598.19   14.77
  -3 -11   4  596.82   14.93
   3 -11  -4  591.20   16.85
  -3 -11  -4  603.75   15.14
   3 -11   4  600.38   15.03
  -3 -11   4  616.12   15.15
  -3  11   4  573.87   16.15
  -3 -11   4  607.50   15.90
   3 -11  -4  608.01   16.61
   3  11   4  588.69   15.26
  -3 -11  -4  607.56   16.43
  -3  11   5    2.78    1.78
   3 -11   5    1.89    1.94
   3 -11  -5    1.36    1.77
  -3 -11   5    2.44    1.26
  -3  11  -5   -0.03    2.42
   3  11  -5    2.67    1.64
   3  11   5    0.30    1.52
  -3  11   5   -0.40    1.92
  -3 -11  -5    0.98    1.48
  -3 -11   5    1.19    1.52
   3 -11   5    2.51    1.33
   3 -11  -5    4.76    2.05
  -3 -11  -5    1.14    1.04
   3 -11   5    1.60    1.31
  -3 -11   5    1.29    1.36
  -3  11   5    2.37    2.19
  -3 -11  -5    2.26    1.98
  -3  11  -5    1.81    2.53
   3 -11  -5    1.03    1.77
   3  11  -5    2.22    2.43
   3  11   5    0.97    1.50
   3 -11   6  360.60   11.01
  -3 -11  -6  363.21   11.62
  -3  11   6  355.21    9.96
   3  11   6  375.22   10.01
  -3  11   6  356.86   10.97
  -3  11  -6  361.21   12.65
   3  11  -6  362.62   12.82
  -3  11  -6  354.93   12.47
  -3 -11  -6  370.56   10.39
   3 -11   6  372.88   10.25
  -3 -11   6  360.86   10.32
  -3 -11  -6  386.02   10.45
  -3 -11   6  360.84   10.37
   3 -11  -6  354.58   11.79
  -3  11   6  358.95   11.11
   3 -11   6  365.17    9.83
   3  11   6  359.55   10.96
  -3  11   6  356.31   11.53
   3 -11  -6  370.84   11.59
  -3 -11   7   46.20    2.81
  -3 -11  -7   54.48    4.22
   3 -11   7   43.33    3.38
  -3  11   7   46.00    3.60
  -3  11  -7   47.31    4.40
   3  11   7   48.74    3.67
   3  11  -7   52.71    4.53
  -3  11  -7   49.89    4.29
  -3 -11   7   46.51    3.36
   3 -11  -7   50.06    4.05
   3 -11   7   50.47    2.99
  -3 -11   7   47.33    3.32
  -3  11   7   53.00    3.72
   3  11   7   47.64    3.64
  -3  11   7   52.98    3.99
  -3 -11   8   25.58    1.85
  -3 -11  -8   34.77    3.18
   3  11  -8   28.43    3.36
   3 -11   8   30.47    2.58
  -3  11   8   30.87    2.79
  -3  11  -8   32.74    3.31
   3  11   8   31.16    2.69
  -3  11   8   31.85    2.82
  -3  11  -8   31.50    3.02
   3  11  -8   31.09    3.20
   3 -11  -8   32.23    2.80
  -3 -11   8   34.73    2.63
   3 -11  -8   32.43    2.94
  -3 -11   8   32.11    2.51
  -3  11   8   31.88    2.48
   3  11   8   37.01    2.95
  -3  11   8   34.08    2.83
   3  11   9   10.82    1.46
  -3  11  -9   12.48    1.61
  -3  11   9   11.59    1.59
  -3  11   9   12.42    1.52
  -3  11  -9   12.46    1.91
  -3 -11   9   11.94    1.45
   3 -11  -9   12.87    1.82
  -3  11   9   13.21    1.38
  -3 -11   9   10.72    1.33
  -3 -11  -9    9.76    1.70
   3  11  -9   11.77    1.83
   3 -11   9    8.96    1.31
  -3  12   0    1.35    2.02
  -3 -12   0    0.89    1.51
   3 -12   0    0.46    1.87
   3 -12   0   -0.45    1.26
  -3 -12   0    0.34    0.98
   3  12   0   -0.71    1.87
   3 -12   0   -0.70    1.64
  -3 -12   0    1.14    1.38
  -3  12   0   -0.63    1.53
  -3 -12   0   -1.32    1.87
   3  12   0    1.40    1.24
   3 -12   0   -1.75    1.75
  -3  12   0    2.18    1.34
  -3 -12  -1  231.43    8.37
   3 -12  -1  223.02    8.91
  -3 -12   1  215.95    7.79
   3 -12  -1  221.14    8.28
   3 -12   1  225.98    7.84
   3 -12   1  222.84    8.96
  -3  12  -1  217.53    9.10
  -3  12   1  222.03    9.14
  -3 -12   1  234.64    7.39
   3  12  -1  227.23    8.43
  -3  12  -1  218.65    8.60
   3  12  -1  222.14    9.34
   3  12   1  228.03    9.17
  -3  12   1  222.67    7.74
  -3  12  -1  230.57    8.12
  -3 -12  -1  227.30    8.08
   3 -12   1  212.84    8.24
   3 -12  -1  217.58    8.67
  -3 -12   1  228.12    8.15
  -3  12  -1  218.88    8.44
  -3  12   1  221.05    8.94
  -3 -12  -1  217.64    8.65
  -3 -12   1  225.70    8.70
   3 -12   1  225.63    8.64
   3 -12  -1  221.45    8.63
  -3 -12  -2   76.79    4.78
   3 -12  -2   78.02    4.89
   3 -12   2   74.43    4.08
  -3 -12   2   74.98    4.29
   3 -12   2   73.74    5.13
  -3  12  -2   69.83    5.02
  -3  12   2   74.61    5.18
  -3  12  -2   72.95    5.10
  -3 -12   2   84.36    4.21
   3  12  -2   76.77    5.07
   3  12  -2   75.75    5.35
  -3  12   2   73.17    4.51
   3  12   2   74.96    4.48
  -3  12  -2   78.94    4.95
   3  12   2   86.13    5.43
   3 -12  -2   73.04    4.91
  -3 -12  -2   77.73    4.53
  -3 -12   2   79.41    4.64
   3 -12   2   75.50    4.60
  -3  12  -2   77.25    4.55
  -3  12   2   77.97    5.36
  -3 -12   2   70.60    4.80
   3 -12  -2   85.24    5.22
   3 -12   2   73.36    4.77
  -3 -12  -2   72.52    4.95
  -3  12  -3    0.71    1.47
  -3  12   3    0.50    1.73
  -3 -12   3    2.03    1.16
   3 -12  -3    1.94    1.52
   3 -12   3    2.47    1.83
  -3 -12   3    3.16    1.13
  -3  12  -3    0.98    1.58
   3  12   3    0.99    1.26
   3  12   3    0.33    1.49
  -3  12   3    0.62    1.50
   3  12  -3    2.92    1.99
   3 -12  -3    4.37    1.78
  -3 -12  -3    1.30    1.17
   3 -12   3    2.97    1.32
  -3 -12   3    1.93    1.39
  -3  12   3   -0.78    1.95
  -3 -12  -3    0.79    1.61
  -3 -12   3    0.43    1.42
  -3  12  -3    2.44    1.79
   3 -12  -3    1.45    1.44
   3  12  -3    1.42    1.55
   3 -12   3    0.68    1.19
   3 -12   4  168.62    7.06
  -3 -12   4  169.49    5.92
  -3  12  -4  164.19    6.51
  -3  12   4  175.44    6.97
  -3  12  -4  159.73    7.39
  -3  12   4  158.25    6.63
   3  12   4  157.45    6.51
   3  12  -4  163.50    6.97
   3  12   4  167.72    6.65
   3  12  -4  166.03    7.49
  -3  12  -4  156.04    7.50
   3 -12   4  169.10    6.22
   3 -12  -4  162.25    7.10
  -3 -12  -4  167.35    6.25
  -3 -12   4  173.28    6.49
  -3  12   4  161.31    7.09
  -3 -12   4  175.17    6.95
   3 -12   4  167.01    6.54
   3 -12  -4  174.77    7.12
   3  12   4  164.77    6.20
  -3  12   4  160.91    7.21
  -3 -12  -4  164.49    7.10
   3 -12   5   74.15    4.40
  -3 -12  -5   76.37    4.58
  -3 -12   5   71.47    3.49
  -3  12   5   73.34    3.99
   3  12   5   78.86    3.98
  -3  12  -5   76.45    5.04
  -3  12   5   77.77    4.41
   3  12   5   75.08    4.21
   3  12  -5   72.60    4.83
  -3  12  -5   75.81    5.03
  -3 -12   5   78.46    4.17
   3 -12  -5   74.11    4.53
   3 -12   5   71.45    3.59
  -3 -12   5   78.46    4.11
  -3  12   5   75.57    4.56
  -3 -12  -5   78.41    3.84
  -3 -12   5   73.09    4.26
   3 -12   5   69.99    3.78
   3 -12  -5   77.48    4.47
   3  12   5   74.38    3.99
  -3  12   5   64.33    4.35
   3 -12   6   23.49    2.42
  -3 -12  -6   25.71    2.68
  -3 -12   6   21.31    1.72
  -3  12   6   17.89    2.13
  -3  12   6   21.96    2.36
  -3  12  -6   25.97    2.98
   3  12   6   22.82    2.33
  -3  12  -6   26.68    2.93
   3  12  -6   27.36    2.98
  -3 -12   6   21.20    2.15
   3 -12  -6   21.31    2.40
  -3 -12   6   25.31    2.24
  -3  12   6   22.37    2.41
  -3 -12   6   23.03    2.37
   3  12   6   22.55    2.16
  -3  12   6   20.67    2.43
   3 -12   7  375.83    9.03
   3  12  -7  376.29   10.55
  -3 -12  -7  381.25    9.56
   3  12   7  385.85    9.12
  -3  12   7  362.86    8.90
  -3  12  -7  394.97   10.41
  -3  12   7  394.61    9.20
   3  12  -7  399.41   10.38
  -3  12  -7  392.22   10.17
  -3 -12   7  389.54    8.81
   3 -12  -7  367.54    9.20
  -3 -12   7  385.69    8.64
  -3  12   7  389.38    8.91
  -3 -12   7  408.29    9.31
   3  12   7  371.07    8.84
  -3  12   7  379.54    9.36
  -3  13   0    0.83    1.57
   3  13   0    0.41    1.40
   3 -13   0    0.22    0.92
  -3 -13   0   -0.29    0.90
  -3  13   0    1.91    1.21
  -3 -13   0   -1.09    1.15
   3 -13   0    0.07    1.02
  -3  13   0   -0.29    1.02
  -3 -13   1  324.05    8.36
   3 -13   1  344.06    9.57
  -3  13  -1  344.37    9.93
  -3  13   1  337.19    9.94
  -3  13  -1  317.33    8.56
   3  13  -1  338.21    9.90
   3  13   1  361.03   10.03
   3 -13  -1  342.53    9.14
  -3 -13  -1  356.39    8.69
   3 -13   1  332.97    8.74
  -3 -13   1  345.32    8.70
  -3  13  -1  318.38    8.34
  -3  13   1  338.43    9.45
  -3 -13   1  357.16    9.62
   3 -13  -1  349.51    9.08
  -3  13   1  327.73    9.30
   3 -13   1  338.30    8.65
  -3 -13  -1  351.18    9.61
   3 -13   2   55.78    3.56
  -3 -13   2   46.17    2.67
  -3  13  -2   51.93    3.47
  -3  13   2   50.12    3.58
   3  13  -2   49.08    3.07
  -3  13  -2   47.64    3.22
   3  13   2   52.45    3.47
   3  13  -2   52.20    3.57
   3 -13  -2   50.59    3.18
  -3 -13  -2   47.44    2.73
  -3 -13   2   50.29    2.93
  -3  13   2   46.27    3.37
   3 -13   2   45.45    2.78
  -3 -13   2   54.86    3.46
   3 -13  -2   53.70    3.24
  -3  13   2   50.75    3.45
  -3 -13  -2   47.63    3.31
   3 -13   3   60.55    3.53
  -3 -13   3   49.53    2.50
  -3 -13  -3   52.05    3.17
  -3  13   3   52.27    3.34
   3  13  -3   55.89    3.38
  -3  13  -3   54.58    3.46
   3  13  -3   49.62    3.16
   3  13   3   57.18    3.36
  -3  13   3   59.92    3.03
   3  13   3   49.14    2.68
   3 -13  -3   57.02    3.32
  -3 -13   3   53.82    2.96
  -3  13   3   55.71    3.56
  -3 -13   3   58.82    3.40
   3 -13  -3   57.34    3.25
  -3  13   3   56.32    3.54
  -3 -13  -4  125.30    4.76
   3 -13   4  141.34    5.11
   3  13  -4  148.26    5.41
  -3  13  -4  143.27    5.54
   3 -13  -4  132.09    4.80
  -3 -13   4  134.21    4.47
  -3  13   4  139.89    5.25
   3  13   4  134.88    4.55
  -3  13  -4  138.64    5.16
  -3  13   4  129.38    4.53
   3  13   4  128.22    4.39
  -3 -13   4  145.36    5.12
  -3  13   4  132.10    5.15
  -3  13   5    6.63    1.21
   3  13  -5    9.63    1.56
   3 -13   5    5.24    1.02
  -3  13   5    6.58    1.12
   4   0   0  147.93    4.98
  -4   0   0  157.19    3.89
  -4   0   0  152.16    5.35
   4   0   0  160.28    5.45
   4   0   1    1.17    1.12
   4   0  -1    0.51    0.83
  -4   0  -1    1.74    0.60
  -4   0   1    0.30    0.65
  -4   0  -1   -0.43    1.20
  -4   0   1    0.36    1.10
  -4   0  -1    1.22    1.36
   4   0  -1    0.61    1.17
   4   0   1   -0.05    1.13
  -4   0  -2    4.37    0.84
   4   0  -2    8.20    1.29
  -4   0   2    4.77    0.98
  -4   0  -2    5.30    1.53
  -4   0   2    5.09    1.34
  -4   0  -2    5.85    1.98
   4   0  -2    3.92    1.51
   4   0   2    5.67    1.42
   4   0  -3   -0.30    0.63
  -4   0  -3    0.69    0.81
   4   0  -3   -0.06    0.81
   4   0  -3    0.33    0.85
   4   0   3    0.11    1.43
  -4   0   3   -0.19    1.05
  -4   0  -3    0.36    2.00
   4   0   3   -0.18    1.02
   4   0  -3    0.01    1.22
   4   0  -4  158.03    5.41
  -4   0  -4  153.57    4.91
  -4   0  -4  152.56    6.13
   4   0  -4  154.92    5.08
   4   0  -4  157.85    4.77
  -4   0   4  165.79    5.19
   4   0  -4  157.33    5.52
   4   0   4  159.80    5.18
   4   0   4  158.07    6.09
   4   0   5    0.02    1.10
  -4   0  -5    0.84    1.04
   4   0  -5    2.33    1.16
   4   0  -5    2.50    0.90
  -4   0  -5    0.90    1.01
   4   0  -5    2.43    0.88
  -4   0   5    0.65    0.76
  -4   0   6   47.83    3.35
   4   0   6   53.99    3.53
  -4   0   6   44.46    3.06
   4   0  -6   52.07    3.65
  -4   0  -6   51.67    3.53
   4   0  -6   51.60    3.18
   4   0  -7    2.35    1.54
  -4   0  -7   -0.85    1.70
   4   0   7    0.09    1.06
  -4   0  -7    0.51    1.30
  -4   0   7    4.51    1.49
  -4   0  -7    1.16    1.22
   4   0  -7   -0.11    1.23
   4   0  -8 2136.08   38.25
  -4   0  -8 2049.79   36.77
   4   0  -8 2069.48   37.75
   4   0   8 2104.71   38.13
  -4   0  -8 2091.55   38.46
  -4   0  -8 2175.26   39.45
  -4   0  -8 2038.73   38.65
  -4   0  -8 2122.39   39.53
   4   0  -8 2195.93   39.77
   4   0   8 2126.44   37.80
  -4   0  -8 2127.87   39.70
   4   0   8 2064.50   36.44
   4   0  -8 2172.87   39.40
   4   0  -8 2146.70   36.56
   4   0   8 2117.68   36.63
  -4   0   8 2100.53   35.41
   4   0  -8 2023.90   37.78
  -4   0  -8 2067.69   37.00
   4   0  -8 2061.89   36.53
  -4   0   8 2121.17   34.91
   4   0   8 2033.63   35.26
   4   0  -9    4.98    1.78
  -4   0  -9    0.60    1.25
   4   0   9    1.13    1.63
  -4   0  -9    9.47    2.55
  -4   0  -9   12.37    2.83
   4   0  -9    1.18    1.54
  -4   0  -9   -0.01    1.88
  -4   0  -9    0.92    2.25
   4   0   9    0.53    1.63
   4   0  -9    9.53    2.56
   4   0   9    2.03    1.35
  -4   0  -9   -0.47    2.29
   4   0  -9    2.98    2.02
   4   0  -9    1.19    1.59
   4   0  -9   -0.28    1.45
   4   0   9   -0.12    1.38
   4   0   9   -0.53    1.15
  -4   0   9   -0.41    1.05
  -4   0  -9   -0.23    1.11
  -4   0   9    0.33    1.38
   4   0 -10 1287.63   29.41
  -4   0 -10 1256.54   27.29
   4   0  10 1257.06   27.41
  -4   0 -10 1288.34   28.23
   4   0 -10 1276.26   29.94
   4   0  10 1276.79   27.25
   4   0  10 1228.60   25.88
  -4   0 -10 1269.36   29.69
   4   0 -10 1304.06   29.81
  -4   0  10 1327.36   27.35
   4   0 -10 1301.27   26.06
   4   0  10 1292.63   25.38
   4   0  10 1290.34   26.32
   4   0 -10 1249.20   26.23
  -4   0 -10 1283.91   29.06
  -4   0 -10 1261.43   28.90
   4   0  11   -0.39    1.78
   4   0 -11   -0.04    2.38
   4   0  11    0.57    1.55
   4   0  11    1.27    1.64
  -4   0 -11   -0.17    2.58
  -4   0 -11   -2.56    2.09
   4   0 -11    0.35    1.67
  -4   0 -11    4.75    2.21
   4   0 -11   -0.24    1.29
   4   0  11   -0.28    2.05
   4   0 -11   -2.54    3.04
   4   0  12   16.21    3.02
   4   0  12   15.78    2.94
   4   0  12   16.03    2.69
   4   0 -12   15.74    3.91
  -4   0 -12   14.00    3.78
  -4   0 -12   17.59    3.56
   4   0 -12   14.04    2.52
  -4   0 -12   14.99    2.92
   4   0 -12   15.91    2.27
   4   0 -12   17.20    3.59
   4   0 -13   -0.88    2.45
   4   0  13    1.02    1.42
   4   0  13    1.56    1.58
   4   0 -13    1.13    1.47
  -4   0 -13    0.64    2.02
  -4   0 -13   -0.46    1.45
   4   0  13   -0.14    1.35
   4   0 -13   -0.73    2.32
   4   0  14  178.03    7.00
   4   0 -14  172.94    8.76
   4   0  14  181.50    6.82
   4   0 -14  174.68    7.25
  -4   0 -14  187.87    7.67
  -4   0 -14  184.99    7.77
   4   0  15    0.83    0.83
   4   0  15   -0.44    0.89
  -4   0 -15    0.24    0.92
  -4   0 -15    1.00    1.02
   4   0 -15    0.23    0.95
  -4  -1   0 3629.70   47.68
   4  -1   0 3494.42   50.27
   4   1   0 3402.36   51.77
  -4   1   0 3519.57   50.86
  -4   1   0 3548.44   49.51
  -4   1   0 3479.78   51.99
   4   1   0 3540.84   51.78
  -4  -1   0 3474.80   51.79
   4  -1   0 3585.20   51.97
   4  -1   1  305.36    7.82
   4   1   1  305.97    8.47
  -4   1  -1  322.16    6.67
   4  -1  -1  298.33    6.89
   4   1  -1  299.74    8.00
  -4  -1  -1  320.33    5.55
  -4   1   1  319.70    7.18
  -4  -1   1  320.39    6.00
  -4   1  -1  307.39    7.89
  -4   1   1  318.42    7.47
  -4   1  -1  306.23    8.46
   4   1  -1  309.40    8.25
   4   1   1  308.79    8.10
  -4  -1   1  320.29    7.99
  -4  -1  -1  302.59    8.44
  -4   1   1  320.24    5.96
   4  -1  -1  309.63    8.36
   4  -1   1  310.77    8.12
  -4  -1  -2  137.81    3.40
   4   1   2  132.65    5.52
   4   1  -2  129.40    4.99
   4  -1  -2  138.43    4.10
  -4   1   2  140.85    4.65
  -4   1  -2  140.71    4.09
  -4   1  -2  133.62    5.27
  -4  -1  -2  131.41    5.12
  -4   1   2  145.62    4.44
  -4   1  -2  138.13    5.55
  -4  -1   2  134.06    4.67
   4   1  -2  159.41    5.59
   4   1   2  134.39    4.94
  -4  -1  -2  138.89    5.80
  -4   1   2  150.65    4.27
   4  -1  -2  133.24    5.26
   4  -1   2  141.34    5.03
   4  -1   2  132.57    5.58
  -4  -1   3 2865.59   41.50
  -4   1  -3 2869.34   44.08
  -4   1   3 2906.10   41.85
  -4  -1   3 2835.92   43.58
  -4  -1  -3 2692.41   43.31
   4  -1  -3 2797.81   43.14
   4  -1   3 2901.05   42.35
   4  -1   3 2988.87   44.38
   4   1   3 2974.50   44.67
   4   1  -3 2830.78   41.08
   4  -1  -3 2833.66   42.26
   4  -1  -3 2838.44   40.50
   4   1  -3 2740.01   42.72
  -4  -1  -3 2866.58   40.05
   4  -1  -3 2848.21   41.51
  -4   1  -3 2882.32   41.21
  -4   1  -3 2732.02   43.43
  -4  -1  -3 2812.45   43.20
  -4   1   3 2849.48   39.93
  -4   1  -4  195.42    7.20
  -4  -1   4  196.73    5.67
  -4  -1  -4  186.76    6.45
  -4  -1   4  195.11    6.53
   4  -1  -4  192.03    6.38
   4  -1   4  195.76    5.88
   4  -1   4  198.54    6.75
   4   1   4  209.37    7.13
   4   1  -4  195.27    5.87
   4  -1  -4  200.44    6.50
  -4  -1  -4  196.39    5.65
   4   1  -4  193.19    6.33
  -4  -1  -4  181.66    6.59
  -4   1  -4  197.20    5.92
   4  -1  -4  191.32    5.90
  -4   1   4  197.74    5.26
  -4   1   5 2408.82   39.34
  -4   1  -5 2456.29   40.78
  -4   1   5 2436.99   38.39
  -4  -1   5 2515.29   38.70
  -4  -1  -5 2534.22   38.90
   4  -1   5 2464.87   39.15
   4  -1  -5 2528.08   38.66
   4   1   5 2454.75   39.61
   4  -1   5 2553.74   37.60
   4  -1  -5 2449.54   39.67
  -4   1  -5 2551.68   38.73
   4   1  -5 2603.11   39.06
  -4  -1  -5 2533.75   38.33
  -4  -1  -5 2337.01   39.70
   4  -1  -5 2578.89   38.76
   4   1  -5 2534.28   38.83
  -4   1   5 2540.66   37.43
   4   1   6    2.82    1.30
  -4   1   6    5.23    1.15
  -4  -1  -6    7.79    2.10
  -4  -1   6    5.60    1.66
  -4   1   6    6.76    1.26
  -4   1   6    3.93    1.46
   4  -1   6   10.42    1.75
  -4  -1   6    4.53    1.43
  -4   1  -6    5.82    1.68
  -4  -1  -6    4.86    1.38
   4  -1  -6    4.19    1.54
  -4   1  -6    7.86    1.67
   4   1  -6    3.52    1.25
   4  -1  -6   12.24    1.76
  -4  -1  -7  101.42    5.78
  -4   1   7   99.43    5.46
  -4  -1   7  110.73    5.56
   4  -1   7   96.81    5.01
   4   1   7   98.60    5.10
   4  -1  -7  119.82    6.64
  -4   1  -7  112.97    6.68
  -4  -1  -7  107.05    6.16
  -4  -1   7  107.74    5.39
   4  -1  -7  106.19    5.85
  -4   1  -7   97.70    5.50
  -4  -1  -7  112.95    5.42
   4  -1  -7  108.89    5.41
   4   1  -7  106.05    5.59
   4  -1  -8 1785.54   33.90
   4   1  -8 1756.80   34.40
  -4   1  -8 1731.25   32.90
  -4  -1  -8 1777.75   32.16
   4  -1  -8 1893.16   32.80
   4   1  -8 1884.34   33.67
   4   1  -8 1783.86   35.19
   4  -1   8 1759.43   34.03
   4   1   8 1819.95   33.79
  -4   1  -8 1720.59   34.95
  -4  -1  -8 1790.08   34.44
  -4   1  -8 1784.55   34.81
  -4  -1  -8 1782.56   33.48
   4   1  -8 1855.59   34.85
   4  -1  -8 1831.87   35.53
  -4   1  -8 1721.28   34.26
  -4  -1  -8 1770.04   34.56
  -4   1  -8 1772.52   35.46
  -4  -1  -8 1703.63   34.13
   4   1  -8 1824.48   35.21
   4  -1  -8 1787.51   35.07
   4   1   8 1829.78   33.28
   4  -1   8 1794.93   33.80
   4  -1   8 1768.79   32.88
  -4   1  -8 1807.68   35.64
  -4  -1  -8 1836.53   35.22
   4  -1  -8 1838.18   32.37
   4   1  -8 1808.10   31.97
  -4  -1   8 1755.74   31.99
   4  -1   8 1782.57   32.75
   4   1   8 1838.23   32.16
   4   1  -8 1741.95   32.81
   4  -1  -8 1776.84   34.50
  -4   1  -8 1823.67   32.52
  -4  -1  -8 1741.04   33.09
   4  -1  -8 1756.89   32.67
  -4   1   8 1734.09   32.51
  -4  -1   8 1759.26   31.73
   4   1  -8 1769.57   31.79
   4  -1   8 1724.23   30.95
   4   1   8 1703.76   31.00
   4   1  -9  319.89   12.17
   4  -1  -9  347.33   12.63
   4   1  -9  325.75   12.43
  -4   1  -9  333.47   11.77
   4   1  -9  337.44   12.05
   4   1  -9  357.70   12.70
   4   1   9  338.53   11.98
   4  -1   9  316.59   11.82
  -4  -1  -9  328.81   12.56
   4   1  -9  337.46   12.57
  -4   1  -9  326.29   12.73
  -4  -1  -9  331.59   11.79
   4  -1  -9  335.02   12.95
  -4  -1  -9  330.04   12.53
  -4  -1  -9  322.73   12.31
  -4   1  -9  323.56   12.88
  -4   1  -9  324.66   12.34
  -4   1  -9  339.49   13.27
   4  -1  -9  324.02   12.73
   4  -1   9  321.28   11.61
   4   1   9  330.16   11.48
   4  -1   9  323.72   11.23
   4  -1  -9  346.14   12.68
  -4  -1  -9  317.55   12.46
   4  -1  -9  335.03   10.93
   4   1  -9  324.59   12.84
   4  -1  -9  326.87   10.51
   4   1  -9  336.88   10.42
   4  -1   9  346.11   11.41
   4   1   9  327.64   10.74
  -4  -1   9  329.27   10.80
   4   1  -9  320.48   11.01
   4  -1  -9  320.25   11.89
  -4  -1  -9  331.45   11.60
   4  -1  -9  318.20   10.97
  -4   1   9  344.91   11.43
  -4  -1   9  312.64   10.11
   4   1  -9  334.13   10.76
   4  -1   9  331.56   10.34
   4   1   9  318.69   10.24
   4   1 -10  108.07    7.11
   4  -1 -10  108.96    7.33
   4   1 -10  103.89    7.08
  -4   1 -10  101.15    6.57
   4   1 -10  104.80    7.07
   4  -1  10   97.68    6.54
   4   1  10  104.83    6.66
   4   1 -10  102.37    6.92
  -4   1 -10  119.74    7.60
  -4   1 -10  102.62    6.97
  -4  -1 -10   95.93    7.05
  -4   1 -10  110.01    7.55
  -4  -1 -10  117.50    7.29
   4  -1  10  103.41    6.58
   4   1 -10  110.15    7.66
   4  -1 -10  105.25    7.45
   4   1  10   91.21    6.08
   4  -1  10   90.72    5.90
   4   1  10  100.80    5.79
  -4  -1 -10  104.31    7.39
  -4   1 -10   97.37    7.38
   4  -1 -10  103.78    7.02
   4  -1  10   94.18    6.01
   4   1  10  105.02    6.15
  -4  -1  10   96.44    5.68
   4   1 -10   89.19    5.55
   4  -1 -10   99.87    6.41
   4   1 -10  111.20    5.98
  -4  -1  10  114.93    6.81
  -4   1  10  100.21    6.09
   4  -1 -10  107.30    6.23
   4  -1  10  107.90    5.79
   4   1  10  104.26    5.66
   4   1 -11 1158.62   26.74
   4   1 -11 1186.26   28.05
   4  -1  11 1146.59   25.64
   4   1  11 1154.03   25.75
   4   1 -11 1257.82   28.40
  -4  -1 -11 1141.63   27.27
  -4   1 -11 1158.21   27.72
  -4  -1 -11 1207.00   26.87
  -4   1 -11 1144.36   27.03
   4  -1  11 1139.04   25.47
   4   1  11 1149.33   25.35
   4  -1  11 1137.94   24.81
   4   1  11 1124.73   23.88
   4  -1 -11 1148.04   29.02
  -4   1 -11 1139.82   28.44
  -4  -1 -11 1142.82   27.70
   4   1 -11 1139.26   28.61
   4   1  11 1150.17   24.38
   4   1 -11 1149.76   23.01
   4  -1 -11 1141.53   24.41
   4   1 -11 1145.35   23.51
   4  -1 -11 1164.76   24.38
   4   1 -12   42.24    4.83
   4  -1 -12   34.82    4.54
   4   1  12   33.23    3.82
   4  -1  12   35.16    3.77
  -4   1 -12   31.38    4.14
  -4  -1 -12   46.83    4.53
  -4  -1 -12   33.92    4.50
  -4   1 -12   28.06    3.97
   4   1 -12   31.87    4.29
   4  -1 -12   42.12    5.51
   4  -1  12   37.42    4.02
   4   1  12   35.88    3.94
   4   1 -12   32.42    4.77
   4   1  12   32.24    3.41
   4  -1  12   31.85    3.72
  -4  -1 -12   36.98    4.68
   4   1  12   34.61    3.72
   4   1 -12   37.53    2.96
   4  -1 -12   33.16    3.18
   4  -1 -12   37.91    3.73
   4   1 -12   35.03    3.36
   4   1 -13  861.63   20.28
   4  -1 -13  834.71   20.74
  -4   1 -13  869.21   20.73
  -4   1 -13  869.74   20.97
  -4  -1 -13  891.21   21.69
   4  -1  13  884.31   19.46
   4   1  13  893.35   20.02
   4  -1  13  900.09   19.72
   4  -1  13  876.84   19.84
   4   1  13  895.04   20.07
   4   1  13  883.69   19.02
   4   1 -13  891.69   23.60
   4  -1 -13  869.92   25.07
  -4   1 -13  888.63   20.83
   4   1 -13  880.88   17.94
   4  -1 -13  861.29   18.30
   4   1  14    0.17    1.29
   4   1  14   -0.39    1.18
   4  -1 -14    0.46    2.08
   4  -1  14    1.88    1.30
[truncated: 407,467 more chars]
