# Supplementary material for: Tri­methyl­phosphine oxide dihydrate
Source: IUCrdata. 2023 Apr 14;8(Pt 4):x230314. doi: 10.1107/S2414314623003140 (PMC10162029; doi:10.1107/S2414314623003140)
Supplement: Supplementary file 2 [file x-08-x230314-Isup2.hkl]

data_I                                                                          
_shelx_title ' cua108_a.res in Pbca'                                            
_shelx_refln_list_code          4                                               
_shelx_F_calc_maximum      103.48                                               
_exptl_crystal_F_000       560.00                                               
_reflns_d_resolution_high  0.7962                                               
                                                                                
loop_                                                                           
 _space_group_symop_operation_xyz                                               
 'x, y, z'                                                                      
 '-x+1/2, -y, z+1/2'                                                            
 '-x, y+1/2, -z+1/2'                                                            
 'x+1/2, -y+1/2, -z'                                                            
 '-x, -y, -z'                                                                   
 'x-1/2, y, -z-1/2'                                                             
 'x, -y-1/2, z-1/2'                                                             
 '-x-1/2, y-1/2, z'                                                             
                                                                                
_cell_length_a     9.3351                                                       
_cell_length_b    11.3912                                                       
_cell_length_c    13.2396                                                       
_cell_angle_alpha  90.000                                                       
_cell_angle_beta   90.000                                                       
_cell_angle_gamma  90.000                                                       
                                                                                
_shelx_F_squared_multiplier     1.000                                           
                                                                                
loop_                                                                           
 _refln_index_h                                                                 
 _refln_index_k                                                                 
 _refln_index_l                                                                 
 _refln_F_squared_calc                                                          
 _refln_F_squared_meas                                                          
 _refln_F_squared_sigma                                                         
 _refln_observed_status                                                         
   4   0   0        156.23        151.04         2.45 o                         
   6   0   0        267.97        302.82         4.85 o                         
   8   0   0        185.44        181.18         3.81 o                         
  10   0   0       2872.47       2892.49        37.48 o                         
   2   1   0       4644.72       4832.85        55.01 o                         
   4   1   0       3588.01       3500.31        17.80 o                         
   6   1   0       1476.53       1428.78        14.82 o                         
   8   1   0       1041.64        981.66         7.43 o                         
  10   1   0         34.07         29.84         1.25 o                         
   0   2   0        736.57        640.19         4.42 o                         
   4   2   0         29.29         31.32         1.43 o                         
   6   2   0        900.79        874.53         7.67 o                         
   8   2   0         48.70         56.24         1.63 o                         
  10   2   0          3.79          3.35         0.80 o                         
   2   3   0         39.20         40.83         0.88 o                         
   4   3   0        790.99        764.80         6.87 o                         
   6   3   0       1862.77       1795.15        18.02 o                         
   8   3   0       1036.03       1015.01         9.65 o                         
  10   3   0        113.04        106.63         2.61 o                         
   0   4   0        123.66        107.04         1.50 o                         
   2   4   0        632.39        682.80         4.24 o                         
   4   4   0        690.69        787.02         7.27 o                         
   6   4   0         51.90         58.15         1.32 o                         
   8   4   0         77.31         72.57         2.38 o                         
  10   4   0         18.50         20.95         0.93 o                         
   2   5   0        597.17        541.32         5.19 o                         
   4   5   0       4628.62       4636.61        30.79 o                         
   6   5   0       3177.24       3174.21        16.23 o                         
   8   5   0        498.24        489.71         5.47 o                         
  10   5   0         68.43         65.18         1.70 o                         
   0   6   0          6.11          7.07         0.87 o                         
   2   6   0       6445.00       6394.33        37.09 o                         
   4   6   0       2119.12       2109.87        14.92 o                         
   6   6   0          0.39          2.12         0.62 o                         
   8   6   0       2071.35       2086.84        13.08 o                         
  10   6   0        244.91        229.17         3.28 o                         
   2   7   0        549.73        579.68         7.15 o                         
   4   7   0          0.14          2.57         0.63 o                         
   6   7   0        185.21        166.55         2.73 o                         
   8   7   0         46.00         49.69         1.32 o                         
  10   7   0         78.62         74.31         3.83 o                         
   0   8   0       4474.69       4369.80       123.50 o                         
   2   8   0        860.88        872.50         6.04 o                         
   4   8   0       2776.67       2780.94        18.00 o                         
   6   8   0         44.49         44.30         1.25 o                         
   8   8   0        201.15        199.69         2.58 o                         
   2   9   0        319.75        302.17         2.70 o                         
   4   9   0        857.33        841.33         6.28 o                         
   6   9   0        434.98        425.02         4.21 o                         
   8   9   0        197.89        186.31         2.52 o                         
   0  10   0        268.08        259.35         3.76 o                         
   2  10   0        560.18        568.44         4.45 o                         
   4  10   0         14.87         18.68         0.84 o                         
   6  10   0        190.13        188.67         2.62 o                         
   8  10   0         29.53         29.59         1.09 o                         
   2  11   0        975.24       1017.76         6.15 o                         
   4  11   0        406.39        405.78         3.59 o                         
   6  11   0        230.22        227.43         2.72 o                         
   0  12   0        242.61        252.56         3.92 o                         
   2  12   0          3.53          3.00         0.49 o                         
   4  12   0         55.47         50.03         1.11 o                         
   6  12   0          0.50          0.75         0.34 o                         
   2  13   0         10.87         10.07         0.62 o                         
   4  13   0        298.58        286.37         4.45 o                         
   0  14   0        606.96        555.49        13.72 o                         
   2  14   0        566.48        567.26        11.51 o                         
   1   1   1       1108.93       1113.88         5.29 o                         
   2   1   1       1273.47       1214.66         5.54 o                         
   3   1   1       5617.00       5592.07        21.22 o                         
   4   1   1        301.49        305.65         1.70 o                         
   5   1   1       1299.65       1315.51         6.15 o                         
   6   1   1        136.82        130.38         1.76 o                         
   7   1   1       1979.17       1967.64         8.24 o                         
   8   1   1        181.98        167.93         1.80 o                         
   9   1   1        690.46        716.57         5.26 o                         
  10   1   1         67.49         65.18         1.47 o                         
  11   1   1         19.47         20.53         0.73 o                         
   0   2   1        100.51         87.11         0.97 o                         
   2   2   1       1737.03       1695.26         6.63 o                         
   3   2   1        716.02        794.96         4.49 o                         
   4   2   1       1051.50       1135.21         7.32 o                         
   5   2   1        260.63        288.57         2.80 o                         
   6   2   1        352.11        345.78         2.84 o                         
   7   2   1         35.40         30.04         0.73 o                         
   8   2   1         15.42         14.46         0.72 o                         
   9   2   1        436.37        472.43         4.30 o                         
  10   2   1          0.37          0.33         0.50 o                         
  11   2   1       1128.96       1112.87         8.38 o                         
   1   3   1        439.79        352.35         1.90 o                         
   2   3   1       3998.57       4026.40        14.50 o                         
   3   3   1        313.15        302.64         2.15 o                         
   4   3   1        858.72        890.64         5.07 o                         
   5   3   1       1167.03       1239.27         7.02 o                         
   6   3   1          0.92          1.71         0.33 o                         
   7   3   1         24.73         19.39         0.70 o                         
   8   3   1         21.67         17.61         0.97 o                         
   9   3   1         13.53         18.84         0.95 o                         
  10   3   1         69.45         69.77         1.35 o                         
  11   3   1          7.82         10.10         0.40 o                         
   0   4   1      10708.00      10396.02       138.40 o                         
   1   4   1          7.13         11.40         0.32 o                         
   2   4   1        131.07        132.84         1.25 o                         
   3   4   1       2236.78       2305.48        10.25 o                         
   4   4   1       1816.78       1915.89         9.82 o                         
   5   4   1        123.49        130.28         1.90 o                         
   6   4   1        365.14        387.25         2.70 o                         
   7   4   1        913.61        949.23         4.45 o                         
   8   4   1         22.15         27.01         1.01 o                         
   9   4   1        898.46        905.97         5.71 o                         
  10   4   1        532.36        542.97         4.25 o                         
  11   4   1        435.28        430.42         3.93 o                         
   1   5   1          1.91          1.52         0.29 o                         
   2   5   1          6.10         18.52         0.93 o                         
   3   5   1        252.07        285.47         2.48 o                         
   4   5   1        992.61        936.40         6.06 o                         
   5   5   1       2293.41       2151.29         9.10 o                         
   6   5   1       1208.42       1178.59         5.52 o                         
   7   5   1        498.66        468.83         4.11 o                         
   8   5   1        139.18        132.40         1.94 o                         
   9   5   1         91.13         84.51         1.48 o                         
  10   5   1         26.90         26.79         0.66 o                         
   0   6   1       1874.91       1757.02         9.93 o                         
   1   6   1        164.02        139.43         1.36 o                         
   2   6   1        166.16        166.44         2.22 o                         
   3   6   1        470.55        465.05         3.63 o                         
   4   6   1          0.76          1.78         0.41 o                         
   5   6   1          0.12          0.41         0.30 o                         
   6   6   1        232.84        234.43         1.89 o                         
   7   6   1        649.49        647.56         4.42 o                         
   8   6   1         52.14         54.01         1.16 o                         
   9   6   1        576.27        578.08         3.73 o                         
  10   6   1         24.54         23.77         0.55 o                         
   1   7   1          1.91          1.32         0.37 o                         
   2   7   1         59.15         62.44         1.30 o                         
   3   7   1       2033.48       1934.67         9.46 o                         
   4   7   1          5.11          5.29         0.36 o                         
   5   7   1       3615.38       3596.15        11.26 o                         
   6   7   1        130.83        126.63         1.62 o                         
   7   7   1       1711.15       1744.46         8.34 o                         
   8   7   1         34.12         35.66         0.81 o                         
   9   7   1        195.84        193.65         1.72 o                         
  10   7   1         14.86         16.08         0.77 o                         
   0   8   1        257.70        258.77         3.75 o                         
   1   8   1        299.23        294.43         2.45 o                         
   2   8   1         75.92         72.03         0.85 o                         
   3   8   1       1389.19       1418.56         6.54 o                         
   4   8   1          2.92          4.12         0.39 o                         
   5   8   1        255.52        258.53         2.15 o                         
   6   8   1          7.23          7.45         0.47 o                         
   7   8   1         91.85         89.60         1.27 o                         
   8   8   1          7.21          7.42         0.43 o                         
   9   8   1         20.80         22.06         0.55 o                         
   1   9   1        281.05        283.83         1.73 o                         
   2   9   1        137.88        141.01         1.22 o                         
   3   9   1        938.32        939.81         4.18 o                         
   4   9   1        408.87        411.40         3.06 o                         
   5   9   1        120.04        125.56         1.65 o                         
   6   9   1        343.55        353.75         2.83 o                         
   7   9   1        415.62        431.96         3.15 o                         
   8   9   1        118.70        117.03         1.24 o                         
   9   9   1        331.35        338.82         3.49 o                         
   0  10   1        222.13        217.53         2.22 o                         
   1  10   1       1433.70       1428.73         4.97 o                         
   2  10   1        646.44        664.39         3.55 o                         
   3  10   1        405.38        415.45         2.71 o                         
   4  10   1         14.36         15.40         0.54 o                         
   5  10   1         95.52         98.99         1.35 o                         
   6  10   1          7.03          6.05         0.41 o                         
   7  10   1          0.33         -0.01         0.33 o                         
   8  10   1        232.43        225.92         2.13 o                         
   1  11   1          0.00          0.17         0.31 o                         
   2  11   1        154.65        153.75         1.55 o                         
   3  11   1         68.47         66.12         0.97 o                         
   4  11   1         38.72         37.71         0.76 o                         
   5  11   1        107.60        109.15         1.24 o                         
   6  11   1          3.16          2.19         0.33 o                         
   7  11   1          8.79          8.29         0.37 o                         
   0  12   1        224.75        217.03         2.52 o                         
   1  12   1        947.96        946.66         4.49 o                         
   2  12   1          0.40          0.93         0.32 o                         
   3  12   1        207.13        218.11         1.65 o                         
   4  12   1         74.63         74.79         0.94 o                         
   5  12   1          7.69          7.13         0.36 o                         
   6  12   1         13.72         13.70         0.51 o                         
   1  13   1        294.83        291.54         2.34 o                         
   2  13   1         70.88         63.50         0.96 o                         
   3  13   1        349.07        331.90         2.35 o                         
   4  13   1         22.72         19.54         0.66 o                         
   0  14   1          6.32          6.86         0.66 o                         
   1  14   1          0.89          1.54         0.32 o                         
   2  14   1         38.41         36.16         4.91 o                         
   1   0   2       6293.41       6158.18        82.49 o                         
   2   0   2       7215.20       6758.20        91.58 o                         
   3   0   2       1726.49       1920.20         9.51 o                         
   4   0   2          1.94          5.32         0.43 o                         
   5   0   2        218.66        249.37         2.44 o                         
   6   0   2       1422.86       1461.35        19.52 o                         
   7   0   2        155.82        138.67         1.86 o                         
   8   0   2          1.27          1.15         0.56 o                         
   9   0   2         11.73          9.91         0.83 o                         
  10   0   2        226.01        233.23         2.96 o                         
  11   0   2        601.38        600.25         7.47 o                         
   1   1   2        756.79        751.07         3.20 o                         
   2   1   2        796.85        861.90         4.51 o                         
   3   1   2       4441.73       4577.18        24.88 o                         
   4   1   2        141.07        135.74         1.30 o                         
   5   1   2        579.48        595.63         3.66 o                         
   6   1   2        107.60        115.01         1.54 o                         
   7   1   2         28.17         32.91         0.70 o                         
   8   1   2        187.92        183.57         1.97 o                         
   9   1   2        239.04        247.69         2.45 o                         
  10   1   2         91.60         90.06         1.49 o                         
  11   1   2         32.04         31.37         0.71 o                         
   0   2   2       7783.32       7279.28        97.93 o                         
   1   2   2       8308.93       8077.81       107.95 o                         
   2   2   2       5838.31       5813.75        26.29 o                         
   3   2   2        249.47        259.47         2.53 o                         
   4   2   2       5055.46       5364.46        26.54 o                         
   5   2   2         44.63         44.29         0.94 o                         
   6   2   2         80.25         78.15         1.22 o                         
   7   2   2        209.04        234.55         1.91 o                         
   8   2   2        332.46        334.97         3.27 o                         
   9   2   2        398.15        423.28         3.79 o                         
  10   2   2        282.95        285.52         4.42 o                         
  11   2   2        490.62        474.45         4.53 o                         
   1   3   2        170.52        161.61         0.99 o                         
   2   3   2       1741.56       1676.31         5.98 o                         
   3   3   2       4554.87       4488.05        18.67 o                         
   4   3   2       3485.89       3385.75        14.60 o                         
   5   3   2       3178.91       3078.71        14.55 o                         
   6   3   2       2423.36       2359.23        15.85 o                         
   7   3   2       2533.54       2470.20         7.98 o                         
   8   3   2        855.67        854.94         6.21 o                         
   9   3   2        148.82        138.42         1.94 o                         
  10   3   2         51.81         48.45         1.12 o                         
  11   3   2          0.74          0.63         0.25 o                         
   0   4   2       4811.83       4929.78        22.72 o                         
   1   4   2       2005.23       1934.15         8.16 o                         
   2   4   2         49.44         27.21         0.58 o                         
   3   4   2        208.63        220.88         1.86 o                         
   4   4   2        936.84        985.08         5.78 o                         
   5   4   2          1.08          1.16         0.48 o                         
   6   4   2          5.59          9.26         0.41 o                         
   7   4   2          8.49          5.87         0.37 o                         
   8   4   2          1.24          1.91         0.47 o                         
   9   4   2         34.30         33.31         0.96 o                         
  10   4   2        166.78        161.38         2.11 o                         
  11   4   2         61.41         58.09         1.47 o                         
   1   5   2         10.09          9.92         0.38 o                         
   2   5   2        224.39        256.63         1.90 o                         
   3   5   2       1098.76       1180.70         6.30 o                         
   4   5   2        853.12        838.00         5.39 o                         
   5   5   2        192.93        204.48         1.86 o                         
   6   5   2       1433.14       1467.59         7.06 o                         
   7   5   2        420.21        412.21         3.08 o                         
   8   5   2         92.01         96.94         1.57 o                         
   9   5   2         96.47         97.59         1.66 o                         
  10   5   2         12.03         12.54         0.53 o                         
   0   6   2        442.27        436.04         3.37 o                         
   1   6   2        241.73        237.52         1.73 o                         
   2   6   2        669.41        624.96         4.08 o                         
   3   6   2       1172.18       1217.07         7.39 o                         
   4   6   2       1304.24       1267.88         8.25 o                         
   5   6   2        342.05        362.28         2.19 o                         
   6   6   2        140.33        151.69         1.55 o                         
   7   6   2        143.28        148.11         1.92 o                         
   8   6   2        130.97        132.25         1.75 o                         
   9   6   2        297.89        299.82         2.56 o                         
  10   6   2        100.52         96.36         1.23 o                         
   1   7   2        706.54        748.07         5.59 o                         
   2   7   2        535.68        527.77         3.92 o                         
   3   7   2         17.76         10.84         0.52 o                         
   4   7   2         11.81         14.94         0.48 o                         
   5   7   2        145.75        162.37         1.50 o                         
   6   7   2         23.42         20.18         0.74 o                         
   7   7   2         78.87         72.16         1.28 o                         
   8   7   2         47.61         50.69         1.04 o                         
   9   7   2        129.14        128.82         1.46 o                         
  10   7   2         25.16         25.24         1.08 o                         
   0   8   2       1632.82       1644.97        14.52 o                         
   1   8   2        453.70        441.55         2.35 o                         
   2   8   2       1888.66       1870.95         7.49 o                         
   3   8   2       1067.09       1062.33         5.68 o                         
   4   8   2         46.79         44.40         0.77 o                         
   5   8   2        218.28        215.90         2.02 o                         
   6   8   2         52.78         56.21         1.30 o                         
   7   8   2        256.91        256.25         2.17 o                         
   8   8   2         81.55         74.87         1.04 o                         
   9   8   2        527.19        511.39         3.42 o                         
   1   9   2        483.31        480.25         2.59 o                         
   2   9   2         46.13         45.07         0.77 o                         
   3   9   2         77.40         69.34         0.99 o                         
   4   9   2        306.44        292.48         2.67 o                         
   5   9   2        559.57        560.03         3.81 o                         
   6   9   2        272.04        259.12         2.28 o                         
   7   9   2         24.86         23.79         0.76 o                         
   8   9   2         54.96         51.59         0.86 o                         
   9   9   2        233.05        230.01         4.14 o                         
   0  10   2       1608.64       1580.63         8.19 o                         
   1  10   2        103.87         96.47         1.18 o                         
   2  10   2        154.29        154.69         1.58 o                         
   3  10   2         53.95         53.27         1.00 o                         
   4  10   2          7.55         10.36         0.54 o                         
   5  10   2          8.60          7.33         0.47 o                         
   6  10   2         26.48         27.33         0.67 o                         
   7  10   2         65.31         65.96         0.96 o                         
   8  10   2         41.29         36.62         0.83 o                         
   1  11   2        109.91        118.55         1.27 o                         
   2  11   2        662.45        679.89         3.55 o                         
   3  11   2        753.51        770.85         3.80 o                         
   4  11   2        350.35        340.09         2.52 o                         
   5  11   2        340.02        349.22         2.39 o                         
   6  11   2        148.49        144.46         1.41 o                         
   7  11   2        376.19        379.71         3.06 o                         
   0  12   2        180.92        181.55         2.66 o                         
   1  12   2        294.37        294.92         2.25 o                         
   2  12   2         13.88         13.44         0.55 o                         
   3  12   2         71.34         74.60         0.93 o                         
   4  12   2         17.06         17.51         0.47 o                         
   5  12   2         17.21         17.79         0.47 o                         
   6  12   2          2.93          1.93         0.36 o                         
   1  13   2          5.81          6.03         0.42 o                         
   2  13   2          0.63          0.48         0.27 o                         
   3  13   2         48.67         48.69         0.76 o                         
   4  13   2         58.52         54.54         0.95 o                         
   0  14   2        113.55        112.57         2.87 o                         
   1  14   2        316.94        308.30         3.08 o                         
   1   1   3        628.45        651.13         3.36 o                         
   2   1   3        364.19        356.61         3.17 o                         
   3   1   3         37.41         40.05         0.47 o                         
   4   1   3       2903.24       2814.71        12.16 o                         
   5   1   3        350.14        340.31         2.50 o                         
   6   1   3       3137.17       3087.24        19.86 o                         
   7   1   3         97.74        108.31         1.26 o                         
   8   1   3       1213.51       1189.08         6.07 o                         
   9   1   3        239.38        259.51         2.36 o                         
  10   1   3         92.32         87.96         1.26 o                         
  11   1   3          9.66          7.24         0.40 o                         
   1   2   3          3.70          3.15         0.34 o                         
   2   2   3       4167.20       4166.05        13.30 o                         
   3   2   3        541.85        607.72         2.91 o                         
   4   2   3          6.45          8.03         0.39 o                         
   5   2   3          4.21          6.13         0.57 o                         
   6   2   3         20.04         21.78         0.70 o                         
   7   2   3         54.63         51.67         0.87 o                         
   8   2   3         43.98         48.79         1.01 o                         
   9   2   3        102.39        105.53         1.64 o                         
  10   2   3        479.19        491.77         4.86 o                         
  11   2   3        161.50        159.27         2.22 o                         
   1   3   3       8799.94       9505.92        74.09 o                         
   2   3   3        131.09        132.50         1.09 o                         
   3   3   3        237.57        196.21         1.43 o                         
   4   3   3        229.83        265.80         2.14 o                         
   5   3   3        965.05        976.46         8.93 o                         
   6   3   3        146.31        141.08         1.21 o                         
   7   3   3       1576.96       1658.15         7.16 o                         
   8   3   3         28.75         30.54         1.05 o                         
   9   3   3        509.78        505.71         3.72 o                         
  10   3   3         27.45         29.63         0.83 o                         
  11   3   3          0.64          0.79         0.39 o                         
   0   4   3       4337.92       4219.02        22.50 o                         
   1   4   3        324.42        255.05         1.57 o                         
   2   4   3       3839.09       3920.93        13.65 o                         
   3   4   3       1117.83       1181.35         5.68 o                         
   4   4   3       2047.00       2109.23        10.13 o                         
   5   4   3          2.20          1.46         0.35 o                         
   6   4   3          3.83          5.99         0.33 o                         
   7   4   3        961.60        962.56         4.75 o                         
   8   4   3        382.68        399.86         3.31 o                         
   9   4   3        444.75        445.12         3.25 o                         
  10   4   3        527.51        527.73         3.74 o                         
  11   4   3        147.22        147.20         4.59 o                         
   1   5   3         96.51         84.31         1.00 o                         
   2   5   3         19.13         24.96         0.67 o                         
   3   5   3       3658.88       3700.87        16.40 o                         
   4   5   3        392.88        348.78         3.08 o                         
   5   5   3         23.29         19.24         0.50 o                         
   6   5   3        857.36        816.91         3.50 o                         
   7   5   3        563.29        552.34         3.60 o                         
   8   5   3        206.94        202.71         2.21 o                         
   9   5   3          0.74          0.47         0.43 o                         
  10   5   3          6.59          7.03         0.48 o                         
   0   6   3        739.57        777.58         5.93 o                         
   1   6   3        543.85        557.02         3.58 o                         
   2   6   3       1585.87       1623.28         9.38 o                         
   3   6   3        129.80        116.35         1.66 o                         
   4   6   3        872.56        888.76         5.04 o                         
   5   6   3        102.07         87.23         1.05 o                         
   6   6   3          2.82          2.78         0.35 o                         
   7   6   3         10.27          7.28         0.64 o                         
   8   6   3        298.44        305.49         2.84 o                         
   9   6   3          0.10          1.08         0.40 o                         
  10   6   3        155.54        153.72         1.77 o                         
   1   7   3          9.85          9.55         0.55 o                         
   2   7   3        887.42        859.77         5.05 o                         
   3   7   3         61.97         73.17         0.97 o                         
   4   7   3       2032.47       1961.80         9.39 o                         
   5   7   3        237.77        236.03         1.81 o                         
   6   7   3       1396.95       1401.92         7.20 o                         
   7   7   3          7.68          8.04         0.56 o                         
   8   7   3        585.55        596.32         3.85 o                         
   9   7   3         47.44         48.67         0.87 o                         
   0   8   3         80.11         81.85         1.22 o                         
   1   8   3        258.31        260.50         1.65 o                         
   2   8   3        128.27        123.16         1.09 o                         
   3   8   3        371.62        349.52         2.12 o                         
   4   8   3         68.16         65.80         0.96 o                         
   5   8   3        126.29        115.36         1.64 o                         
   6   8   3         25.27         22.96         0.84 o                         
   7   8   3          0.05          0.28         0.43 o                         
   8   8   3         86.25         81.86         1.34 o                         
   9   8   3         45.48         41.94         0.86 o                         
   1   9   3        890.69        885.94         3.70 o                         
   2   9   3        515.99        527.89         2.56 o                         
   3   9   3        689.94        669.80         3.47 o                         
   4   9   3        430.62        433.97         3.07 o                         
   5   9   3        139.16        140.93         1.66 o                         
   6   9   3        224.08        237.57         2.23 o                         
   7   9   3         43.05         44.92         0.90 o                         
   8   9   3        260.49        261.39         1.98 o                         
   0  10   3        869.06        859.93         5.66 o                         
   1  10   3       1075.04       1075.72         4.72 o                         
   2  10   3        716.01        731.50         3.82 o                         
   3  10   3         74.69         72.76         1.15 o                         
   4  10   3        202.27        207.84         1.87 o                         
   5  10   3          0.33          0.91         0.36 o                         
   6  10   3          0.10          0.36         0.34 o                         
   7  10   3          0.17          0.36         0.27 o                         
   8  10   3        203.84        203.52         3.18 o                         
   1  11   3         43.13         49.86         0.96 o                         
   2  11   3         14.12         12.94         0.58 o                         
   3  11   3         51.41         45.67         0.85 o                         
   4  11   3          0.03          1.02         0.34 o                         
   5  11   3        217.79        215.10         1.78 o                         
   6  11   3          9.42          8.77         0.39 o                         
   7  11   3          0.03          0.52         0.42 o                         
   0  12   3        984.59        974.61         6.98 o                         
   1  12   3         53.34         48.58         0.87 o                         
   2  12   3        528.85        529.02         3.08 o                         
   3  12   3          1.69          1.49         0.30 o                         
   4  12   3        104.48        106.53         1.11 o                         
   5  12   3          3.64          3.15         0.26 o                         
   6  12   3          4.57          5.25         0.72 o                         
   1  13   3          8.02          7.86         0.44 o                         
   2  13   3        200.44        192.93         1.94 o                         
   3  13   3         60.38         53.40         0.78 o                         
   4  13   3        250.88        241.59         3.25 o                         
   0  14   3         50.25         46.35         1.91 o                         
   1  14   3         19.85         15.23         1.52 o                         
   0   0   4        450.74        397.39         4.31 o                         
   2   0   4       1959.56       1927.49        10.03 o                         
   3   0   4       2204.66       2279.44        14.10 o                         
   4   0   4        167.64        153.90         1.73 o                         
   5   0   4         58.03         57.39         1.53 o                         
   6   0   4       1147.02       1190.79        12.23 o                         
   7   0   4        686.12        697.29         4.70 o                         
   8   0   4          4.16          3.52         0.53 o                         
   9   0   4       2106.45       2262.06        12.31 o                         
  10   0   4         11.40         11.45         0.96 o                         
  11   0   4       1669.14       1672.00        52.21 o                         
   1   1   4         11.15         14.16         0.29 o                         
   2   1   4       2553.71       2792.71         9.20 o                         
   3   1   4       7993.91       8146.06        35.93 o                         
   4   1   4        194.75        190.58         1.51 o                         
   5   1   4        866.16        845.99         5.07 o                         
   6   1   4        807.59        808.55         4.31 o                         
   7   1   4       1945.10       1887.32         7.06 o                         
   8   1   4         15.89         20.80         0.65 o                         
   9   1   4         55.27         50.38         1.00 o                         
  10   1   4         85.77         87.24         1.23 o                         
  11   1   4         10.55          9.79         0.65 o                         
   0   2   4        357.76        305.03         2.73 o                         
   1   2   4       1374.84       1474.86         5.90 o                         
   2   2   4         90.43        101.74         0.83 o                         
   3   2   4        741.62        730.98         3.49 o                         
   4   2   4       1964.50       2029.82         9.56 o                         
   5   2   4        176.66        172.60         1.86 o                         
   6   2   4         74.41         68.78         0.83 o                         
   7   2   4        156.77        163.45         1.48 o                         
   8   2   4          0.24          1.09         0.40 o                         
   9   2   4        290.42        300.19         2.61 o                         
  10   2   4          1.12          1.34         0.32 o                         
  11   2   4         93.89         94.75         2.03 o                         
   1   3   4        412.24        393.78         1.79 o                         
   2   3   4        666.89        704.24         3.16 o                         
   3   3   4        208.20        198.04         1.66 o                         
   4   3   4          0.59          1.59         0.50 o                         
   5   3   4       2135.83       2083.01        11.12 o                         
   6   3   4         37.36         29.20         0.57 o                         
   7   3   4       1034.04       1012.35         4.56 o                         
   8   3   4          0.48          1.17         0.43 o                         
   9   3   4        562.53        583.25         3.95 o                         
  10   3   4          7.53          7.06         0.41 o                         
  11   3   4         17.45         20.50         0.92 o                         
   0   4   4        222.54        227.25         2.85 o                         
   1   4   4        404.80        455.33         2.63 o                         
   2   4   4         50.09         65.38         0.79 o                         
   3   4   4        370.44        382.38         2.41 o                         
   4   4   4         99.40        136.55         1.53 o                         
   5   4   4         34.27         35.10         0.71 o                         
   6   4   4          4.69          1.43         0.26 o                         
   7   4   4        388.65        376.76         2.43 o                         
   8   4   4         12.85         14.33         0.67 o                         
   9   4   4        103.97         98.16         1.50 o                         
  10   4   4         53.70         50.69         0.91 o                         
   1   5   4        684.93        645.93         3.33 o                         
   2   5   4       1159.24       1226.07         6.59 o                         
   3   5   4       1490.19       1487.11         6.80 o                         
   4   5   4          0.47          1.83         0.30 o                         
   5   5   4       4192.30       4201.51        13.77 o                         
   6   5   4        240.54        241.72         1.71 o                         
   7   5   4       1255.70       1281.13         6.33 o                         
   8   5   4         40.05         40.84         1.06 o                         
   9   5   4        361.13        371.45         3.10 o                         
  10   5   4         65.77         66.94         1.15 o                         
   0   6   4         22.06         24.54         1.13 o                         
   1   6   4       3542.26       3624.18        23.24 o                         
   2   6   4         16.20         29.55         0.84 o                         
   3   6   4       1604.31       1594.63         7.91 o                         
   4   6   4        382.12        330.64         1.85 o                         
   5   6   4         30.63         32.61         0.63 o                         
   6   6   4        170.53        178.09         1.87 o                         
   7   6   4        225.95        237.29         2.50 o                         
   8   6   4          1.24          1.98         0.45 o                         
   9   6   4        417.52        406.78         3.08 o                         
  10   6   4         10.03         11.21         0.50 o                         
   1   7   4         58.69         59.14         1.00 o                         
   2   7   4        122.40        114.40         1.16 o                         
   3   7   4        399.00        411.83         2.23 o                         
   4   7   4         14.98         24.33         0.53 o                         
   5   7   4        200.97        182.01         1.56 o                         
   6   7   4         13.44         14.27         0.72 o                         
   7   7   4         47.96         52.69         1.02 o                         
   8   7   4         13.18         13.21         0.61 o                         
   9   7   4          0.01          0.34         0.31 o                         
   0   8   4        167.54        147.18         1.75 o                         
   1   8   4       2191.93       2168.02         7.58 o                         
   2   8   4        229.80        219.64         1.49 o                         
   3   8   4        505.73        491.01         2.50 o                         
   4   8   4        344.85        351.81         2.26 o                         
   5   8   4          9.41         10.41         0.57 o                         
   6   8   4         81.46         86.80         1.35 o                         
   7   8   4         82.13         81.09         1.41 o                         
   8   8   4         53.78         57.91         1.02 o                         
   9   8   4        348.95        356.44         3.08 o                         
   1   9   4          1.24          1.59         0.29 o                         
   2   9   4        114.95        106.94         1.14 o                         
   3   9   4       1125.39       1136.97         4.96 o                         
   4   9   4          0.66          0.90         0.38 o                         
   5   9   4        399.59        407.26         2.93 o                         
   6   9   4         30.97         29.68         0.75 o                         
   7   9   4        681.86        677.93         3.94 o                         
   8   9   4          9.68         10.09         0.41 o                         
   0  10   4        507.30        514.78         4.33 o                         
   1  10   4        220.30        210.21         1.78 o                         
   2  10   4          0.73          0.39         0.34 o                         
   3  10   4          5.65          5.81         0.46 o                         
   4  10   4          0.60          0.40         0.35 o                         
   5  10   4         48.12         47.74         0.91 o                         
   6  10   4         35.38         39.12         0.74 o                         
   7  10   4          0.56          1.22         0.24 o                         
   1  11   4        269.22        272.55         2.14 o                         
   2  11   4         22.26         21.01         0.64 o                         
   3  11   4        559.67        582.05         3.22 o                         
   4  11   4         12.06         11.95         0.50 o                         
   5  11   4        658.61        660.41         3.84 o                         
   6  11   4         22.38         21.06         0.54 o                         
   0  12   4         19.16         18.82         0.84 o                         
   1  12   4        130.95        138.94         1.42 o                         
   2  12   4         23.01         21.54         0.61 o                         
   3  12   4        156.28        162.07         1.41 o                         
   4  12   4        174.61        176.51         1.53 o                         
   5  12   4         72.12         71.70         0.88 o                         
   1  13   4         30.46         30.03         0.67 o                         
   2  13   4         11.21         12.39         0.45 o                         
   3  13   4        140.32        132.66         1.66 o                         
   4  13   4          0.41         -0.33         0.79 o                         
   1   1   5        908.89        971.73         4.20 o                         
   2   1   5        904.83        869.74         4.51 o                         
   3   1   5        375.74        394.89         2.32 o                         
   4   1   5       2440.03       2464.85        13.90 o                         
   5   1   5       1669.71       1632.77        13.94 o                         
   6   1   5       2367.55       2366.07        10.63 o                         
   7   1   5        487.78        449.63         2.60 o                         
   8   1   5       1071.32       1091.49         5.21 o                         
   9   1   5          0.83          1.66         0.40 o                         
  10   1   5         97.32         89.98         1.23 o                         
  11   1   5         10.24         10.41         0.76 o                         
   1   2   5        363.83        376.66         2.06 o                         
   2   2   5        796.70        792.83         3.88 o                         
   3   2   5        854.54        836.77         4.08 o                         
   4   2   5       1363.65       1350.72         7.63 o                         
   5   2   5         30.96         31.66         0.73 o                         
   6   2   5         40.58         44.85         0.71 o                         
   7   2   5         28.15         25.36         0.64 o                         
   8   2   5         21.06         27.76         0.81 o                         
   9   2   5          3.72          4.86         0.45 o                         
  10   2   5        900.04        896.51         8.05 o                         
  11   2   5          6.08          7.21         0.89 o                         
   1   3   5        323.86        355.03         2.16 o                         
   2   3   5        968.92       1059.38         5.35 o                         
   3   3   5       1264.49       1407.25         5.39 o                         
   4   3   5         63.85         55.58         1.03 o                         
   5   3   5        129.63        134.04         1.38 o                         
   6   3   5        769.64        799.62         3.54 o                         
   7   3   5         91.02         85.24         1.32 o                         
   8   3   5         19.66         25.66         0.78 o                         
   9   3   5        103.64        105.86         1.40 o                         
  10   3   5         23.38         22.33         0.64 o                         
   0   4   5        421.96        416.11         4.40 o                         
   1   4   5       5132.32       5316.05        22.73 o                         
   2   4   5       7156.39       7445.77        27.39 o                         
   3   4   5        339.95        389.98         2.54 o                         
   4   4   5        276.63        284.91         2.30 o                         
   5   4   5         49.94         42.83         0.64 o                         
   6   4   5        257.06        249.60         1.71 o                         
   7   4   5         13.05         10.30         0.59 o                         
   8   4   5        660.10        657.96         4.74 o                         
   9   4   5        150.20        155.20         1.72 o                         
  10   4   5         94.00         87.18         1.09 o                         
   1   5   5         22.78         23.94         0.71 o                         
   2   5   5        304.84        307.39         2.46 o                         
   3   5   5       1086.07       1048.76         6.05 o                         
   4   5   5        120.10        108.98         1.08 o                         
   5   5   5        184.79        169.63         1.30 o                         
   6   5   5        112.16         99.22         1.18 o                         
   7   5   5        300.14        298.91         2.67 o                         
   8   5   5        125.24        126.38         1.78 o                         
   9   5   5         21.01         20.26         0.73 o                         
  10   5   5         99.41        102.95         1.63 o                         
   0   6   5       4914.34       4887.67        27.41 o                         
   1   6   5         12.55         12.51         0.60 o                         
   2   6   5        774.32        779.44         3.90 o                         
   3   6   5        201.88        177.35         1.38 o                         
   4   6   5        922.73        964.23         3.55 o                         
   5   6   5        246.15        212.58         1.59 o                         
   6   6   5         63.90         57.92         1.09 o                         
   7   6   5         18.59         14.89         0.68 o                         
   8   6   5          7.33          6.53         0.53 o                         
   9   6   5          3.40          4.62         0.38 o                         
  10   6   5        243.17        243.79         4.81 o                         
   1   7   5        485.71        523.07         2.57 o                         
   2   7   5        829.13        800.23         3.32 o                         
   3   7   5        216.08        226.73         1.58 o                         
   4   7   5       2074.89       2053.48         7.97 o                         
   5   7   5         40.88         37.68         0.91 o                         
   6   7   5       1567.75       1610.79         7.29 o                         
   7   7   5          4.69          4.00         0.45 o                         
   8   7   5        638.77        635.61         5.26 o                         
   9   7   5        216.56        205.57         2.15 o                         
   0   8   5         15.23         19.94         0.75 o                         
   1   8   5          0.12          0.51         0.27 o                         
   2   8   5        217.85        225.34         1.64 o                         
   3   8   5        300.46        278.16         1.90 o                         
   4   8   5         92.63         86.21         1.25 o                         
   5   8   5         34.44         27.79         0.84 o                         
   6   8   5         69.98         71.45         1.30 o                         
   7   8   5         82.98         95.63         1.39 o                         
   8   8   5        213.39        209.35         2.18 o                         
   9   8   5          0.51          0.77         0.51 o                         
   1   9   5         16.12         19.82         0.64 o                         
   2   9   5        599.32        581.51         3.20 o                         
   3   9   5        181.11        200.11         1.86 o                         
   4   9   5        239.86        236.49         2.05 o                         
   5   9   5        409.59        429.80         3.02 o                         
   6   9   5         93.73         94.96         1.23 o                         
   7   9   5         61.95         60.97         0.95 o                         
   8   9   5        210.89        219.17         1.90 o                         
   0  10   5       1462.02       1495.05         8.55 o                         
   1  10   5        124.30        131.94         1.44 o                         
   2  10   5        203.06        210.06         1.84 o                         
   3  10   5        400.50        433.18         2.89 o                         
   4  10   5        168.56        169.65         1.86 o                         
   5  10   5         53.71         60.83         1.06 o                         
   6  10   5         34.33         32.53         0.66 o                         
   7  10   5        186.18        176.97         1.66 o                         
   1  11   5         17.67         14.14         0.53 o                         
   2  11   5         43.00         38.41         0.80 o                         
   3  11   5          2.35          1.60         0.34 o                         
   4  11   5          6.71          7.35         0.42 o                         
   5  11   5         60.67         60.11         0.89 o                         
   6  11   5          2.86          2.45         0.29 o                         
   0  12   5        484.16        482.21         4.12 o                         
   1  12   5         53.65         54.13         0.89 o                         
   2  12   5        858.03        863.73         4.94 o                         
   3  12   5         70.25         72.82         0.90 o                         
   4  12   5         31.77         29.54         0.58 o                         
   5  12   5          4.07          3.51         0.36 o                         
   1  13   5         29.98         27.06         0.64 o                         
   2  13   5         98.04         95.37         1.24 o                         
   3  13   5          8.22          6.70         0.69 o                         
   0   0   6       5432.28       5817.07        50.04 o                         
   1   0   6        367.99        351.99         3.62 o                         
   2   0   6       2197.04       2121.18        12.52 o                         
   3   0   6         18.57         14.90         1.01 o                         
   4   0   6         52.26         48.94         1.34 o                         
   5   0   6          0.62          0.89         0.52 o                         
   6   0   6        100.67         94.49         1.76 o                         
   7   0   6         47.93         48.95         1.17 o                         
   8   0   6       1011.09       1048.45         7.17 o                         
   9   0   6        506.52        534.16         4.20 o                         
  10   0   6          7.16          6.57         0.72 o                         
   1   1   6        241.13        267.60         2.06 o                         
   2   1   6       1012.77       1086.91         5.20 o                         
   3   1   6        683.40        681.50         3.95 o                         
   4   1   6          2.67          6.36         0.59 o                         
   5   1   6        204.00        203.86         1.96 o                         
   6   1   6        257.89        242.99         1.95 o                         
   7   1   6         11.23         13.42         0.52 o                         
   8   1   6          0.61          2.37         0.39 o                         
   9   1   6        140.08        138.98         1.54 o                         
  10   1   6          0.35          0.56         0.35 o                         
   0   2   6       4847.66       4731.56        27.78 o                         
   1   2   6        740.57        720.24         3.72 o                         
   2   2   6        309.15        315.97         2.31 o                         
   3   2   6        504.77        561.17         3.59 o                         
   4   2   6       1102.20       1082.39         7.67 o                         
   5   2   6         12.50          7.53         0.34 o                         
   6   2   6        364.11        390.00         2.42 o                         
   7   2   6        421.46        417.63         2.81 o                         
   8   2   6        305.85        319.26         2.49 o                         
   9   2   6        404.61        387.64         2.67 o                         
  10   2   6        888.30        862.96         8.34 o                         
   1   3   6       1143.60       1139.41         5.77 o                         
   2   3   6        645.03        618.52         4.05 o                         
   3   3   6       1956.02       1956.46        12.28 o                         
   4   3   6       2760.00       2702.06        14.37 o                         
   5   3   6       1378.76       1369.05         5.90 o                         
   6   3   6       2502.86       2438.75         9.55 o                         
   7   3   6        779.84        789.80         4.03 o                         
   8   3   6        742.67        752.24         4.18 o                         
   9   3   6        378.83        387.93         2.92 o                         
  10   3   6         39.36         37.99         0.72 o                         
   0   4   6       1398.89       1459.08        10.87 o                         
   1   4   6        364.79        370.92         3.15 o                         
   2   4   6        521.57        553.96         3.91 o                         
   3   4   6        152.94        135.10         1.57 o                         
   4   4   6          0.80          1.23         0.25 o                         
   5   4   6        136.59        121.51         1.19 o                         
   6   4   6         25.29         22.04         0.59 o                         
   7   4   6          0.03          0.85         0.38 o                         
   8   4   6          0.40          1.02         0.38 o                         
   9   4   6         74.66         72.79         1.11 o                         
  10   4   6          8.42          9.20         0.46 o                         
   1   5   6          6.83          7.82         0.55 o                         
   2   5   6       1348.86       1365.85         7.78 o                         
   3   5   6         24.56         16.29         0.50 o                         
   4   5   6        155.62        155.72         1.28 o                         
   5   5   6       1226.88       1221.98         4.81 o                         
   6   5   6         68.50         67.86         1.23 o                         
   7   5   6        562.09        589.35         3.91 o                         
   8   5   6        419.93        429.70         3.16 o                         
   9   5   6         40.40         40.11         0.80 o                         
  10   5   6        205.51        217.52         3.10 o                         
   0   6   6       4756.56       5007.44        38.56 o                         
   1   6   6        298.64        278.55         2.07 o                         
   2   6   6         14.93         19.87         0.53 o                         
   3   6   6        948.91        939.83         3.81 o                         
   4   6   6          0.72          2.87         0.32 o                         
   5   6   6         85.49         74.72         1.18 o                         
   6   6   6          9.03          6.81         0.51 o                         
   7   6   6        148.19        142.75         1.82 o                         
   8   6   6         91.48         85.09         1.41 o                         
   9   6   6        158.74        154.17         2.09 o                         
   1   7   6         13.13         11.33         0.41 o                         
   2   7   6          0.55          1.26         0.29 o                         
   3   7   6         82.28         65.04         0.94 o                         
   4   7   6         78.80         78.71         1.07 o                         
   5   7   6          3.28          4.54         0.49 o                         
   6   7   6         66.43         69.62         1.32 o                         
   7   7   6         22.79         23.58         0.88 o                         
   8   7   6          0.01          0.75         0.37 o                         
   9   7   6          2.84          3.34         0.34 o                         
   0   8   6        185.64        200.67         2.38 o                         
   1   8   6       1045.11       1014.15         4.24 o                         
   2   8   6       1371.04       1390.76         5.27 o                         
   3   8   6        108.88        104.08         1.35 o                         
   4   8   6          4.54          4.15         0.45 o                         
   5   8   6          8.68          7.51         0.59 o                         
   6   8   6         20.18         18.45         0.70 o                         
   7   8   6         36.87         32.62         0.79 o                         
   8   8   6        399.77        402.41         3.23 o                         
   1   9   6          3.32          3.60         0.42 o                         
   2   9   6        259.86        261.48         2.11 o                         
   3   9   6         96.52        107.60         1.32 o                         
   4   9   6        189.66        198.80         2.01 o                         
   5   9   6        384.46        387.29         2.78 o                         
   6   9   6        160.45        165.56         1.65 o                         
   7   9   6        308.03        306.43         2.20 o                         
   8   9   6        148.55        149.86         2.76 o                         
   0  10   6        213.86        225.95         3.11 o                         
   1  10   6         78.55         72.76         1.05 o                         
   2  10   6          1.86          2.27         0.34 o                         
   3  10   6          2.13          3.44         0.41 o                         
   4  10   6         39.99         39.36         0.91 o                         
   5  10   6          9.56          7.84         0.48 o                         
   6  10   6        145.71        148.43         1.49 o                         
   7  10   6          8.52          9.78         0.62 o                         
   1  11   6         74.94         71.11         1.01 o                         
   2  11   6         51.92         48.92         0.87 o                         
   3  11   6        359.74        355.54         2.45 o                         
   4  11   6        625.79        631.87         3.27 o                         
   5  11   6        358.71        360.46         2.33 o                         
   6  11   6        621.44        632.08         5.40 o                         
   0  12   6          5.44          4.21         0.46 o                         
   1  12   6        430.57        430.91         2.53 o                         
   2  12   6        218.26        217.19         1.88 o                         
   3  12   6         22.97         22.32         0.57 o                         
   4  12   6        384.12        372.68         3.35 o                         
   1  13   6          6.25          5.92         0.38 o                         
   2  13   6         40.51         42.09         1.17 o                         
   1   1   7        132.61        116.34         1.35 o                         
   2   1   7       1988.52       1992.87         8.39 o                         
   3   1   7        615.58        557.53         3.49 o                         
   4   1   7         99.93        103.26         1.47 o                         
   5   1   7       3464.37       3483.12        10.53 o                         
   6   1   7         60.38         48.97         0.86 o                         
   7   1   7       1105.00       1113.84         5.76 o                         
   8   1   7        118.08        127.89         1.53 o                         
   9   1   7        224.75        218.96         1.99 o                         
  10   1   7        207.20        201.89         2.05 o                         
   0   2   7         16.67         15.72         0.88 o                         
   1   2   7       1413.56       1439.52         7.06 o                         
   2   2   7        619.45        568.09         3.67 o                         
   3   2   7       2123.48       2139.95        10.90 o                         
   4   2   7          7.11         10.80         0.51 o                         
   5   2   7        246.06        247.90         1.62 o                         
   6   2   7        321.47        313.61         2.14 o                         
   7   2   7        231.98        239.30         2.00 o                         
   8   2   7         44.87         48.11         0.93 o                         
   9   2   7        309.52        308.70         2.50 o                         
  10   2   7          9.93          9.38         0.46 o                         
   1   3   7         19.10         21.57         0.65 o                         
   2   3   7         16.17         22.59         0.75 o                         
   3   3   7        789.99        774.92         5.16 o                         
   4   3   7        426.64        402.38         2.17 o                         
   5   3   7        100.45         98.84         1.00 o                         
   6   3   7        459.90        483.72         2.71 o                         
   7   3   7        328.62        353.54         2.59 o                         
   8   3   7          6.77          6.67         0.49 o                         
   9   3   7         17.97         15.94         0.53 o                         
  10   3   7          6.90          8.42         0.60 o                         
   0   4   7       2526.19       2489.07        18.25 o                         
   1   4   7       4551.31       4641.34        20.93 o                         
   2   4   7        694.45        675.72         4.02 o                         
   3   4   7        734.40        702.84         4.91 o                         
   4   4   7       2002.27       2034.69         6.53 o                         
   5   4   7         85.89         85.12         1.05 o                         
   6   4   7        136.35        128.62         1.56 o                         
   7   4   7          1.41          1.82         0.42 o                         
   8   4   7         39.56         39.14         0.83 o                         
   9   4   7        334.23        333.14         2.39 o                         
  10   4   7        164.61        161.09         2.71 o                         
   1   5   7          8.86          8.39         0.50 o                         
   2   5   7         13.01         17.46         0.64 o                         
   3   5   7       1326.81       1325.97         4.68 o                         
   4   5   7        440.08        489.28         2.62 o                         
   5   5   7         64.33         65.29         0.92 o                         
   6   5   7        457.49        470.76         3.23 o                         
   7   5   7        486.29        495.97         3.49 o                         
   8   5   7         71.61         75.22         1.20 o                         
   9   5   7         84.85         84.25         1.11 o                         
   0   6   7          9.97          8.55         0.50 o                         
   1   6   7       1077.94       1010.11         4.17 o                         
   2   6   7        293.39        298.30         1.88 o                         
   3   6   7        265.56        235.25         1.79 o                         
   4   6   7         41.92         34.29         0.68 o                         
   5   6   7         28.12         27.86         0.87 o                         
   6   6   7        150.25        165.32         1.91 o                         
   7   6   7          1.00          1.42         0.48 o                         
   8   6   7         62.88         65.86         1.14 o                         
   9   6   7         89.75         87.34         1.39 o                         
   1   7   7        684.95        693.44         3.16 o                         
   2   7   7        430.94        439.40         2.44 o                         
   3   7   7       1197.88       1218.15         5.62 o                         
   4   7   7          4.31          4.64         0.47 o                         
   5   7   7        868.59        907.07         4.79 o                         
   6   7   7        370.32        383.02         3.11 o                         
   7   7   7        719.18        727.58         5.05 o                         
   8   7   7          4.73          3.60         0.34 o                         
   0   8   7        629.49        607.35         4.68 o                         
   1   8   7        272.87        305.03         2.38 o                         
   2   8   7         89.85         96.68         1.25 o                         
   3   8   7          0.50          1.60         0.41 o                         
   4   8   7          1.63          0.99         0.45 o                         
   5   8   7          1.88          0.59         0.35 o                         
   6   8   7         29.79         33.72         0.85 o                         
   7   8   7          2.81          4.35         0.48 o                         
   8   8   7         12.17          9.52         0.48 o                         
   1   9   7         41.79         42.86         0.91 o                         
   2   9   7         72.43         64.28         1.10 o                         
   3   9   7        141.47        145.62         1.59 o                         
   4   9   7        214.08        212.86         2.12 o                         
   5   9   7        818.65        849.32         5.03 o                         
   6   9   7        253.82        253.08         2.37 o                         
   7   9   7        226.67        236.39         2.51 o                         
   0  10   7        525.39        524.99         4.35 o                         
   1  10   7        580.39        624.23         3.43 o                         
   2  10   7        293.78        289.18         2.28 o                         
   3  10   7        624.26        673.40         3.53 o                         
   4  10   7         77.35         78.69         1.15 o                         
   5  10   7         74.98         80.61         1.12 o                         
   6  10   7          0.07         -0.12         0.27 o                         
   1  11   7          8.44          9.39         0.42 o                         
   2  11   7         32.83         33.81         0.76 o                         
   3  11   7         47.75         47.66         0.91 o                         
   4  11   7         19.20         19.28         0.53 o                         
   5  11   7         44.00         43.56         0.79 o                         
   0  12   7        144.50        129.08         1.87 o                         
   1  12   7        439.38        445.17         2.86 o                         
   2  12   7          0.20          0.82         0.26 o                         
   3  12   7        375.38        375.71         2.47 o                         
   4  12   7         46.22         45.51         1.14 o                         
   0   0   8       5181.26       5015.79        55.64 o                         
   1   0   8         77.44         70.56         1.71 o                         
   2   0   8       4238.44       4099.05        36.30 o                         
   3   0   8       1160.71       1117.28        11.88 o                         
   4   0   8       1989.94       2063.93         8.82 o                         
   5   0   8        243.06        255.26         2.52 o                         
   6   0   8        316.01        297.21         3.42 o                         
   7   0   8         35.75         39.90         1.39 o                         
   8   0   8       1185.99       1254.84        10.61 o                         
   9   0   8          2.27          1.06         0.56 o                         
  10   0   8       1076.03       1080.02        15.42 o                         
   1   1   8       1542.94       1556.34         8.09 o                         
   2   1   8        233.85        246.75         2.28 o                         
   3   1   8        144.72        137.46         1.41 o                         
   4   1   8       1759.59       1750.47         5.52 o                         
   5   1   8         31.72         31.83         0.63 o                         
   6   1   8       1197.43       1197.57         5.49 o                         
   7   1   8        389.93        392.02         2.85 o                         
   8   1   8        193.07        189.59         1.93 o                         
   9   1   8        219.50        222.64         2.01 o                         
  10   1   8         19.51         19.84         0.99 o                         
   0   2   8        653.77        575.17         5.68 o                         
   1   2   8         12.74         11.06         0.64 o                         
   2   2   8        367.82        329.98         2.86 o                         
   3   2   8         45.80         42.80         0.77 o                         
   4   2   8         37.05         38.82         0.61 o                         
   5   2   8         74.75         60.89         0.84 o                         
   6   2   8         11.57         11.06         0.56 o                         
   7   2   8         83.21         77.69         1.13 o                         
   8   2   8          6.41          5.68         0.45 o                         
   9   2   8         13.14         12.30         0.54 o                         
  10   2   8         98.80         96.20         3.84 o                         
   1   3   8          4.74          5.12         0.60 o                         
   2   3   8        536.90        504.95         3.17 o                         
   3   3   8        270.02        275.77         1.70 o                         
   4   3   8        776.61        735.08         2.90 o                         
   5   3   8         12.37          8.34         0.39 o                         
   6   3   8        827.79        861.59         4.38 o                         
   7   3   8         16.09         18.59         0.61 o                         
   8   3   8        546.54        548.91         3.06 o                         
   9   3   8          0.00          0.28         0.29 o                         
   0   4   8        895.88        841.33         6.03 o                         
   1   4   8          7.77          6.43         0.44 o                         
   2   4   8          7.96          5.05         0.40 o                         
   3   4   8        103.61         88.16         1.04 o                         
   4   4   8        375.87        380.71         2.12 o                         
   5   4   8        131.32        115.29         1.35 o                         
   6   4   8         13.19         11.23         0.61 o                         
   7   4   8          2.77          5.16         0.43 o                         
   8   4   8         43.96         47.47         0.88 o                         
   9   4   8         26.34         26.93         0.66 o                         
   1   5   8        676.07        713.79         3.56 o                         
   2   5   8       1293.83       1234.64         4.85 o                         
   3   5   8         35.70         43.14         0.74 o                         
   4   5   8       1375.87       1339.78         4.97 o                         
   5   5   8         29.78         30.25         0.80 o                         
   6   5   8       1252.63       1289.42         6.70 o                         
   7   5   8         50.85         50.89         1.10 o                         
   8   5   8        895.57        899.87         4.66 o                         
   9   5   8        130.72        122.61         1.64 o                         
   0   6   8       2355.33       2385.45        11.06 o                         
   1   6   8        406.64        423.51         2.39 o                         
   2   6   8       1554.20       1608.36         6.78 o                         
   3   6   8        177.73        161.23         1.50 o                         
   4   6   8        143.36        153.98         1.65 o                         
   5   6   8         48.95         40.56         0.96 o                         
   6   6   8          1.34          1.24         0.46 o                         
   7   6   8        104.34        105.40         1.50 o                         
   8   6   8        274.70        261.08         2.22 o                         
   9   6   8          2.33          2.71         0.93 o                         
   1   7   8        246.77        238.18         1.73 o                         
   2   7   8         54.92         58.99         1.00 o                         
   3   7   8         88.25        103.34         1.30 o                         
   4   7   8         15.05         15.29         0.67 o                         
   5   7   8         64.22         65.71         1.23 o                         
   6   7   8         78.66         83.03         1.36 o                         
   7   7   8         36.38         35.06         0.87 o                         
   8   7   8          0.02          0.21         0.26 o                         
   0   8   8       1490.11       1509.78         9.17 o                         
   1   8   8         11.60         15.39         0.59 o                         
   2   8   8        773.39        808.74         4.05 o                         
   3   8   8         36.01         37.41         0.85 o                         
   4   8   8        376.53        394.95         3.01 o                         
   5   8   8         29.61         32.81         0.85 o                         
   6   8   8         25.92         23.42         0.74 o                         
   7   8   8          1.71          1.51         0.34 o                         
   1   9   8         37.17         45.16         0.91 o                         
   2   9   8        109.47        107.02         1.34 o                         
   3   9   8         96.52         93.85         1.19 o                         
   4   9   8        351.86        360.79         2.61 o                         
   5   9   8         85.90         82.15         1.22 o                         
   6   9   8        526.82        534.68         3.77 o                         
   7   9   8         21.05         24.50         1.05 o                         
   0  10   8          8.23          7.54         0.62 o                         
   1  10   8         20.06         20.91         0.62 o                         
   2  10   8        113.76        112.40         1.35 o                         
   3  10   8         45.68         44.35         0.81 o                         
   4  10   8         64.15         66.29         0.95 o                         
   5  10   8          3.19          2.04         0.30 o                         
   6  10   8          4.85          5.42         0.52 o                         
   1  11   8          8.89          8.67         0.39 o                         
   2  11   8         35.36         33.07         0.66 o                         
   3  11   8         33.45         30.94         0.65 o                         
   4  11   8        558.43        544.83         5.77 o                         
   0  12   8        100.31         98.54         2.05 o                         
   1  12   8        162.22        154.00         1.98 o                         
   2  12   8        121.63        119.45         1.34 o                         
   1   1   9        194.05        186.86         1.61 o                         
   2   1   9          2.27          0.97         0.31 o                         
   3   1   9       2584.50       2532.34         9.26 o                         
   4   1   9        361.45        322.03         1.80 o                         
   5   1   9        835.25        853.94         3.64 o                         
   6   1   9        399.28        379.64         2.71 o                         
   7   1   9        721.89        752.89         4.00 o                         
   8   1   9         39.72         35.07         0.84 o                         
   9   1   9        269.55        268.15         2.63 o                         
   0   2   9         27.72         29.22         0.95 o                         
   1   2   9        799.01        807.86         4.43 o                         
   2   2   9          3.10          3.54         0.38 o                         
   3   2   9       1963.62       1947.63         6.69 o                         
   4   2   9        242.26        252.00         1.62 o                         
   5   2   9        308.56        321.00         2.18 o                         
   6   2   9         96.84         88.23         1.28 o                         
   7   2   9        385.71        398.62         2.62 o                         
   8   2   9         61.48         58.96         1.02 o                         
   9   2   9        483.04        484.02         3.65 o                         
   1   3   9       1062.17       1055.57         4.62 o                         
   2   3   9        693.17        720.71         3.36 o                         
   3   3   9         18.08         26.16         0.54 o                         
   4   3   9         44.44         38.83         0.66 o                         
   5   3   9         52.40         46.11         0.89 o                         
   6   3   9          7.78          8.28         0.50 o                         
   7   3   9         30.72         28.42         0.72 o                         
   8   3   9         74.79         72.91         1.15 o                         
   9   3   9        234.59        232.60         2.70 o                         
   0   4   9        836.20        820.30         4.96 o                         
   1   4   9       1790.57       1727.52         6.69 o                         
   2   4   9        299.65        300.85         2.41 o                         
   3   4   9        535.20        548.51         2.82 o                         
   4   4   9        153.68        148.98         1.38 o                         
   5   4   9         35.31         32.87         0.90 o                         
   6   4   9          1.31          1.27         0.42 o                         
   7   4   9          7.13          5.93         0.44 o                         
   8   4   9        113.12        117.28         1.29 o                         
   9   4   9        240.04        226.42         3.04 o                         
   1   5   9        394.01        404.96         2.75 o                         
   2   5   9        201.92        190.22         1.73 o                         
   3   5   9          3.11          1.26         0.31 o                         
   4   5   9        234.42        225.90         2.06 o                         
   5   5   9        526.15        548.80         3.52 o                         
   6   5   9        192.91        191.07         2.03 o                         
   7   5   9         23.60         22.33         0.74 o                         
   8   5   9        113.31        113.31         1.41 o                         
   0   6   9         20.66         21.13         0.85 o                         
   1   6   9       1340.76       1306.54         7.38 o                         
   2   6   9        109.58        121.03         1.55 o                         
   3   6   9        169.28        170.65         1.87 o                         
   4   6   9         36.53         41.95         0.93 o                         
   5   6   9          0.27          1.44         0.44 o                         
   6   6   9         20.71         21.97         0.80 o                         
   7   6   9         19.74         19.53         0.66 o                         
   8   6   9          3.84          3.13         0.30 o                         
   1   7   9          9.33          9.38         0.51 o                         
   2   7   9        148.21        144.27         1.55 o                         
   3   7   9        821.93        854.44         4.45 o                         
   4   7   9         20.88         21.58         0.70 o                         
   5   7   9       1364.10       1418.08         7.54 o                         
   6   7   9         21.08         24.60         0.78 o                         
   7   7   9       1479.03       1491.24        14.12 o                         
   8   7   9        149.46        145.26         4.92 o                         
   0   8   9        124.65        125.05         2.11 o                         
   1   8   9        474.60        521.32         3.08 o                         
   2   8   9         26.18         29.89         0.70 o                         
   3   8   9         20.86         19.50         0.63 o                         
   4   8   9          2.71          1.25         0.39 o                         
   5   8   9          0.28          0.91         0.38 o                         
   6   8   9        115.00        116.80         1.55 o                         
   7   8   9          1.20          1.24         0.31 o                         
   1   9   9        101.92        103.75         1.28 o                         
   2   9   9          0.10          0.29         0.32 o                         
   3   9   9         41.67         43.56         0.86 o                         
   4   9   9        224.65        223.22         1.88 o                         
   5   9   9        477.55        478.44         3.37 o                         
   6   9   9        335.73        337.74         2.64 o                         
   0  10   9        157.94        162.22         2.02 o                         
   1  10   9        559.17        572.08         2.83 o                         
   2  10   9        204.41        205.98         1.66 o                         
   3  10   9        226.81        230.37         1.69 o                         
   4  10   9        320.75        322.03         2.99 o                         
   5  10   9         11.07         13.31         0.51 o                         
   1  11   9         36.29         34.98         0.61 o                         
   2  11   9          3.89          3.60         0.26 o                         
   3  11   9         12.47         11.33         0.43 o                         
   0   0  10        914.34        834.88         8.85 o                         
   1   0  10        438.22        413.42         3.06 o                         
   2   0  10        118.66        112.45         1.45 o                         
   3   0  10       1347.42       1315.18        10.48 o                         
   4   0  10       1288.14       1251.80         6.77 o                         
   5   0  10        262.88        256.77         2.87 o                         
   6   0  10         97.73         96.95         1.75 o                         
   7   0  10          7.89          6.25         0.64 o                         
   8   0  10         87.58         84.55         1.68 o                         
   9   0  10         14.68         14.36         0.99 o                         
   1   1  10          2.47          2.22         0.27 o                         
   2   1  10          0.43          0.29         0.27 o                         
   3   1  10        268.81        266.67         1.78 o                         
   4   1  10         91.65        100.71         1.11 o                         
   5   1  10        240.48        239.95         1.99 o                         
   6   1  10         46.40         52.28         0.96 o                         
   7   1  10         13.80         14.03         0.51 o                         
   8   1  10         18.50         18.17         0.69 o                         
   9   1  10          9.63          9.54         0.60 o                         
   0   2  10        777.79        720.41         4.67 o                         
   1   2  10       3339.13       3238.38        10.77 o                         
   2   2  10        955.08        932.01         4.41 o                         
   3   2  10        399.11        382.81         2.21 o                         
   4   2  10          4.88          6.97         0.79 o                         
   5   2  10         11.50         14.58         0.62 o                         
   6   2  10         22.65         24.85         0.96 o                         
   7   2  10          1.44          1.46         0.35 o                         
   8   2  10        128.97        115.61         1.77 o                         
   9   2  10         81.02         82.05         1.87 o                         
   1   3  10         88.27         78.19         1.04 o                         
   2   3  10        508.95        523.47         2.65 o                         
   3   3  10       1419.51       1372.65         5.90 o                         
   4   3  10        917.57        953.97         4.64 o                         
   5   3  10       1153.70       1181.73         6.17 o                         
   6   3  10        661.86        674.81         4.78 o                         
   7   3  10        841.79        847.57         4.77 o                         
   8   3  10        306.47        299.04         2.80 o                         
   9   3  10        137.14        139.94         3.26 o                         
   0   4  10         50.14         42.47         1.13 o                         
   1   4  10         10.91          6.94         0.44 o                         
   2   4  10         36.34         38.05         0.83 o                         
   3   4  10        400.17        427.09         3.05 o                         
   4   4  10        263.64        262.03         2.38 o                         
   5   4  10         74.48         83.29         1.48 o                         
   6   4  10         20.25         22.30         0.84 o                         
   7   4  10        299.13        294.09         2.57 o                         
   8   4  10        117.67        117.40         1.49 o                         
   1   5  10         97.73         95.37         1.37 o                         
   2   5  10        126.00        116.71         1.70 o                         
   3   5  10        356.17        359.18         2.93 o                         
   4   5  10        295.12        304.19         2.75 o                         
   5   5  10         27.21         28.25         0.86 o                         
   6   5  10        405.77        421.05         3.28 o                         
   7   5  10        262.39        263.79         2.39 o                         
   8   5  10        268.98        272.71         3.14 o                         
   0   6  10        295.60        314.08         3.69 o                         
   1   6  10        602.22        638.35         4.01 o                         
   2   6  10        642.23        669.77         4.06 o                         
   3   6  10        121.40        143.78         1.60 o                         
   4   6  10          0.57          0.35         0.35 o                         
   5   6  10         38.23         40.74         0.96 o                         
   6   6  10         29.78         24.28         0.79 o                         
   7   6  10          3.69          5.36         0.46 o                         
   1   7  10          2.10          2.64         0.40 o                         
   2   7  10         48.00         57.14         0.97 o                         
   3   7  10         51.49         49.78         1.01 o                         
   4   7  10         35.41         34.47         0.81 o                         
   5   7  10        265.33        268.35         2.29 o                         
   6   7  10        109.85        107.91         1.48 o                         
   7   7  10          2.90          2.47         0.41 o                         
   0   8  10       1080.40       1136.37         6.88 o                         
   1   8  10        595.19        621.75         3.32 o                         
   2   8  10        153.37        150.85         1.41 o                         
   3   8  10        616.02        636.87         3.72 o                         
   4   8  10        192.52        196.14         1.79 o                         
   5   8  10        105.40        108.44         1.37 o                         
   6   8  10         53.76         53.87         1.02 o                         
   1   9  10        101.12         98.29         1.19 o                         
   2   9  10         53.72         51.77         0.80 o                         
   3   9  10         15.76         15.89         0.50 o                         
   4   9  10        105.63        103.07         1.15 o                         
   5   9  10        235.78        236.18         1.94 o                         
   0  10  10          1.77          1.14         0.37 o                         
   1  10  10         44.16         41.92         0.67 o                         
   2  10  10        120.58        120.79         1.14 o                         
   3  10  10        338.64        329.36         2.55 o                         
   4  10  10         27.07         25.71         0.76 o                         
   1  11  10          9.88          9.42         0.32 o                         
   2  11  10         45.48         47.54         0.93 o                         
   1   1  11          0.04          0.39         0.30 o                         
   2   1  11        617.41        595.68         3.11 o                         
   3   1  11         21.20         25.46         0.74 o                         
   4   1  11       1157.41       1130.68         5.43 o                         
   5   1  11        191.74        200.37         1.81 o                         
   6   1  11        742.32        729.18         4.05 o                         
   7   1  11         97.33         99.30         1.24 o                         
   8   1  11        342.23        334.30         3.00 o                         
   0   2  11         29.16         29.66         0.89 o                         
   1   2  11          0.83          2.93         0.43 o                         
   2   2  11       1319.73       1329.20         5.30 o                         
   3   2  11        119.10        117.37         1.52 o                         
   4   2  11        379.94        391.44         2.81 o                         
   5   2  11         21.71         19.14         0.72 o                         
   6   2  11          0.53          1.00         0.46 o                         
   7   2  11         44.29         44.09         0.91 o                         
   8   2  11        863.16        838.62        10.52 o                         
   1   3  11          0.25          1.31         0.41 o                         
   2   3  11        438.10        409.17         3.05 o                         
   3   3  11         52.87         51.68         1.11 o                         
   4   3  11         21.97         18.10         0.75 o                         
   5   3  11         70.98         69.81         1.48 o                         
   6   3  11          0.42          0.98         0.47 o                         
   7   3  11        126.67        124.95         1.54 o                         
   8   3  11        138.80        143.28         1.84 o                         
   0   4  11       3291.79       3282.10        15.46 o                         
   1   4  11        602.80        617.24         3.85 o                         
   2   4  11        182.30        184.70         2.05 o                         
   3   4  11        129.34        133.18         1.64 o                         
   4   4  11        209.07        222.90         2.27 o                         
   5   4  11          1.57          1.14         0.57 o                         
   6   4  11        145.40        138.18         1.79 o                         
   7   4  11         39.87         39.29         0.87 o                         
   8   4  11         43.86         40.13         1.61 o                         
   1   5  11         63.96         70.07         1.22 o                         
   2   5  11        192.75        195.27         1.92 o                         
   3   5  11        404.18        425.87         3.10 o                         
   4   5  11        323.27        348.34         2.90 o                         
   5   5  11         66.45         68.26         1.33 o                         
   6   5  11        231.79        235.58         2.32 o                         
   7   5  11         65.42         59.87         1.11 o                         
   0   6  11        112.38        103.50         2.25 o                         
   1   6  11          2.32          2.64         0.43 o                         
   2   6  11        239.05        244.59         2.11 o                         
   3   6  11         12.87         12.26         0.56 o                         
   4   6  11        102.86        100.98         1.44 o                         
   5   6  11          0.38          0.55         0.34 o                         
   6   6  11          0.23          0.40         0.37 o                         
   7   6  11          7.17          8.04         0.59 o                         
   1   7  11         49.21         52.43         0.96 o                         
   2   7  11        242.02        241.80         1.91 o                         
   3   7  11         14.47         15.90         0.62 o                         
   4   7  11        550.78        564.59         3.32 o                         
   5   7  11          2.32          1.96         0.32 o                         
   6   7  11        874.65        892.94         6.94 o                         
   0   8  11        699.27        737.56         5.58 o                         
   1   8  11          0.02          0.74         0.32 o                         
   2   8  11        108.56        109.00         1.11 o                         
   3   8  11         20.36         20.20         0.57 o                         
   4   8  11          0.21          0.63         0.25 o                         
   5   8  11          0.05         -0.16         0.31 o                         
   1   9  11          7.42          8.12         0.37 o                         
   2   9  11         14.08         13.32         0.41 o                         
   3   9  11        146.53        143.80         1.40 o                         
   4   9  11        406.05        407.64         4.24 o                         
   0  10  11        434.92        434.43         5.58 o                         
   1  10  11        248.65        245.69         2.76 o                         
   2  10  11        772.26        782.34         4.67 o                         
   3  10  11         70.89         74.03         1.37 o                         
   0   0  12        729.00        728.18        11.92 o                         
   1   0  12       2089.08       2074.86        14.28 o                         
   2   0  12         75.56         83.55         2.16 o                         
   3   0  12       3324.87       3435.84        23.53 o                         
   4   0  12         15.43         15.34         0.92 o                         
   5   0  12        548.05        550.01         4.78 o                         
   6   0  12         80.67         72.16         1.41 o                         
   7   0  12        468.75        446.53         6.06 o                         
   8   0  12         38.68         37.44         2.33 o                         
   1   1  12         42.85         42.45         0.98 o                         
   2   1  12         57.66         47.74         1.10 o                         
   3   1  12        221.53        230.65         2.29 o                         
   4   1  12         33.90         34.62         0.84 o                         
   5   1  12       1127.60       1137.76         5.51 o                         
   6   1  12          5.72          5.63         0.46 o                         
   7   1  12        193.87        184.92         1.93 o                         
   8   1  12         12.04         11.88         1.40 o                         
   0   2  12        116.02        117.44         2.09 o                         
   1   2  12        661.54        656.82         4.17 o                         
   2   2  12          4.60          3.11         0.49 o                         
   3   2  12        168.96        174.39         1.89 o                         
   4   2  12        247.60        259.96         2.40 o                         
   5   2  12         93.39         92.85         1.42 o                         
   6   2  12         24.53         22.78         0.74 o                         
   7   2  12         28.38         28.76         0.70 o                         
   1   3  12         69.68         74.71         1.12 o                         
   2   3  12          0.01          0.73         0.46 o                         
   3   3  12        525.55        552.10         3.68 o                         
   4   3  12         12.98         12.84         0.64 o                         
   5   3  12        521.93        540.05         4.67 o                         
   6   3  12          9.63          9.90         0.51 o                         
   7   3  12        412.08        416.79         4.80 o                         
   0   4  12         78.45         72.90         1.56 o                         
   1   4  12        160.20        148.25         1.59 o                         
   2   4  12          3.96          2.44         0.39 o                         
   3   4  12         55.20         55.10         1.08 o                         
   4   4  12         44.68         47.30         0.99 o                         
   5   4  12         20.46         17.81         0.80 o                         
   6   4  12         15.74         15.31         0.58 o                         
   7   4  12         51.83         49.53         1.06 o                         
   1   5  12        132.81        129.55         1.53 o                         
   2   5  12          7.06          8.18         0.51 o                         
   3   5  12        877.31        877.89         4.61 o                         
   4   5  12         14.42         12.97         0.62 o                         
   5   5  12        528.86        535.79         3.74 o                         
   6   5  12         26.28         26.32         0.69 o                         
   0   6  12        126.94        125.29         2.21 o                         
   1   6  12       1720.93       1808.80         7.54 o                         
   2   6  12        104.56        117.12         1.33 o                         
   3   6  12        182.08        183.81         1.77 o                         
   4   6  12         12.02         13.92         0.60 o                         
   5   6  12          2.23          2.15         0.36 o                         
   6   6  12         11.64         11.11         0.52 o                         
   1   7  12         28.10         26.37         0.61 o                         
   2   7  12          2.33          3.27         0.30 o                         
   3   7  12         77.26         77.39         1.01 o                         
   4   7  12          8.89          7.51         0.40 o                         
   5   7  12        186.66        195.71         2.36 o                         
   0   8  12          7.73          8.72         0.50 o                         
   1   8  12       1109.37       1131.94         5.65 o                         
   2   8  12         51.45         46.19         0.71 o                         
   3   8  12        423.63        424.46         2.87 o                         
   4   8  12         94.82         93.15         1.30 o                         
   1   9  12         64.38         63.82         0.73 o                         
   2   9  12          0.60          0.80         0.23 o                         
   3   9  12        124.89        119.38         1.78 o                         
   1   1  13         23.52         22.37         0.72 o                         
   2   1  13         59.91         58.35         1.24 o                         
   3   1  13        260.83        255.71         2.34 o                         
   4   1  13        861.59        859.32         4.97 o                         
   5   1  13         12.19         12.21         0.66 o                         
   6   1  13       1127.47       1093.53         9.66 o                         
   7   1  13         88.97         92.23         3.03 o                         
   0   2  13        293.42        299.68         3.41 o                         
   1   2  13         56.92         58.17         1.08 o                         
   2   2  13        381.48        384.19         2.94 o                         
   3   2  13        112.49        108.16         1.54 o                         
   4   2  13        658.33        668.94         4.03 o                         
   5   2  13         62.37         64.09         1.17 o                         
   6   2  13        120.33        120.49         1.41 o                         
   7   2  13          2.63          1.56         0.46 o                         
   1   3  13         73.36         73.95         1.10 o                         
   2   3  13         31.74         29.23         0.88 o                         
   3   3  13         17.77         18.10         0.67 o                         
   4   3  13          0.16          0.62         0.40 o                         
   5   3  13        201.21        197.36         2.23 o                         
   6   3  13          8.51          8.59         0.43 o                         
   0   4  13        632.76        645.53         4.83 o                         
   1   4  13        390.67        386.66         2.56 o                         
   2   4  13        520.93        523.89         3.27 o                         
   3   4  13        268.65        275.90         2.47 o                         
   4   4  13         22.72         23.45         0.75 o                         
   5   4  13         26.09         26.02         0.73 o                         
   6   4  13          9.91          8.59         0.43 o                         
   1   5  13        111.40        112.83         1.23 o                         
   2   5  13        289.99        302.89         2.20 o                         
   3   5  13         14.45         14.73         0.51 o                         
   4   5  13         65.68         61.43         1.01 o                         
   5   5  13        243.38        239.56         2.43 o                         
   6   5  13          2.22          3.22         0.60 o                         
   0   6  13        669.46        672.09         4.70 o                         
   1   6  13         39.04         38.33         0.71 o                         
   2   6  13         72.15         70.85         0.99 o                         
   3   6  13         12.48         11.84         0.45 o                         
   4   6  13         16.06         14.67         0.47 o                         
   5   6  13          5.85          5.46         0.46 o                         
   1   7  13         12.58         12.72         0.44 o                         
   2   7  13        684.52        666.11         3.50 o                         
   3   7  13          7.08          8.19         0.36 o                         
   4   7  13        675.96        679.22         6.74 o                         
   0   8  13        649.03        644.20         8.40 o                         
   1   8  13          0.47          0.68         0.19 o                         
   2   8  13        128.33        127.72         1.71 o                         
   3   8  13          3.86          4.77         0.43 o                         
   0   0  14          4.80          3.15         0.73 o                         
   1   0  14        281.45        289.89         3.03 o                         
   2   0  14        106.79        107.38         2.16 o                         
   3   0  14        958.11        979.82        10.25 o                         
   4   0  14        181.00        175.91         2.98 o                         
   5   0  14        185.74        180.00         2.81 o                         
   6   0  14          2.60          2.22         0.65 o                         
   1   1  14        214.91        212.04         1.95 o                         
   2   1  14         12.72         14.36         0.57 o                         
   3   1  14         77.54         79.56         1.33 o                         
   4   1  14          0.20          0.50         0.38 o                         
   5   1  14         35.69         36.73         0.94 o                         
   6   1  14          2.86          2.20         0.54 o                         
   0   2  14        443.30        429.54         4.45 o                         
   1   2  14        442.10        448.92         2.95 o                         
   2   2  14        286.97        277.27         2.76 o                         
   3   2  14        203.12        213.10         1.95 o                         
   4   2  14        109.90        107.87         1.45 o                         
   5   2  14         31.91         28.47         0.78 o                         
   6   2  14         29.64         27.24         2.78 o                         
   1   3  14         85.55         84.62         1.19 o                         
   2   3  14        402.52        391.34         3.15 o                         
   3   3  14        172.88        177.02         2.03 o                         
   4   3  14        686.72        662.81         8.60 o                         
   5   3  14        484.27        486.36         4.17 o                         
   0   4  14        163.79        175.86         2.17 o                         
   1   4  14          1.88          2.39         0.36 o                         
   2   4  14         93.31         96.57         1.26 o                         
   3   4  14         11.12         11.74         0.51 o                         
   4   4  14         52.68         54.60         0.96 o                         
   5   4  14          5.07          4.60         0.38 o                         
   1   5  14        252.29        255.65         1.85 o                         
   2   5  14          3.33          3.06         0.29 o                         
   3   5  14        187.30        186.26         1.83 o                         
   4   5  14        113.98        110.32         1.31 o                         
   0   6  14        363.08        385.86         2.95 o                         
   1   6  14        608.48        604.16         4.29 o                         
   2   6  14        213.18        219.28         2.15 o                         
   3   6  14          4.66          4.95         0.35 o                         
   1   7  14         88.33         86.59         0.93 o                         
   2   7  14          4.00          3.93         0.33 o                         
   1   1  15         65.40         64.59         0.93 o                         
   2   1  15          4.10          3.51         0.35 o                         
   3   1  15        195.97        193.09         1.70 o                         
   4   1  15         80.24         81.07         1.48 o                         
   0   2  15          2.23          2.93         0.54 o                         
   1   2  15        396.64        392.01         2.48 o                         
   2   2  15          0.96          1.72         0.31 o                         
   3   2  15        359.96        362.16         2.75 o                         
   4   2  15         48.89         46.83         0.99 o                         
   1   3  15         76.08         75.77         1.01 o                         
   2   3  15        274.90        275.50         2.59 o                         
   3   3  15         70.04         68.22         0.95 o                         
   4   3  15         24.30         23.93         0.76 o                         
   0   4  15        299.78        286.10         4.93 o                         
   1   4  15       1009.50       1007.41         7.79 o                         
   2   4  15        148.21        143.96         1.36 o                         
   3   4  15        419.57        422.48         3.18 o                         
   1   5  15          9.16          8.25         0.31 o                         
   2   5  15         41.85         41.31         0.74 o                         
   0   6  15          2.92          2.00         0.37 o                         
   1   6  15        268.15        265.09         3.00 o                         
   0   0  16        464.65        447.42         6.16 o                         
   1   0  16         11.27         10.42         0.68 o                         
   2   0  16       1060.96       1074.22        11.05 o                         
   3   0  16          0.01         -0.31         0.70 o                         
   1   1  16         30.90         27.69         0.61 o                         
   2   1  16         82.83         80.07         1.59 o                         
   3   1  16        180.03        167.81         4.79 o                         
   0   2  16        171.49        170.72         3.55 o                         
   1   2  16        127.08        124.86         1.55 o                         
   2   2  16         14.90         15.48         0.60 o                         
   1   3  16         10.26          9.89         0.37 o                         
                                                                                
